# Supplementary material for: Longitudinal Investigation of Enteric Virome Signatures from Parental-Generation to Offspring Pigs
Source: Microbiol Spectr. 2023 May 11;11(3):e00023-23. doi: 10.1128/spectrum.00023-23 (PMC10269631; doi:10.1128/spectrum.00023-23)
Supplement: Supplemental file 5 — Table S2. Download spectrum.00023-23-s0004.csv, CSV file, 0.07 MB [file spectrum.00023-23-s0004.csv]

vOTUs	contig_length	viral_genes	host_genes	checkv_quality	miuvig_quality	completeness	completeness_method	contamination
LAWP2_22__117420	63249	24	0	Complete	High-quality	100	DTR (medium-confidence)	0
LAWP2_10__104792	45380	9	2	Complete	High-quality	100	DTR (high-confidence)	0
LAWP2_22__32012	45313	20	0	Complete	High-quality	100	DTR (high-confidence)	0
LAWP1_9__328279	190292	27	2	Complete	High-quality	100	DTR (high-confidence)	0
LAWP2_21__194377	188449	14	4	Complete	High-quality	100	DTR (high-confidence)	0
LAP_4__56922	181504	22	2	Complete	High-quality	100	DTR (high-confidence)	0
LANP_12__65260	84324	19	3	Complete	High-quality	100	DTR (high-confidence)	0
LANP_5__90122	81970	17	0	Complete	High-quality	100	DTR (high-confidence)	0
LAWP1_10__13795	78329	20	2	Complete	High-quality	100	DTR (high-confidence)	0
LALS_5__614906	71865	58	0	Complete	High-quality	100	DTR (high-confidence)	0
LALS_20__546709	70915	24	1	Complete	High-quality	100	DTR (medium-confidence)	0
LANP_5__178150	60716	32	2	Complete	High-quality	100	DTR (high-confidence)	0
LAGF_2__450748	53709	14	0	Complete	High-quality	100	DTR (high-confidence)	0
LALS_15__482782	54882	14	2	Complete	High-quality	100	DTR (medium-confidence)	0
LAWP1_13__204963	52608	18	1	Complete	High-quality	100	DTR (high-confidence)	0
LAFP_13__308488	47889	12	1	Complete	High-quality	100	DTR (high-confidence)	0
LAFP_2__418645	40667	5	0	Complete	High-quality	100	DTR (high-confidence)	0
LAPS_21__196706	39850	31	0	Complete	High-quality	100	DTR (high-confidence)	0
LAP_20__53282	38039	14	0	Complete	High-quality	100	DTR (high-confidence)	0
LAWP1_14__355432	38039	13	0	Complete	High-quality	100	DTR (high-confidence)	0
LALS_5__598909	34814	18	0	Complete	High-quality	100	DTR (high-confidence)	0
LALS_15__529148	34805	22	0	Complete	High-quality	100	DTR (high-confidence)	0
LAWP2_8__349944	33869	5	1	Complete	High-quality	100	DTR (medium-confidence)	0
LALS_15__205495	36628	19	2	Complete	High-quality	100	DTR (medium-confidence)	0
LAWP2_10__276755	32551	7	1	Complete	High-quality	100	DTR (medium-confidence)	0
LAWP1_22__220094	34422	16	0	Complete	High-quality	100	DTR (high-confidence)	0
LALS_18__411806	21104	16	0	Complete	High-quality	100	DTR (high-confidence)	0
LAP_20__91958	358401	37	9	Complete	High-quality	100	DTR (high-confidence)	0
LALS_3__109151	291696	42	10	Complete	High-quality	100	DTR (high-confidence)	0
LAPS_11__360811	282443	25	9	Complete	High-quality	100	DTR (high-confidence)	0
LALS_3__690467	247375	29	5	Complete	High-quality	100	DTR (high-confidence)	0
LAB_3__54254	247289	29	5	Complete	High-quality	100	DTR (high-confidence)	0
LALS_18__249619	240435	31	3	Complete	High-quality	100	DTR (high-confidence)	0
LAPS_16__187516	224400	26	4	Complete	High-quality	100	DTR (high-confidence)	0
LALS_13__419072	216125	28	10	Complete	High-quality	100	DTR (high-confidence)	0
LANP_6__147265	211665	37	6	Complete	High-quality	100	DTR (high-confidence)	0
LAPS_16__293267	206973	86	1	Complete	High-quality	100	DTR (medium-confidence)	0
LAB_10__263265	199379	3	21	Complete	High-quality	100	DTR (medium-confidence)	0
LAB_11__530934	199306	3	21	Complete	High-quality	100	DTR (medium-confidence)	0
LAGF_21__417352	198419	2	20	Complete	High-quality	100	DTR (high-confidence)	0
LAGF_9__453591	198074	2	19	Complete	High-quality	100	DTR (high-confidence)	0
LAGF_4__349209	198048	2	20	Complete	High-quality	100	DTR (high-confidence)	0
LAWP2_2__173507	197607	37	8	Complete	High-quality	100	DTR (high-confidence)	0
LAWP2_6__109649	194767	37	8	Complete	High-quality	100	DTR (high-confidence)	0
LALS_13__357936	193864	39	9	Complete	High-quality	100	DTR (high-confidence)	0
LAB_8__82048	193160	38	9	Complete	High-quality	100	DTR (high-confidence)	0
LAWP1_13__434456	192216	41	6	Complete	High-quality	100	DTR (high-confidence)	0
LAWP1_1__207879	191968	16	4	Complete	High-quality	100	DTR (high-confidence)	0
LAWP1_9__73543	191328	16	4	Complete	High-quality	100	DTR (high-confidence)	0
LAP_9__124745	190802	24	6	Complete	High-quality	100	DTR (high-confidence)	0
LAP_11__128703	190267	27	2	Complete	High-quality	100	DTR (high-confidence)	0
LAWP1_23__50722	189185	22	1	Complete	High-quality	100	DTR (high-confidence)	0
LANP_21__156170	188449	14	4	Complete	High-quality	100	DTR (high-confidence)	0
LAWP2_10__264544	188449	14	4	Complete	High-quality	100	DTR (high-confidence)	0
LAWP1_5__315196	185968	18	3	Complete	High-quality	100	DTR (high-confidence)	0
LAWP2_15__10811	185623	17	3	Complete	High-quality	100	DTR (high-confidence)	0
LALS_3__536759	183960	10	8	Complete	High-quality	100	DTR (high-confidence)	0
LAP_11__118499	181504	22	2	Complete	High-quality	100	DTR (high-confidence)	0
LANP_1__120190	180230	19	2	Complete	High-quality	100	DTR (high-confidence)	0
LANP_5__27887	180230	19	2	Complete	High-quality	100	DTR (high-confidence)	0
LAWP1_23__296583	178731	36	8	Complete	High-quality	100	DTR (high-confidence)	0
LAWP2_6__225901	173132	22	3	Complete	High-quality	100	DTR (high-confidence)	0
LAWP2_10__152806	173132	22	3	Complete	High-quality	100	DTR (high-confidence)	0
LAWP2_21__204057	173005	25	3	Complete	High-quality	100	DTR (high-confidence)	0
LAGF_9__151609	172799	26	2	Complete	High-quality	100	DTR (high-confidence)	0
LAWP1_24__200417	172074	25	3	Complete	High-quality	100	DTR (high-confidence)	0
LAWP1_15__128530	171226	17	2	Complete	High-quality	100	DTR (high-confidence)	0
LAWP1_13__128565	170508	16	2	Complete	High-quality	100	DTR (high-confidence)	0
LAB_1__416512	169425	43	4	Complete	High-quality	100	DTR (high-confidence)	0
LAWP1_7__101460	168556	19	2	Complete	High-quality	100	DTR (high-confidence)	0
LALS_20__553129	168349	185	0	Complete	High-quality	100	DTR (high-confidence)	0
LALS_14__625046	168348	185	0	Complete	High-quality	100	DTR (high-confidence)	0
LAGF_7__557185	168100	15	3	Complete	High-quality	100	DTR (high-confidence)	0
LAFP_5__213429	167632	23	0	Complete	High-quality	100	DTR (high-confidence)	0
LAB_6__353595	167244	16	3	Complete	High-quality	100	DTR (high-confidence)	0
LALS_14__77620	166643	250	0	Complete	High-quality	100	DTR (high-confidence)	0
LANP_6__189955	166360	21	2	Complete	High-quality	100	DTR (high-confidence)	0
LAP_17__290706	166243	16	2	Complete	High-quality	100	DTR (medium-confidence)	0
LALS_14__163734	166173	46	2	Complete	High-quality	100	DTR (high-confidence)	0
LALS_2__472619	165661	51	1	Complete	High-quality	100	DTR (high-confidence)	0
LANP_3__188873	164851	34	6	Complete	High-quality	100	DTR (high-confidence)	0
LAPS_6__415691	164403	49	1	Complete	High-quality	100	DTR (high-confidence)	0
LAWP1_14__187005	164366	21	3	Complete	High-quality	100	DTR (high-confidence)	0
LAWP1_13__465150	164154	5	119	Complete	High-quality	100	DTR (high-confidence)	0
LALS_11__546208	163406	25	5	Complete	High-quality	100	DTR (medium-confidence)	0
LAWP2_21__183492	161913	31	5	Complete	High-quality	100	DTR (high-confidence)	0
LAB_10__646071	160609	48	1	Complete	High-quality	100	DTR (high-confidence)	0
LAWP1_14__261713	160292	13	4	Complete	High-quality	100	DTR (medium-confidence)	0
LAWP2_18__102203	160200	19	1	Complete	High-quality	100	DTR (medium-confidence)	0
LAWP1_24__170868	159526	18	2	Complete	High-quality	100	DTR (medium-confidence)	0
LAB_3__124672	159262	19	1	Complete	High-quality	100	DTR (high-confidence)	0
LAWP1_18__25501	157546	24	3	Complete	High-quality	100	DTR (medium-confidence)	0
LANP_17__170022	157314	23	2	Complete	High-quality	100	DTR (medium-confidence)	0
LAPS_3__380890	157188	49	3	Complete	High-quality	100	DTR (high-confidence)	0
LANP_10__173753	156842	15	1	Complete	High-quality	100	DTR (high-confidence)	0
LAB_18__70422	156026	53	3	Complete	High-quality	100	DTR (high-confidence)	0
LAB_13__291416	156006	53	3	Complete	High-quality	100	DTR (high-confidence)	0
LAFP_19__490310	155519	46	5	Complete	High-quality	100	DTR (high-confidence)	0
LAWP1_4__112180	155509	15	2	Complete	High-quality	100	DTR (high-confidence)	0
LAWP1_14__251881	155290	43	1	Complete	High-quality	100	DTR (high-confidence)	0
LAWP2_11__18384	153958	23	0	Complete	High-quality	100	DTR (medium-confidence)	0
LAPS_1__42482	151598	156	1	Complete	High-quality	100	DTR (high-confidence)	0
LAWP1_15__218981	148233	145	1	Complete	High-quality	100	DTR (high-confidence)	0
LAP_18__194065	147423	64	0	Complete	High-quality	100	DTR (high-confidence)	0
LAP_11__137071	147342	14	1	Complete	High-quality	100	DTR (medium-confidence)	0
LAP_20__35825	146314	65	0	Complete	High-quality	100	DTR (high-confidence)	0
LALS_12__487022	144596	7	2	Complete	High-quality	100	DTR (medium-confidence)	0
LANP_15__133941	144059	46	5	Complete	High-quality	100	DTR (medium-confidence)	0
LANP_6__140703	143636	39	1	Complete	High-quality	100	DTR (high-confidence)	0
LAB_17__360641	142826	43	4	Complete	High-quality	100	DTR (high-confidence)	0
LALS_2__461850	142684	37	2	Complete	High-quality	100	DTR (high-confidence)	0
LAWP1_19__129713	142237	25	3	Complete	High-quality	100	DTR (high-confidence)	0
LAWP2_5__196811	142026	37	7	Complete	High-quality	100	DTR (high-confidence)	0
LALS_12__58770	141955	33	7	Complete	High-quality	100	DTR (high-confidence)	0
LAGF_21__439856	141812	28	8	Complete	High-quality	100	DTR (high-confidence)	0
LAPS_20__298503	140900	22	4	Complete	High-quality	100	DTR (high-confidence)	0
LAWP1_13__343563	140890	21	4	Complete	High-quality	100	DTR (high-confidence)	0
LAWP1_7__398898	140555	24	3	Complete	High-quality	100	DTR (high-confidence)	0
LALS_11__230360	140306	36	0	Complete	High-quality	100	DTR (high-confidence)	0
LAP_4__53060	139887	34	3	Complete	High-quality	100	DTR (medium-confidence)	0
LANP_11__242112	139599	18	8	Complete	High-quality	100	DTR (high-confidence)	0
LAWP2_11__140488	138826	32	0	Complete	High-quality	100	DTR (high-confidence)	0
LAWP1_18__161549	138615	196	0	Complete	High-quality	100	DTR (high-confidence)	0
LALS_11__531751	137472	42	6	Complete	High-quality	100	DTR (medium-confidence)	0
LALS_7__297473	136530	39	6	Complete	High-quality	100	DTR (high-confidence)	0
LAGF_15__381939	136248	36	0	Complete	High-quality	100	DTR (high-confidence)	0
LAWP2_5__185432	134148	36	0	Complete	High-quality	100	DTR (medium-confidence)	0
LALS_20__532858	131204	20	6	Complete	High-quality	100	DTR (medium-confidence)	0
LANP_22__158641	129201	21	5	Complete	High-quality	100	DTR (medium-confidence)	0
LAGF_11__355590	128256	36	1	Complete	High-quality	100	DTR (high-confidence)	0
LAB_10__650955	127618	23	4	Complete	High-quality	100	DTR (high-confidence)	0
LALS_19__345748	122879	20	4	Complete	High-quality	100	DTR (high-confidence)	0
LANP_20__431951	121904	19	2	Complete	High-quality	100	DTR (high-confidence)	0
LALS_8__337068	121384	25	3	Complete	High-quality	100	DTR (high-confidence)	0
LAB_10__656517	119002	42	0	Complete	High-quality	100	DTR (high-confidence)	0
LAWP1_14__38294	118925	38	1	Complete	High-quality	100	DTR (high-confidence)	0
LAWP1_4__241917	118159	40	5	Complete	High-quality	100	DTR (high-confidence)	0
LAB_16__68992	117228	37	1	Complete	High-quality	100	DTR (high-confidence)	0
LALS_13__88710	112870	14	2	Complete	High-quality	100	DTR (high-confidence)	0
LALS_19__373317	112810	35	4	Complete	High-quality	100	DTR (high-confidence)	0
LAPS_9__262299	112523	25	5	Complete	High-quality	100	DTR (high-confidence)	0
LAWP1_22__139229	112332	25	4	Complete	High-quality	100	DTR (medium-confidence)	0
LALS_2__20868	109687	35	2	Complete	High-quality	100	DTR (high-confidence)	0
LANP_17__172963	109570	33	0	Complete	High-quality	100	DTR (high-confidence)	0
LALS_3__589289	106666	22	6	Complete	High-quality	100	DTR (high-confidence)	0
LAWP1_5__25158	106178	35	2	Complete	High-quality	100	DTR (medium-confidence)	0
LAWP2_15__198207	106062	25	2	Complete	High-quality	100	DTR (high-confidence)	0
LALS_13__390595	105794	31	5	Complete	High-quality	100	DTR (high-confidence)	0
LANP_18__211851	105432	17	0	Complete	High-quality	100	DTR (high-confidence)	0
LAB_8__281528	105093	12	0	Complete	High-quality	100	DTR (high-confidence)	0
LAB_1__411307	105089	12	0	Complete	High-quality	100	DTR (high-confidence)	0
LAWP1_7__414913	104606	13	1	Complete	High-quality	100	DTR (high-confidence)	0
LAWP1_22__218642	104378	18	0	Complete	High-quality	100	DTR (high-confidence)	0
LAWP2_15__200363	103705	17	0	Complete	High-quality	100	DTR (high-confidence)	0
LAWP2_10__215885	103491	18	0	Complete	High-quality	100	DTR (high-confidence)	0
LAWP1_16__266352	103488	17	0	Complete	High-quality	100	DTR (high-confidence)	0
LALS_2__531734	103398	22	0	Complete	High-quality	100	DTR (high-confidence)	0
LAP_13__30950	101905	16	1	Complete	High-quality	100	DTR (high-confidence)	0
LAWP1_15__124002	101640	19	0	Complete	High-quality	100	DTR (high-confidence)	0
LAP_17__213166	101632	19	0	Complete	High-quality	100	DTR (high-confidence)	0
LAWP1_13__83983	101283	19	0	Complete	High-quality	100	DTR (high-confidence)	0
LAWP1_22__15048	101283	19	0	Complete	High-quality	100	DTR (high-confidence)	0
LAP_20__129071	101268	16	0	Complete	High-quality	100	DTR (high-confidence)	0
LANP_17__183760	101152	24	0	Complete	High-quality	100	DTR (high-confidence)	0
LAWP2_18__65847	101061	21	0	Complete	High-quality	100	DTR (high-confidence)	0
LAWP2_21__210552	100822	27	2	Complete	High-quality	100	DTR (high-confidence)	0
LALS_15__23224	100656	14	1	Complete	High-quality	100	DTR (high-confidence)	0
LALS_13__226155	100653	14	0	Complete	High-quality	100	DTR (high-confidence)	0
LANP_10__109886	100438	17	3	Complete	High-quality	100	DTR (high-confidence)	0
LAWP2_16__83104	100412	18	1	Complete	High-quality	100	DTR (high-confidence)	0
LAWP2_8__171470	100410	17	1	Complete	High-quality	100	DTR (high-confidence)	0
LAP_20__49070	100409	14	0	Complete	High-quality	100	DTR (high-confidence)	0
LAWP1_7__410372	100345	12	1	Complete	High-quality	100	DTR (high-confidence)	0
LAP_20__17741	100253	26	0	Complete	High-quality	100	DTR (high-confidence)	0
LAP_5__116851	100252	27	0	Complete	High-quality	100	DTR (high-confidence)	0
LAP_18__172235	100252	26	0	Complete	High-quality	100	DTR (high-confidence)	0
LAP_6__109458	100252	26	0	Complete	High-quality	100	DTR (high-confidence)	0
LAP_2__193608	100251	26	0	Complete	High-quality	100	DTR (high-confidence)	0
LAP_4__48789	100251	26	0	Complete	High-quality	100	DTR (high-confidence)	0
LAP_13__81192	100244	26	0	Complete	High-quality	100	DTR (high-confidence)	0
LALS_16__331564	100203	17	0	Complete	High-quality	100	DTR (high-confidence)	0
LAWP2_23__7325	100197	16	0	Complete	High-quality	100	DTR (high-confidence)	0
LAWP2_5__157306	99930	18	0	Complete	High-quality	100	DTR (high-confidence)	0
LANP_18__17670	99930	17	0	Complete	High-quality	100	DTR (high-confidence)	0
LAWP2_12__39832	99929	17	0	Complete	High-quality	100	DTR (high-confidence)	0
LAWP1_9__226301	99905	16	1	Complete	High-quality	100	DTR (high-confidence)	0
LAWP2_21__206780	99735	25	4	Complete	High-quality	100	DTR (high-confidence)	0
LAWP2_14__181367	99707	15	0	Complete	High-quality	100	DTR (high-confidence)	0
LANP_6__122152	99582	12	1	Complete	High-quality	100	DTR (high-confidence)	0
LAWP1_14__51976	99311	27	2	Complete	High-quality	100	DTR (medium-confidence)	0
LAWP2_23__101633	99190	12	2	Complete	High-quality	100	DTR (high-confidence)	0
LAWP2_15__38981	99085	17	0	Complete	High-quality	100	DTR (high-confidence)	0
LAWP1_23__202905	98918	13	0	Complete	High-quality	100	DTR (high-confidence)	0
LALS_2__464246	98900	22	1	Complete	High-quality	100	DTR (high-confidence)	0
LAP_6__50665	98675	20	1	Complete	High-quality	100	DTR (high-confidence)	0
LALS_8__226475	98619	20	0	Complete	High-quality	100	DTR (high-confidence)	0
LAWP2_11__38362	98450	20	2	Complete	High-quality	100	DTR (high-confidence)	0
LAWP1_22__65182	98283	19	0	Complete	High-quality	100	DTR (high-confidence)	0
LAWP1_5__89160	98256	19	0	Complete	High-quality	100	DTR (high-confidence)	0
LAWP1_5__255897	98208	31	2	Complete	High-quality	100	DTR (high-confidence)	0
LANP_20__363895	98188	13	1	Complete	High-quality	100	DTR (high-confidence)	0
LAWP2_14__103460	97763	13	1	Complete	High-quality	100	DTR (high-confidence)	0
LAWP2_23__61396	97629	17	0	Complete	High-quality	100	DTR (high-confidence)	0
LAWP2_10__260535	97571	17	0	Complete	High-quality	100	DTR (high-confidence)	0
LAWP2_10__177689	97206	11	1	Complete	High-quality	100	DTR (high-confidence)	0
LAFP_19__422668	97085	18	1	Complete	High-quality	100	DTR (high-confidence)	0
LAPS_23__422409	97076	18	1	Complete	High-quality	100	DTR (high-confidence)	0
LAPS_7__306595	97076	18	1	Complete	High-quality	100	DTR (high-confidence)	0
LALS_16__464927	96744	16	1	Complete	High-quality	100	DTR (high-confidence)	0
LAP_20__50817	96658	17	3	Complete	High-quality	100	DTR (high-confidence)	0
LALS_17__540310	96633	5	0	Complete	High-quality	100	DTR (medium-confidence)	0
LANP_9__250947	96393	19	0	Complete	High-quality	100	DTR (high-confidence)	0
LAWP1_4__68206	96238	14	1	Complete	High-quality	100	DTR (high-confidence)	0
LAWP2_16__209827	95891	15	1	Complete	High-quality	100	DTR (high-confidence)	0
LANP_14__235001	95735	15	2	Complete	High-quality	100	DTR (high-confidence)	0
LALS_12__491407	95495	43	1	Complete	High-quality	100	DTR (high-confidence)	0
LALS_2__551498	95256	14	1	Complete	High-quality	100	DTR (high-confidence)	0
LALS_9__271173	95256	14	1	Complete	High-quality	100	DTR (high-confidence)	0
LALS_10__293858	95255	14	1	Complete	High-quality	100	DTR (high-confidence)	0
LALS_11__112549	95116	15	1	Complete	High-quality	100	DTR (medium-confidence)	0
LAWP2_8__314388	93483	16	0	Complete	High-quality	100	DTR (high-confidence)	0
LAWP2_16__220997	92876	14	1	Complete	High-quality	100	DTR (medium-confidence)	0
LAP_11__124713	92364	10	1	Complete	High-quality	100	DTR (high-confidence)	0
LALS_13__42974	91304	18	2	Complete	High-quality	100	DTR (medium-confidence)	0
LAP_6__75539	89682	8	2	Complete	High-quality	100	DTR (high-confidence)	0
LAWP2_2__201176	89487	14	2	Complete	High-quality	100	DTR (high-confidence)	0
LAWP2_15__249967	88910	8	0	Complete	High-quality	100	DTR (medium-confidence)	0
LAB_10__660056	88628	20	1	Complete	High-quality	100	DTR (high-confidence)	0
LALS_2__442258	88601	35	2	Complete	High-quality	100	DTR (high-confidence)	0
LAPS_10__330172	88017	118	0	Complete	High-quality	100	DTR (high-confidence)	0
LAWP2_18__20706	87918	17	2	Complete	High-quality	100	DTR (high-confidence)	0
LANP_18__82472	87830	43	1	Complete	High-quality	100	DTR (high-confidence)	0
LANP_6__242322	87385	18	3	Complete	High-quality	100	DTR (high-confidence)	0
LAB_8__106243	87215	34	1	Complete	High-quality	100	DTR (high-confidence)	0
LAFP_17__538562	86959	27	1	Complete	High-quality	100	DTR (high-confidence)	0
LAWP1_18__112754	86633	24	5	Complete	High-quality	100	DTR (high-confidence)	0
LAPS_3__316234	86609	104	0	Complete	High-quality	100	DTR (high-confidence)	0
LAWP2_14__8894	86605	5	0	Complete	High-quality	100	DTR (high-confidence)	0
LAGF_5__263110	86498	8	0	Complete	High-quality	100	DTR (medium-confidence)	0
LAWP2_18__107596	86279	5	0	Complete	High-quality	100	DTR (high-confidence)	0
LAWP1_9__231452	85186	13	1	Complete	High-quality	100	DTR (high-confidence)	0
LAWP1_18__261510	84989	24	1	Complete	High-quality	100	DTR (high-confidence)	0
LANP_17__37140	84877	16	2	Complete	High-quality	100	DTR (high-confidence)	0
LAWP1_22__54366	84691	32	0	Complete	High-quality	100	DTR (high-confidence)	0
LAWP1_9__5522	84593	18	3	Complete	High-quality	100	DTR (high-confidence)	0
LAWP1_1__210935	84593	18	3	Complete	High-quality	100	DTR (high-confidence)	0
LAWP1_9__74538	84412	32	0	Complete	High-quality	100	DTR (high-confidence)	0
LAWP1_18__94739	84347	13	0	Complete	High-quality	100	DTR (high-confidence)	0
LANP_16__71544	84324	19	3	Complete	High-quality	100	DTR (high-confidence)	0
LAWP2_2__201869	83505	21	1	Complete	High-quality	100	DTR (high-confidence)	0
LAWP2_1__137632	83316	12	1	Complete	High-quality	100	DTR (high-confidence)	0
LALS_3__288292	82977	14	1	Complete	High-quality	100	DTR (high-confidence)	0
LANP_18__217476	82940	17	3	Complete	High-quality	100	DTR (high-confidence)	0
LAGF_8__532733	82756	17	1	Complete	High-quality	100	DTR (high-confidence)	0
LAPS_14__402208	82475	13	0	Complete	High-quality	100	DTR (high-confidence)	0
LAWP1_9__207449	82381	12	1	Complete	High-quality	100	DTR (high-confidence)	0
LANP_16__81838	82142	12	1	Complete	High-quality	100	DTR (high-confidence)	0
LAWP2_18__105882	81970	17	0	Complete	High-quality	100	DTR (high-confidence)	0
LAWP2_5__189926	81970	17	0	Complete	High-quality	100	DTR (high-confidence)	0
LALS_2__266252	81797	12	1	Complete	High-quality	100	DTR (high-confidence)	0
LANP_15__261584	81715	23	2	Complete	High-quality	100	DTR (medium-confidence)	0
LAGF_22__412309	81487	16	2	Complete	High-quality	100	DTR (high-confidence)	0
LALS_9__31862	80860	20	1	Complete	High-quality	100	DTR (high-confidence)	0
LANP_5__2074	80687	21	0	Complete	High-quality	100	DTR (high-confidence)	0
LAWP2_5__78243	79958	14	1	Complete	High-quality	100	DTR (high-confidence)	0
LAWP1_14__113595	79948	18	2	Complete	High-quality	100	DTR (high-confidence)	0
LAWP1_11__43491	79643	27	2	Complete	High-quality	100	DTR (high-confidence)	0
LANP_5__152310	79564	31	2	Complete	High-quality	100	DTR (high-confidence)	0
LAWP1_10__228872	78660	14	2	Complete	High-quality	100	DTR (high-confidence)	0
LAP_4__51086	78341	20	2	Complete	High-quality	100	DTR (high-confidence)	0
LAWP1_19__133221	78341	20	2	Complete	High-quality	100	DTR (high-confidence)	0
LAWP1_7__402357	78341	20	2	Complete	High-quality	100	DTR (high-confidence)	0
LAWP1_16__2942	78329	20	2	Complete	High-quality	100	DTR (high-confidence)	0
LANP_21__161065	78306	20	2	Complete	High-quality	100	DTR (high-confidence)	0
LAWP1_18__289244	78305	20	2	Complete	High-quality	100	DTR (high-confidence)	0
LAWP1_15__131224	78305	20	2	Complete	High-quality	100	DTR (high-confidence)	0
LAWP1_9__367611	78305	20	2	Complete	High-quality	100	DTR (high-confidence)	0
LANP_4__275954	78304	20	2	Complete	High-quality	100	DTR (high-confidence)	0
LAP_11__130972	78202	14	0	Complete	High-quality	100	DTR (high-confidence)	0
LAWP1_11__49605	78145	33	0	Complete	High-quality	100	DTR (high-confidence)	0
LAP_25__147919	78137	16	1	Complete	High-quality	100	DTR (high-confidence)	0
LAP_7__88451	77851	69	0	Complete	High-quality	100	DTR (high-confidence)	0
LAP_13__23748	77783	68	0	Complete	High-quality	100	DTR (high-confidence)	0
LAPS_7__303190	77428	13	2	Complete	High-quality	100	DTR (high-confidence)	0
LALS_12__153144	77400	22	3	Complete	High-quality	100	DTR (medium-confidence)	0
LAWP1_9__229524	76675	21	1	Complete	High-quality	100	DTR (high-confidence)	0
LAB_7__193539	76501	21	2	Complete	High-quality	100	DTR (high-confidence)	0
LAB_3__104328	76332	11	0	Complete	High-quality	100	DTR (high-confidence)	0
LAWP2_14__190769	75913	18	1	Complete	High-quality	100	DTR (high-confidence)	0
LAWP2_20__135719	75824	14	0	Complete	High-quality	100	DTR (high-confidence)	0
LAB_11__113011	74587	19	0	Complete	High-quality	100	DTR (high-confidence)	0
LAB_20__139587	74557	15	1	Complete	High-quality	100	DTR (medium-confidence)	0
LANP_14__83975	74382	37	1	Complete	High-quality	100	DTR (high-confidence)	0
LAWP1_9__143243	74274	13	0	Complete	High-quality	100	DTR (high-confidence)	0
LALS_5__618643	74112	13	2	Complete	High-quality	100	DTR (medium-confidence)	0
LAGF_9__444632	74111	15	0	Complete	High-quality	100	DTR (high-confidence)	0
LANP_5__162270	73409	67	0	Complete	High-quality	100	DTR (high-confidence)	0
LANP_9__240476	73409	68	0	Complete	High-quality	100	DTR (high-confidence)	0
LANP_9__261588	72985	10	1	Complete	High-quality	100	DTR (medium-confidence)	0
LAB_2__417828	72680	13	1	Complete	High-quality	100	DTR (high-confidence)	0
LAWP2_8__245472	72668	24	1	Complete	High-quality	100	DTR (high-confidence)	0
LAWP1_14__270385	72590	11	1	Complete	High-quality	100	DTR (medium-confidence)	0
LAWP1_23__196127	72227	34	1	Complete	High-quality	100	DTR (high-confidence)	0
LAP_6__73597	71865	58	0	Complete	High-quality	100	DTR (high-confidence)	0
LAWP1_15__119818	71865	57	0	Complete	High-quality	100	DTR (high-confidence)	0
LAP_4__39777	71865	57	0	Complete	High-quality	100	DTR (high-confidence)	0
LAP_7__90952	71864	57	0	Complete	High-quality	100	DTR (high-confidence)	0
LANP_5__156768	71771	9	0	Complete	High-quality	100	DTR (medium-confidence)	0
LAWP2_23__62423	71194	12	0	Complete	High-quality	100	DTR (high-confidence)	0
LAWP2_6__173786	71116	56	0	Complete	High-quality	100	DTR (high-confidence)	0
LAWP2_6__14939	70476	11	0	Complete	High-quality	100	DTR (high-confidence)	0
LAP_20__125795	69529	23	1	Complete	High-quality	100	DTR (high-confidence)	0
LAWP2_16__205921	69519	11	1	Complete	High-quality	100	DTR (high-confidence)	0
LAWP2_8__248204	68883	14	2	Complete	High-quality	100	DTR (high-confidence)	0
LAWP1_19__176213	66756	12	2	Complete	High-quality	100	DTR (high-confidence)	0
LALS_3__309231	66512	32	3	Complete	High-quality	100	DTR (high-confidence)	0
LALS_11__548051	66484	13	2	Complete	High-quality	100	DTR (high-confidence)	0
LAFP_6__326039	66295	28	1	Complete	High-quality	100	DTR (high-confidence)	0
LAWP2_10__253328	66274	31	0	Complete	High-quality	100	DTR (high-confidence)	0
LAWP1_12__20120	66137	12	0	Complete	High-quality	100	DTR (medium-confidence)	0
LAWP2_23__58916	65670	10	2	Complete	High-quality	100	DTR (high-confidence)	0
LAWP1_22__155628	65435	11	2	Complete	High-quality	100	DTR (high-confidence)	0
LAWP1_1__2596	65397	12	2	Complete	High-quality	100	DTR (high-confidence)	0
LAGF_11__483757	65216	11	1	Complete	High-quality	100	DTR (high-confidence)	0
LANP_11__244544	64803	20	0	Complete	High-quality	100	DTR (high-confidence)	0
LALS_15__534090	64561	30	1	Complete	High-quality	100	DTR (high-confidence)	0
LAP_4__112478	64524	18	1	Complete	High-quality	100	DTR (high-confidence)	0
LALS_3__19599	64206	36	2	Complete	High-quality	100	DTR (high-confidence)	0
LALS_5__17055	64203	19	4	Complete	High-quality	100	DTR (high-confidence)	0
LALS_3__497760	63737	10	0	Complete	High-quality	100	DTR (medium-confidence)	0
LAGF_6__90681	63695	16	1	Complete	High-quality	100	DTR (high-confidence)	0
LAWP1_16__192704	63571	19	0	Complete	High-quality	100	DTR (high-confidence)	0
LAWP1_5__195514	63488	16	7	Complete	High-quality	100	DTR (medium-confidence)	0
LAWP1_14__277442	63377	17	1	Complete	High-quality	100	DTR (high-confidence)	0
LAB_17__555776	63368	39	0	Complete	High-quality	100	DTR (high-confidence)	0
LAWP2_6__138239	63249	24	0	Complete	High-quality	100	DTR (medium-confidence)	0
LAWP2_9__183191	63249	24	0	Complete	High-quality	100	DTR (medium-confidence)	0
LAWP2_23__18250	63164	31	2	Complete	High-quality	100	DTR (high-confidence)	0
LALS_7__359345	63029	20	1	Complete	High-quality	100	DTR (high-confidence)	0
LALS_18__407025	63029	19	1	Complete	High-quality	100	DTR (high-confidence)	0
LANP_5__178989	62981	32	0	Complete	High-quality	100	DTR (high-confidence)	0
LAWP1_12__130022	62897	10	2	Complete	High-quality	100	DTR (high-confidence)	0
LAB_10__647486	61917	38	1	Complete	High-quality	100	DTR (high-confidence)	0
LANP_15__233758	61868	36	0	Complete	High-quality	100	DTR (high-confidence)	0
LAWP1_4__164964	61862	30	2	Complete	High-quality	100	DTR (high-confidence)	0
LALS_12__105286	61822	5	3	Complete	High-quality	100	DTR (high-confidence)	0
LAWP1_5__115737	61557	14	1	Complete	High-quality	100	DTR (high-confidence)	0
LAWP1_24__7340	61465	36	2	Complete	High-quality	100	DTR (high-confidence)	0
LAWP1_10__40762	61426	32	0	Complete	High-quality	100	DTR (high-confidence)	0
LAB_6__358296	61228	29	1	Complete	High-quality	100	DTR (high-confidence)	0
LAB_12__468372	61203	15	1	Complete	High-quality	100	DTR (high-confidence)	0
LAPS_3__384441	61200	35	3	Complete	High-quality	100	DTR (high-confidence)	0
LALS_8__307476	61197	7	2	Complete	High-quality	100	DTR (high-confidence)	0
LANP_11__361562	61055	13	0	Complete	High-quality	100	DTR (medium-confidence)	0
LAWP2_13__100632	60882	9	1	Complete	High-quality	100	DTR (medium-confidence)	0
LAWP2_11__1920	60871	34	0	Complete	High-quality	100	DTR (high-confidence)	0
LAWP2_14__224648	60754	28	0	Complete	High-quality	100	DTR (high-confidence)	0
LALS_5__597805	60651	27	2	Complete	High-quality	100	DTR (high-confidence)	0
LALS_3__646246	60279	31	2	Complete	High-quality	100	DTR (high-confidence)	0
LAB_8__92873	59923	5	2	Complete	High-quality	100	DTR (high-confidence)	0
LALS_17__475059	59917	33	1	Complete	High-quality	100	DTR (high-confidence)	0
LAWP1_22__213944	59787	13	1	Complete	High-quality	100	DTR (high-confidence)	0
LAWP2_20__133100	59736	33	2	Complete	High-quality	100	DTR (high-confidence)	0
LAWP2_15__26599	59735	34	2	Complete	High-quality	100	DTR (high-confidence)	0
LANP_22__28868	59725	31	0	Complete	High-quality	100	DTR (high-confidence)	0
LALS_13__587522	59636	6	1	Complete	High-quality	100	DTR (high-confidence)	0
LANP_5__150211	59588	13	1	Complete	High-quality	100	DTR (high-confidence)	0
LALS_5__458220	59542	5	0	Complete	High-quality	100	DTR (high-confidence)	0
LAB_8__363938	59506	32	1	Complete	High-quality	100	DTR (high-confidence)	0
LALS_13__543321	59427	35	0	Complete	High-quality	100	DTR (high-confidence)	0
LALS_4__465028	59232	33	1	Complete	High-quality	100	DTR (high-confidence)	0
LALS_14__334555	59220	28	3	Complete	High-quality	100	DTR (high-confidence)	0
LALS_20__305403	59220	28	3	Complete	High-quality	100	DTR (high-confidence)	0
LAB_10__368559	59151	6	1	Complete	High-quality	100	DTR (high-confidence)	0
LAPS_6__288210	59093	32	0	Complete	High-quality	100	DTR (high-confidence)	0
LAWP2_18__109615	58953	29	1	Complete	High-quality	100	DTR (high-confidence)	0
LAWP2_15__53993	58952	29	1	Complete	High-quality	100	DTR (high-confidence)	0
LAWP2_9__15571	58659	30	0	Complete	High-quality	100	DTR (high-confidence)	0
LAB_19__473535	58615	13	4	Complete	High-quality	100	DTR (high-confidence)	0
LAB_12__221201	58593	34	0	Complete	High-quality	100	DTR (high-confidence)	0
LANP_17__11741	58547	33	0	Complete	High-quality	100	DTR (high-confidence)	0
LAB_3__351393	58419	34	0	Complete	High-quality	100	DTR (high-confidence)	0
LAB_4__419433	58344	21	3	Complete	High-quality	100	DTR (high-confidence)	0
LALS_16__115824	58338	36	1	Complete	High-quality	100	DTR (high-confidence)	0
LAGF_6__269244	58172	9	0	Complete	High-quality	100	DTR (high-confidence)	0
LALS_14__596642	58022	23	3	Complete	High-quality	100	DTR (high-confidence)	0
LALS_20__562813	58022	23	3	Complete	High-quality	100	DTR (high-confidence)	0
LAGF_7__135867	57846	36	0	Complete	High-quality	100	DTR (high-confidence)	0
LAWP2_11__71871	57747	17	2	Complete	High-quality	100	DTR (high-confidence)	0
LAWP2_11__144079	57667	32	0	Complete	High-quality	100	DTR (high-confidence)	0
LANP_15__99027	57632	34	0	Complete	High-quality	100	DTR (high-confidence)	0
LANP_21__166386	57163	36	0	Complete	High-quality	100	DTR (high-confidence)	0
LANP_15__95241	57152	8	1	Complete	High-quality	100	DTR (high-confidence)	0
LAPS_1__369252	56842	5	0	Complete	High-quality	100	DTR (high-confidence)	0
LALS_12__200703	56796	33	2	Complete	High-quality	100	DTR (high-confidence)	0
LAWP1_11__107814	56753	22	1	Complete	High-quality	100	DTR (high-confidence)	0
LAWP1_10__226616	56753	22	1	Complete	High-quality	100	DTR (high-confidence)	0
LAWP2_22__94417	56552	16	1	Complete	High-quality	100	DTR (high-confidence)	0
LAWP2_18__171290	56515	33	0	Complete	High-quality	100	DTR (high-confidence)	0
LALS_10__234658	56423	29	0	Complete	High-quality	100	DTR (high-confidence)	0
LAWP1_9__227958	56362	21	1	Complete	High-quality	100	DTR (high-confidence)	0
LANP_17__177170	56310	13	0	Complete	High-quality	100	DTR (high-confidence)	0
LANP_6__245840	56212	15	0	Complete	High-quality	100	DTR (high-confidence)	0
LALS_5__600452	56167	31	1	Complete	High-quality	100	DTR (high-confidence)	0
LAPS_1__244892	56118	36	1	Complete	High-quality	100	DTR (high-confidence)	0
LALS_2__450150	56088	35	0	Complete	High-quality	100	DTR (high-confidence)	0
LAWP2_21__48002	55983	30	1	Complete	High-quality	100	DTR (medium-confidence)	0
LAB_20__81561	55509	14	2	Complete	High-quality	100	DTR (high-confidence)	0
LANP_12__440061	55347	11	0	Complete	High-quality	100	DTR (high-confidence)	0
LAWP2_13__99182	55290	18	3	Complete	High-quality	100	DTR (high-confidence)	0
LAB_7__244842	55246	35	1	Complete	High-quality	100	DTR (high-confidence)	0
LAGF_15__389474	55234	30	0	Complete	High-quality	100	DTR (high-confidence)	0
LANP_16__273620	55073	33	0	Complete	High-quality	100	DTR (medium-confidence)	0
LANP_14__185758	55033	34	1	Complete	High-quality	100	DTR (high-confidence)	0
LALS_16__155278	54840	28	0	Complete	High-quality	100	DTR (high-confidence)	0
LALS_10__175733	54819	15	0	Complete	High-quality	100	DTR (high-confidence)	0
LALS_5__607692	54692	10	5	Complete	High-quality	100	DTR (high-confidence)	0
LALS_19__101909	54681	9	4	Complete	High-quality	100	DTR (high-confidence)	0
LAP_3__126763	54407	14	1	Complete	High-quality	100	DTR (high-confidence)	0
LAPS_3__386105	54390	10	2	Complete	High-quality	100	DTR (high-confidence)	0
LAWP2_9__57219	54380	16	1	Complete	High-quality	100	DTR (high-confidence)	0
LAWP2_12__25090	54333	14	0	Complete	High-quality	100	DTR (high-confidence)	0
LAGF_21__37713	54323	14	0	Complete	High-quality	100	DTR (high-confidence)	0
LAB_18__355274	54284	30	0	Complete	High-quality	100	DTR (medium-confidence)	0
LAWP2_16__215135	54271	10	3	Complete	High-quality	100	DTR (high-confidence)	0
LAWP2_16__210913	54258	7	0	Complete	High-quality	100	DTR (high-confidence)	0
LANP_1__79465	54215	13	0	Complete	High-quality	100	DTR (high-confidence)	0
LAB_4__6641	54199	6	2	Complete	High-quality	100	DTR (high-confidence)	0
LANP_18__71868	54188	8	5	Complete	High-quality	100	DTR (high-confidence)	0
LALS_13__189809	54159	21	3	Complete	High-quality	100	DTR (high-confidence)	0
LALS_2__447415	53981	30	0	Complete	High-quality	100	DTR (medium-confidence)	0
LAWP1_18__226319	53968	18	1	Complete	High-quality	100	DTR (high-confidence)	0
LAB_20__371932	53862	22	0	Complete	High-quality	100	DTR (high-confidence)	0
LAFP_12__127197	53855	8	3	Complete	High-quality	100	DTR (high-confidence)	0
LAB_17__68077	53736	9	0	Complete	High-quality	100	DTR (high-confidence)	0
LAWP1_19__75492	53726	24	1	Complete	High-quality	100	DTR (high-confidence)	0
LAPS_8__301237	53588	8	3	Complete	High-quality	100	DTR (high-confidence)	0
LAWP1_23__199203	53517	8	3	Complete	High-quality	100	DTR (high-confidence)	0
LAWP1_12__153815	53508	17	1	Complete	High-quality	100	DTR (high-confidence)	0
LAB_10__436596	53453	39	0	Complete	High-quality	100	DTR (medium-confidence)	0
LAGF_4__142105	53257	34	0	Complete	High-quality	100	DTR (high-confidence)	0
LAB_16__287503	53246	9	1	Complete	High-quality	100	DTR (high-confidence)	0
LAWP2_8__243978	53173	24	1	Complete	High-quality	100	DTR (high-confidence)	0
LAWP2_5__193706	53108	9	3	Complete	High-quality	100	DTR (high-confidence)	0
LAWP2_14__117048	53106	16	2	Complete	High-quality	100	DTR (high-confidence)	0
LANP_12__421902	53070	8	3	Complete	High-quality	100	DTR (high-confidence)	0
LANP_1__121869	53063	8	3	Complete	High-quality	100	DTR (high-confidence)	0
LALS_14__602993	52994	10	6	Complete	High-quality	100	DTR (high-confidence)	0
LALS_8__520065	52981	11	6	Complete	High-quality	100	DTR (high-confidence)	0
LALS_20__761309	52972	10	6	Complete	High-quality	100	DTR (high-confidence)	0
LAB_1__623605	52957	4	0	Complete	High-quality	100	DTR (high-confidence)	0
LALS_5__587890	52935	10	6	Complete	High-quality	100	DTR (high-confidence)	0
LAP_7__163137	52896	4	0	Complete	High-quality	100	DTR (high-confidence)	0
LAGF_15__387862	52896	9	5	Complete	High-quality	100	DTR (high-confidence)	0
LAP_12__72264	52789	5	0	Complete	High-quality	100	DTR (high-confidence)	0
LAWP2_12__109082	52754	28	1	Complete	High-quality	100	DTR (high-confidence)	0
LAWP2_9__185021	52754	27	1	Complete	High-quality	100	DTR (high-confidence)	0
LAB_7__235693	52746	9	4	Complete	High-quality	100	DTR (high-confidence)	0
LAWP2_12__60312	52709	18	3	Complete	High-quality	100	DTR (high-confidence)	0
LAWP2_13__162233	52697	11	1	Complete	High-quality	100	DTR (high-confidence)	0
LAGF_2__441504	52682	9	5	Complete	High-quality	100	DTR (high-confidence)	0
LAWP1_19__78285	52664	9	3	Complete	High-quality	100	DTR (high-confidence)	0
LAWP1_5__200720	52551	12	0	Complete	High-quality	100	DTR (medium-confidence)	0
LAGF_11__414043	52539	24	2	Complete	High-quality	100	DTR (high-confidence)	0
LAWP2_5__167676	52475	16	0	Complete	High-quality	100	DTR (high-confidence)	0
LAB_6__3665	52289	13	0	Complete	High-quality	100	DTR (high-confidence)	0
LALS_19__338159	52080	8	4	Complete	High-quality	100	DTR (high-confidence)	0
LALS_11__110799	52044	20	3	Complete	High-quality	100	DTR (high-confidence)	0
LAP_11__119686	51881	67	0	Complete	High-quality	100	DTR (high-confidence)	0
LAWP2_16__218872	51855	12	0	Complete	High-quality	100	DTR (high-confidence)	0
LAWP2_23__59300	51852	12	0	Complete	High-quality	100	DTR (high-confidence)	0
LALS_8__334332	51757	19	1	Complete	High-quality	100	DTR (high-confidence)	0
LAB_18__291723	51704	60	0	Complete	High-quality	100	DTR (high-confidence)	0
LAWP1_15__201226	51660	9	4	Complete	High-quality	100	DTR (high-confidence)	0
LAWP1_14__258761	51634	7	0	Complete	High-quality	100	DTR (high-confidence)	0
LAWP2_23__137928	51608	13	1	Complete	High-quality	100	DTR (high-confidence)	0
LALS_11__621192	51585	70	0	Complete	High-quality	100	DTR (high-confidence)	0
LAWP1_11__8793	51519	15	2	Complete	High-quality	100	DTR (high-confidence)	0
LAWP1_16__125872	51413	11	1	Complete	High-quality	100	DTR (high-confidence)	0
LAWP1_12__65259	51344	67	0	Complete	High-quality	100	DTR (high-confidence)	0
LAFP_1__354033	51224	6	1	Complete	High-quality	100	DTR (high-confidence)	0
LAWP1_14__263775	51157	13	1	Complete	High-quality	100	DTR (high-confidence)	0
LALS_4__132539	51082	17	1	Complete	High-quality	100	DTR (high-confidence)	0
LALS_17__511895	50997	3	0	Complete	High-quality	100	DTR (high-confidence)	0
LALS_20__543468	50996	3	0	Complete	High-quality	100	DTR (high-confidence)	0
LALS_14__134242	50995	3	0	Complete	High-quality	100	DTR (high-confidence)	0
LALS_5__610968	50939	3	0	Complete	High-quality	100	DTR (high-confidence)	0
LALS_16__323630	50939	3	0	Complete	High-quality	100	DTR (high-confidence)	0
LALS_9__304765	50939	3	0	Complete	High-quality	100	DTR (high-confidence)	0
LAWP1_14__181642	50851	11	1	Complete	High-quality	100	DTR (high-confidence)	0
LAWP1_12__23306	50850	9	4	Complete	High-quality	100	DTR (high-confidence)	0
LAB_6__349057	50700	7	1	Complete	High-quality	100	DTR (medium-confidence)	0
LAPS_3__390178	50644	19	0	Complete	High-quality	100	DTR (high-confidence)	0
LAWP2_8__58427	50579	18	1	Complete	High-quality	100	DTR (high-confidence)	0
LAWP2_12__104559	50462	24	2	Complete	High-quality	100	DTR (high-confidence)	0
LAWP2_20__143145	50462	25	2	Complete	High-quality	100	DTR (high-confidence)	0
LAWP2_11__142500	50320	15	1	Complete	High-quality	100	DTR (high-confidence)	0
LAB_11__319394	50178	6	0	Complete	High-quality	100	DTR (high-confidence)	0
LAB_10__669978	50118	12	0	Complete	High-quality	100	DTR (high-confidence)	0
LALS_4__421833	50041	6	0	Complete	High-quality	100	DTR (high-confidence)	0
LAPS_13__269788	49723	58	0	Complete	High-quality	100	DTR (high-confidence)	0
LAWP1_9__209511	49578	24	1	Complete	High-quality	100	DTR (high-confidence)	0
LANP_9__265476	49460	31	0	Complete	High-quality	100	DTR (high-confidence)	0
LAPS_18__308511	49419	70	0	Complete	High-quality	100	DTR (high-confidence)	0
LAWP2_18__123904	49385	15	0	Complete	High-quality	100	DTR (high-confidence)	0
LAPS_21__163253	49356	70	0	Complete	High-quality	100	DTR (high-confidence)	0
LALS_5__616321	49279	30	2	Complete	High-quality	100	DTR (high-confidence)	0
LAB_4__417616	49227	12	1	Complete	High-quality	100	DTR (high-confidence)	0
LANP_14__86565	49112	54	0	Complete	High-quality	100	DTR (high-confidence)	0
LAPS_18__99319	49021	68	0	Complete	High-quality	100	DTR (high-confidence)	0
LANP_5__131218	48864	10	0	Complete	High-quality	100	DTR (high-confidence)	0
LAWP1_23__205364	48844	13	0	Complete	High-quality	100	DTR (high-confidence)	0
LAWP2_14__219593	48804	13	1	Complete	High-quality	100	DTR (high-confidence)	0
LAWP2_10__385139	48754	7	1	Complete	High-quality	100	DTR (high-confidence)	0
LALS_2__437442	48750	11	1	Complete	High-quality	100	DTR (high-confidence)	0
LANP_1__113864	48480	49	0	Complete	High-quality	100	DTR (high-confidence)	0
LANP_14__229129	48470	10	5	Complete	High-quality	100	DTR (high-confidence)	0
LAB_20__15946	48398	52	0	Complete	High-quality	100	DTR (high-confidence)	0
LAWP2_2__166901	48397	22	0	Complete	High-quality	100	DTR (high-confidence)	0
LALS_2__575299	48342	5	0	Complete	High-quality	100	DTR (high-confidence)	0
LALS_20__561207	48331	26	0	Complete	High-quality	100	DTR (high-confidence)	0
LALS_14__614517	48331	26	0	Complete	High-quality	100	DTR (high-confidence)	0
LALS_13__520440	48327	24	1	Complete	High-quality	100	DTR (high-confidence)	0
LAWP1_5__205061	48051	16	0	Complete	High-quality	100	DTR (high-confidence)	0
LAGF_4__511909	47904	19	0	Complete	High-quality	100	DTR (high-confidence)	0
LAWP2_16__223684	47817	10	0	Complete	High-quality	100	DTR (high-confidence)	0
LAP_4__53822	47806	32	0	Complete	High-quality	100	DTR (high-confidence)	0
LAWP1_19__132526	47793	12	0	Complete	High-quality	100	DTR (high-confidence)	0
LALS_15__531537	47746	8	1	Complete	High-quality	100	DTR (high-confidence)	0
LALS_5__621016	47743	8	1	Complete	High-quality	100	DTR (high-confidence)	0
LANP_20__338438	47730	19	0	Complete	High-quality	100	DTR (high-confidence)	0
LAFP_13__302670	47657	49	0	Complete	High-quality	100	DTR (high-confidence)	0
LAGF_7__379117	47551	7	0	Complete	High-quality	100	DTR (high-confidence)	0
LAWP1_5__206026	47480	10	0	Complete	High-quality	100	DTR (high-confidence)	0
LANP_10__38801	47433	11	0	Complete	High-quality	100	DTR (medium-confidence)	0
LANP_21__163907	47393	24	1	Complete	High-quality	100	DTR (high-confidence)	0
LAWP2_1__138319	47342	12	0	Complete	High-quality	100	DTR (high-confidence)	0
LAWP2_11__141469	47342	12	0	Complete	High-quality	100	DTR (high-confidence)	0
LAWP2_14__186016	47342	12	0	Complete	High-quality	100	DTR (high-confidence)	0
LALS_12__507295	47215	15	0	Complete	High-quality	100	DTR (high-confidence)	0
LAWP2_23__59457	47209	23	1	Complete	High-quality	100	DTR (high-confidence)	0
LAWP1_14__272016	47166	17	0	Complete	High-quality	100	DTR (high-confidence)	0
LAPS_9__264162	47121	17	1	Complete	High-quality	100	DTR (medium-confidence)	0
LALS_2__4790	47090	15	1	Complete	High-quality	100	DTR (high-confidence)	0
LALS_13__426311	47005	13	1	Complete	High-quality	100	DTR (high-confidence)	0
LALS_12__693615	46944	31	0	Complete	High-quality	100	DTR (high-confidence)	0
LAGF_16__320963	46812	19	4	Complete	High-quality	100	DTR (high-confidence)	0
LAGF_7__149651	46812	20	4	Complete	High-quality	100	DTR (high-confidence)	0
LANP_5__163608	46812	19	4	Complete	High-quality	100	DTR (high-confidence)	0
LAGF_3__100455	46811	19	4	Complete	High-quality	100	DTR (high-confidence)	0
LAP_6__70537	46797	7	0	Complete	High-quality	100	DTR (high-confidence)	0
LAWP1_12__70975	46789	54	0	Complete	High-quality	100	DTR (high-confidence)	0
LAWP2_8__398436	46733	13	0	Complete	High-quality	100	DTR (high-confidence)	0
LAWP2_16__224609	46287	12	0	Complete	High-quality	100	DTR (high-confidence)	0
LALS_8__45303	46237	17	1	Complete	High-quality	100	DTR (high-confidence)	0
LALS_13__253820	45865	7	0	Complete	High-quality	100	DTR (high-confidence)	0
LANP_21__159398	45819	32	1	Complete	High-quality	100	DTR (high-confidence)	0
LALS_2__105783	45759	21	0	Complete	High-quality	100	DTR (high-confidence)	0
LAB_20__251874	45705	60	0	Complete	High-quality	100	DTR (high-confidence)	0
LAWP2_1__135480	45677	14	0	Complete	High-quality	100	DTR (high-confidence)	0
LALS_12__136255	45615	11	3	Complete	High-quality	100	DTR (medium-confidence)	0
LAGF_11__406341	45442	10	1	Complete	High-quality	100	DTR (medium-confidence)	0
LAWP1_14__188148	45392	32	0	Complete	High-quality	100	DTR (medium-confidence)	0
LANP_22__95378	45384	11	0	Complete	High-quality	100	DTR (high-confidence)	0
LAWP2_2__178744	45380	9	2	Complete	High-quality	100	DTR (high-confidence)	0
LAWP2_13__95631	45380	9	2	Complete	High-quality	100	DTR (high-confidence)	0
LAWP2_5__192133	45342	20	0	Complete	High-quality	100	DTR (high-confidence)	0
LALS_2__538582	45319	43	0	Complete	High-quality	100	DTR (high-confidence)	0
LAWP2_15__195800	45315	20	0	Complete	High-quality	100	DTR (high-confidence)	0
LANP_18__212936	45313	20	0	Complete	High-quality	100	DTR (high-confidence)	0
LAWP2_5__197967	45313	20	0	Complete	High-quality	100	DTR (high-confidence)	0
LANP_10__141646	45067	9	1	Complete	High-quality	100	DTR (high-confidence)	0
LANP_16__435532	45022	8	2	Complete	High-quality	100	DTR (high-confidence)	0
LANP_21__169113	44951	15	0	Complete	High-quality	100	DTR (high-confidence)	0
LALS_10__304033	44948	15	0	Complete	High-quality	100	DTR (high-confidence)	0
LAGF_5__368640	44932	11	1	Complete	High-quality	100	DTR (high-confidence)	0
LAFP_13__306640	44906	27	3	Complete	High-quality	100	DTR (high-confidence)	0
LALS_18__393880	44890	46	0	Complete	High-quality	100	DTR (high-confidence)	0
LAP_4__62013	44856	10	0	Complete	High-quality	100	DTR (high-confidence)	0
LAP_9__120628	44856	9	0	Complete	High-quality	100	DTR (high-confidence)	0
LAP_11__30280	44856	10	0	Complete	High-quality	100	DTR (high-confidence)	0
LAP_2__195900	44856	9	0	Complete	High-quality	100	DTR (high-confidence)	0
LALS_2__146486	44842	19	0	Complete	High-quality	100	DTR (high-confidence)	0
LAWP1_24__173702	44712	27	0	Complete	High-quality	100	DTR (high-confidence)	0
LAWP1_15__138826	44708	37	0	Complete	High-quality	100	DTR (high-confidence)	0
LAPS_14__368572	44690	62	0	Complete	High-quality	100	DTR (high-confidence)	0
LAGF_5__215545	44665	14	0	Complete	High-quality	100	DTR (high-confidence)	0
LALS_3__556906	44650	15	0	Complete	High-quality	100	DTR (high-confidence)	0
LAB_2__422209	44641	60	0	Complete	High-quality	100	DTR (high-confidence)	0
LAWP2_16__88854	44600	18	0	Complete	High-quality	100	DTR (high-confidence)	0
LALS_3__254049	44476	13	0	Complete	High-quality	100	DTR (high-confidence)	0
LAPS_16__469786	44418	20	0	Complete	High-quality	100	DTR (high-confidence)	0
LAWP1_12__108291	44351	8	0	Complete	High-quality	100	DTR (high-confidence)	0
LAB_10__57525	44342	14	0	Complete	High-quality	100	DTR (medium-confidence)	0
LAP_8__110218	44210	10	0	Complete	High-quality	100	DTR (high-confidence)	0
LAWP2_14__188848	44209	12	0	Complete	High-quality	100	DTR (high-confidence)	0
LAWP1_5__199579	44052	57	0	Complete	High-quality	100	DTR (high-confidence)	0
LAPS_13__182400	44050	7	0	Complete	High-quality	100	DTR (high-confidence)	0
LAWP2_6__129845	44016	9	0	Complete	High-quality	100	DTR (high-confidence)	0
LAWP2_12__168339	43988	22	3	Complete	High-quality	100	DTR (high-confidence)	0
LALS_12__495069	43961	14	0	Complete	High-quality	100	DTR (high-confidence)	0
LAWP1_13__339090	43937	29	0	Complete	High-quality	100	DTR (high-confidence)	0
LAGF_11__407394	43912	10	0	Complete	High-quality	100	DTR (high-confidence)	0
LALS_11__541406	43895	59	0	Complete	High-quality	100	DTR (high-confidence)	0
LAP_9__125479	43895	59	0	Complete	High-quality	100	DTR (high-confidence)	0
LAPS_9__259253	43840	8	0	Complete	High-quality	100	DTR (high-confidence)	0
LANP_17__84428	43838	10	1	Complete	High-quality	100	DTR (high-confidence)	0
LAP_6__49032	43827	18	2	Complete	High-quality	100	DTR (high-confidence)	0
LAPS_9__68917	43817	26	0	Complete	High-quality	100	DTR (high-confidence)	0
LANP_15__240506	43796	9	2	Complete	High-quality	100	DTR (medium-confidence)	0
LAP_9__146912	43741	18	2	Complete	High-quality	100	DTR (high-confidence)	0
LAP_2__79636	43598	23	2	Complete	High-quality	100	DTR (high-confidence)	0
LALS_2__335941	43575	30	0	Complete	High-quality	100	DTR (medium-confidence)	0
LAB_2__429703	43535	8	0	Complete	High-quality	100	DTR (high-confidence)	0
LALS_18__344364	43511	32	0	Complete	High-quality	100	DTR (high-confidence)	0
LANP_21__157541	43441	7	0	Complete	High-quality	100	DTR (high-confidence)	0
LAWP2_8__198965	43387	29	0	Complete	High-quality	100	DTR (high-confidence)	0
LAWP2_10__382582	43381	24	0	Complete	High-quality	100	DTR (high-confidence)	0
LANP_5__85756	43367	29	1	Complete	High-quality	100	DTR (high-confidence)	0
LANP_22__138564	43312	21	1	Complete	High-quality	100	DTR (high-confidence)	0
LAWP1_19__123924	43281	30	1	Complete	High-quality	100	DTR (high-confidence)	0
LAWP1_17__153062	43281	30	1	Complete	High-quality	100	DTR (high-confidence)	0
LALS_5__586219	43254	7	1	Complete	High-quality	100	DTR (high-confidence)	0
LAPS_10__283850	43156	23	1	Complete	High-quality	100	DTR (high-confidence)	0
LANP_3__57355	43155	17	0	Complete	High-quality	100	DTR (high-confidence)	0
LAWP1_18__293162	43108	29	1	Complete	High-quality	100	DTR (high-confidence)	0
LAB_2__647587	43077	28	0	Complete	High-quality	100	DTR (medium-confidence)	0
LANP_10__121012	43072	9	1	Complete	High-quality	100	DTR (high-confidence)	0
LAWP2_10__52689	43010	14	0	Complete	High-quality	100	DTR (high-confidence)	0
LANP_21__1335	42933	30	0	Complete	High-quality	100	DTR (high-confidence)	0
LAPS_13__127993	42917	11	1	Complete	High-quality	100	DTR (high-confidence)	0
LAWP2_16__255138	42913	6	0	Complete	High-quality	100	DTR (high-confidence)	0
LAPS_3__536403	42911	30	0	Complete	High-quality	100	DTR (high-confidence)	0
LANP_21__118206	42903	8	0	Complete	High-quality	100	DTR (high-confidence)	0
LANP_12__436841	42889	21	0	Complete	High-quality	100	DTR (high-confidence)	0
LAWP1_5__197534	42876	31	0	Complete	High-quality	100	DTR (high-confidence)	0
LAPS_9__59433	42810	55	0	Complete	High-quality	100	DTR (high-confidence)	0
LAWP2_14__26641	42805	6	0	Complete	High-quality	100	DTR (high-confidence)	0
LAP_6__79127	42758	22	1	Complete	High-quality	100	DTR (medium-confidence)	0
LALS_4__196328	42753	9	0	Complete	High-quality	100	DTR (high-confidence)	0
LAWP1_16__50803	42728	6	0	Complete	High-quality	100	DTR (high-confidence)	0
LAP_6__71646	42713	21	0	Complete	High-quality	100	DTR (high-confidence)	0
LAP_11__114647	42678	19	2	Complete	High-quality	100	DTR (high-confidence)	0
LALS_2__132022	42677	17	1	Complete	High-quality	100	DTR (high-confidence)	0
LAWP2_10__273634	42655	17	0	Complete	High-quality	100	DTR (high-confidence)	0
LAWP1_19__4813	42492	17	0	Complete	High-quality	100	DTR (high-confidence)	0
LAWP1_10__373749	42457	9	0	Complete	High-quality	100	DTR (high-confidence)	0
LAB_6__514110	42439	18	0	Complete	High-quality	100	DTR (high-confidence)	0
LAP_5__137929	42428	22	0	Complete	High-quality	100	DTR (high-confidence)	0
LAGF_10__112607	42365	12	0	Complete	High-quality	100	DTR (high-confidence)	0
LAWP2_18__92612	42283	29	0	Complete	High-quality	100	DTR (high-confidence)	0
LAWP2_18__95560	42282	21	0	Complete	High-quality	100	DTR (high-confidence)	0
LAWP1_16__197013	42276	20	0	Complete	High-quality	100	DTR (high-confidence)	0
LANP_14__6440	42227	13	0	Complete	High-quality	100	DTR (high-confidence)	0
LALS_14__631474	42172	10	0	Complete	High-quality	100	DTR (high-confidence)	0
LALS_5__622959	42166	10	0	Complete	High-quality	100	DTR (high-confidence)	0
LAWP2_2__179436	42146	24	2	Complete	High-quality	100	DTR (high-confidence)	0
LAWP2_1__149002	42095	31	1	Complete	High-quality	100	DTR (medium-confidence)	0
LAWP2_20__140339	42078	29	0	Complete	High-quality	100	DTR (high-confidence)	0
LANP_5__153249	42040	13	0	Complete	High-quality	100	DTR (high-confidence)	0
LALS_13__408867	42008	6	0	Complete	High-quality	100	DTR (high-confidence)	0
LALS_13__413706	41995	9	0	Complete	High-quality	100	DTR (high-confidence)	0
LALS_14__617309	41987	11	0	Complete	High-quality	100	DTR (high-confidence)	0
LANP_22__155210	41982	26	1	Complete	High-quality	100	DTR (high-confidence)	0
LANP_18__10649	41947	6	3	Complete	High-quality	100	DTR (medium-confidence)	0
LANP_11__25596	41913	11	0	Complete	High-quality	100	DTR (high-confidence)	0
LAWP1_4__126676	41880	11	2	Complete	High-quality	100	DTR (medium-confidence)	0
LAWP1_5__73194	41859	15	0	Complete	High-quality	100	DTR (high-confidence)	0
LANP_22__126026	41834	14	0	Complete	High-quality	100	DTR (high-confidence)	0
LAB_20__291926	41826	13	0	Complete	High-quality	100	DTR (high-confidence)	0
LAB_10__970654	41816	36	0	Complete	High-quality	100	DTR (high-confidence)	0
LALS_19__350575	41815	13	0	Complete	High-quality	100	DTR (high-confidence)	0
LALS_3__554590	41794	14	0	Complete	High-quality	100	DTR (high-confidence)	0
LAWP2_11__172146	41773	7	0	Complete	High-quality	100	DTR (high-confidence)	0
LALS_12__131924	41763	14	0	Complete	High-quality	100	DTR (high-confidence)	0
LAFP_24__234583	41759	17	1	Complete	High-quality	100	DTR (high-confidence)	0
LAB_14__218869	41758	10	0	Complete	High-quality	100	DTR (high-confidence)	0
LAWP2_15__206199	41738	19	0	Complete	High-quality	100	DTR (high-confidence)	0
LANP_17__175312	41725	11	0	Complete	High-quality	100	DTR (high-confidence)	0
LANP_10__139380	41669	11	0	Complete	High-quality	100	DTR (high-confidence)	0
LALS_8__459203	41659	17	0	Complete	High-quality	100	DTR (high-confidence)	0
LAPS_16__74623	41650	29	0	Complete	High-quality	100	DTR (high-confidence)	0
LANP_5__191008	41606	9	0	Complete	High-quality	100	DTR (high-confidence)	0
LAWP2_21__13656	41528	11	0	Complete	High-quality	100	DTR (high-confidence)	0
LAWP2_9__71202	41516	17	1	Complete	High-quality	100	DTR (high-confidence)	0
LAPS_19__229344	41508	26	1	Complete	High-quality	100	DTR (high-confidence)	0
LAWP1_1__217991	41472	8	0	Complete	High-quality	100	DTR (high-confidence)	0
LAP_6__69964	41450	13	2	Complete	High-quality	100	DTR (high-confidence)	0
LAPS_18__301438	41435	35	0	Complete	High-quality	100	DTR (high-confidence)	0
LANP_9__69778	41344	8	1	Complete	High-quality	100	DTR (high-confidence)	0
LALS_13__545379	41243	25	0	Complete	High-quality	100	DTR (high-confidence)	0
LALS_5__752839	41198	11	0	Complete	High-quality	100	DTR (high-confidence)	0
LANP_21__211243	41197	15	0	Complete	High-quality	100	DTR (high-confidence)	0
LANP_18__150531	41099	11	0	Complete	High-quality	100	DTR (high-confidence)	0
LALS_5__389650	41088	8	2	Complete	High-quality	100	DTR (high-confidence)	0
LALS_17__303673	40964	7	0	Complete	High-quality	100	DTR (high-confidence)	0
LANP_16__285353	40825	23	2	Complete	High-quality	100	DTR (high-confidence)	0
LAWP2_22__116821	40797	24	0	Complete	High-quality	100	DTR (high-confidence)	0
LANP_11__252197	40781	10	1	Complete	High-quality	100	DTR (high-confidence)	0
LAPS_9__136085	40741	11	1	Complete	High-quality	100	DTR (high-confidence)	0
LAFP_24__405591	40667	5	0	Complete	High-quality	100	DTR (high-confidence)	0
LAWP1_11__146542	40638	17	0	Complete	High-quality	100	DTR (high-confidence)	0
LANP_12__436107	40612	7	0	Complete	High-quality	100	DTR (high-confidence)	0
LALS_2__158777	40589	14	0	Complete	High-quality	100	DTR (high-confidence)	0
LAWP1_10__230100	40572	33	0	Complete	High-quality	100	DTR (high-confidence)	0
LALS_13__409980	40301	17	0	Complete	High-quality	100	DTR (high-confidence)	0
LANP_6__264161	40272	14	3	Complete	High-quality	100	DTR (high-confidence)	0
LAWP1_4__94553	40233	11	0	Complete	High-quality	100	DTR (high-confidence)	0
LAWP1_19__125870	40223	16	1	Complete	High-quality	100	DTR (high-confidence)	0
LALS_2__82915	40217	23	1	Complete	High-quality	100	DTR (high-confidence)	0
LALS_13__391371	40166	7	0	Complete	High-quality	100	DTR (medium-confidence)	0
LALS_14__76561	40137	17	0	Complete	High-quality	100	DTR (high-confidence)	0
LALS_20__790476	40106	17	0	Complete	High-quality	100	DTR (high-confidence)	0
LALS_19__125056	40087	17	0	Complete	High-quality	100	DTR (high-confidence)	0
LALS_15__535757	40087	17	0	Complete	High-quality	100	DTR (high-confidence)	0
LAWP2_5__140395	40028	22	0	Complete	High-quality	100	DTR (high-confidence)	0
LANP_5__50233	40016	8	0	Complete	High-quality	100	DTR (medium-confidence)	0
LAWP1_23__151766	39996	14	0	Complete	High-quality	100	DTR (high-confidence)	0
LAWP2_10__264692	39891	5	0	Complete	High-quality	100	DTR (medium-confidence)	0
LAWP2_2__33738	39891	6	0	Complete	High-quality	100	DTR (medium-confidence)	0
LALS_12__229173	39886	26	1	Complete	High-quality	100	DTR (high-confidence)	0
LAP_20__51654	39886	22	0	Complete	High-quality	100	DTR (high-confidence)	0
LANP_5__181298	39873	9	0	Complete	High-quality	100	DTR (high-confidence)	0
LALS_13__193414	39837	22	0	Complete	High-quality	100	DTR (high-confidence)	0
LAP_20__32891	39832	38	0	Complete	High-quality	100	DTR (high-confidence)	0
LAB_14__109065	39819	22	0	Complete	High-quality	100	DTR (medium-confidence)	0
LALS_8__338393	39792	6	0	Complete	High-quality	100	DTR (high-confidence)	0
LAWP1_17__31300	39717	10	0	Complete	High-quality	100	DTR (high-confidence)	0
LAWP1_10__233512	39660	23	0	Complete	High-quality	100	DTR (high-confidence)	0
LAP_5__59686	39630	17	0	Complete	High-quality	100	DTR (high-confidence)	0
LANP_12__433755	39590	7	0	Complete	High-quality	100	DTR (high-confidence)	0
LAPS_13__409235	39573	11	3	Complete	High-quality	100	DTR (medium-confidence)	0
LAFP_17__540127	39537	23	0	Complete	High-quality	100	DTR (high-confidence)	0
LAP_11__132912	39520	29	2	Complete	High-quality	100	DTR (high-confidence)	0
LAB_14__211788	39489	7	2	Complete	High-quality	100	DTR (high-confidence)	0
LAB_15__155847	39482	8	0	Complete	High-quality	100	DTR (high-confidence)	0
LAWP1_14__268561	39464	22	0	Complete	High-quality	100	DTR (high-confidence)	0
LALS_16__315500	39462	8	0	Complete	High-quality	100	DTR (medium-confidence)	0
LAB_11__316711	39371	19	1	Complete	High-quality	100	DTR (high-confidence)	0
LAP_18__109914	39363	33	0	Complete	High-quality	100	DTR (high-confidence)	0
LAB_19__364775	39356	12	0	Complete	High-quality	100	DTR (high-confidence)	0
LANP_5__52307	39351	21	0	Complete	High-quality	100	DTR (high-confidence)	0
LAWP1_5__146299	39344	21	0	Complete	High-quality	100	DTR (high-confidence)	0
LAFP_25__247758	39265	12	0	Complete	High-quality	100	DTR (high-confidence)	0
LAB_2__121682	39260	9	2	Complete	High-quality	100	DTR (high-confidence)	0
LAWP1_24__164455	39208	23	0	Complete	High-quality	100	DTR (high-confidence)	0
LAP_8__108173	39198	31	2	Complete	High-quality	100	DTR (high-confidence)	0
LAGF_15__386263	39182	16	1	Complete	High-quality	100	DTR (high-confidence)	0
LAP_5__107285	39174	28	2	Complete	High-quality	100	DTR (high-confidence)	0
LAWP1_5__69160	39123	23	0	Complete	High-quality	100	DTR (high-confidence)	0
LAWP1_17__19626	39113	21	0	Complete	High-quality	100	DTR (high-confidence)	0
LAWP1_19__72784	39113	21	0	Complete	High-quality	100	DTR (high-confidence)	0
LAGF_7__201712	39113	25	0	Complete	High-quality	100	DTR (high-confidence)	0
LANP_15__251372	39084	24	0	Complete	High-quality	100	DTR (high-confidence)	0
LAP_8__37141	39054	22	0	Complete	High-quality	100	DTR (high-confidence)	0
LAWP1_11__135176	39044	26	0	Complete	High-quality	100	DTR (medium-confidence)	0
LAWP2_6__130829	39018	6	3	Complete	High-quality	100	DTR (high-confidence)	0
LANP_20__355121	38917	11	0	Complete	High-quality	100	DTR (high-confidence)	0
LALS_12__218780	38899	28	0	Complete	High-quality	100	DTR (high-confidence)	0
LANP_12__438844	38867	31	0	Complete	High-quality	100	DTR (medium-confidence)	0
LAWP2_6__128809	38863	17	1	Complete	High-quality	100	DTR (high-confidence)	0
LAWP1_14__273595	38821	10	1	Complete	High-quality	100	DTR (high-confidence)	0
LAFP_6__121039	38795	12	0	Complete	High-quality	100	DTR (high-confidence)	0
LAWP1_11__167636	38780	22	0	Complete	High-quality	100	DTR (high-confidence)	0
LANP_17__174240	38780	7	0	Complete	High-quality	100	DTR (high-confidence)	0
LAPS_9__176685	38724	37	0	Complete	High-quality	100	DTR (high-confidence)	0
LAB_6__363183	38718	13	0	Complete	High-quality	100	DTR (high-confidence)	0
LAWP2_14__195234	38684	19	2	Complete	High-quality	100	DTR (high-confidence)	0
LANP_18__219853	38684	19	2	Complete	High-quality	100	DTR (high-confidence)	0
LAWP2_6__139963	38640	10	0	Complete	High-quality	100	DTR (high-confidence)	0
LAWP2_14__186736	38615	4	1	Complete	High-quality	100	DTR (high-confidence)	0
LAGF_23__165915	38581	18	0	Complete	High-quality	100	DTR (high-confidence)	0
LAPS_9__152385	38580	27	0	Complete	High-quality	100	DTR (high-confidence)	0
LAWP1_11__141879	38530	10	0	Complete	High-quality	100	DTR (high-confidence)	0
LALS_14__818868	38505	17	0	Complete	High-quality	100	DTR (high-confidence)	0
LAP_4__63603	38492	15	1	Complete	High-quality	100	DTR (high-confidence)	0
LAWP1_5__207387	38475	21	0	Complete	High-quality	100	DTR (high-confidence)	0
LAWP1_14__276551	38423	25	0	Complete	High-quality	100	DTR (medium-confidence)	0
LAWP2_11__216860	38317	25	0	Complete	High-quality	100	DTR (high-confidence)	0
LANP_5__153589	38313	22	0	Complete	High-quality	100	DTR (high-confidence)	0
LANP_4__272044	38108	19	0	Complete	High-quality	100	DTR (high-confidence)	0
LAWP1_1__216615	38039	13	0	Complete	High-quality	100	DTR (high-confidence)	0
LAWP1_23__200646	38039	13	0	Complete	High-quality	100	DTR (high-confidence)	0
LALS_7__492797	38039	13	0	Complete	High-quality	100	DTR (high-confidence)	0
LAWP2_15__100139	38036	25	0	Complete	High-quality	100	DTR (high-confidence)	0
LALS_14__921180	38034	25	0	Complete	High-quality	100	DTR (high-confidence)	0
LAWP1_19__136087	38031	16	0	Complete	High-quality	100	DTR (high-confidence)	0
LAWP1_16__194980	38026	22	0	Complete	High-quality	100	DTR (high-confidence)	0
LAWP1_13__70935	38022	7	3	Complete	High-quality	100	DTR (high-confidence)	0
LANP_15__234320	37985	13	0	Complete	High-quality	100	DTR (high-confidence)	0
LAP_11__97485	37947	13	0	Complete	High-quality	100	DTR (high-confidence)	0
LAP_25__65424	37947	13	0	Complete	High-quality	100	DTR (high-confidence)	0
LANP_5__182621	37945	13	0	Complete	High-quality	100	DTR (high-confidence)	0
LAWP2_22__35157	37910	14	1	Complete	High-quality	100	DTR (high-confidence)	0
LAWP2_18__112069	37889	28	0	Complete	High-quality	100	DTR (medium-confidence)	0
LAWP1_7__416066	37884	14	0	Complete	High-quality	100	DTR (high-confidence)	0
LANP_5__2926	37870	19	0	Complete	High-quality	100	DTR (high-confidence)	0
LANP_20__139733	37856	10	1	Complete	High-quality	100	DTR (high-confidence)	0
LAFP_6__333392	37842	12	0	Complete	High-quality	100	DTR (high-confidence)	0
LANP_11__242923	37770	32	0	Complete	High-quality	100	DTR (medium-confidence)	0
LALS_2__304479	37738	15	0	Complete	High-quality	100	DTR (high-confidence)	0
LALS_20__544624	37697	11	0	Complete	High-quality	100	DTR (high-confidence)	0
LAWP1_1__219935	37656	17	0	Complete	High-quality	100	DTR (high-confidence)	0
LAFP_18__288531	37590	5	0	Complete	High-quality	100	DTR (high-confidence)	0
LAB_18__226327	37575	12	0	Complete	High-quality	100	DTR (high-confidence)	0
LANP_22__216672	37524	27	0	Complete	High-quality	100	DTR (medium-confidence)	0
LAP_9__18970	37500	11	0	Complete	High-quality	100	DTR (high-confidence)	0
LAWP2_18__96313	37494	7	1	Complete	High-quality	100	DTR (high-confidence)	0
LALS_17__313614	37443	5	1	Complete	High-quality	100	DTR (high-confidence)	0
LALS_15__771573	37443	5	1	Complete	High-quality	100	DTR (high-confidence)	0
LAWP2_18__115280	37404	21	0	Complete	High-quality	100	DTR (high-confidence)	0
LAWP1_7__416951	37332	21	0	Complete	High-quality	100	DTR (high-confidence)	0
LAGF_5__202183	37323	24	1	Complete	High-quality	100	DTR (high-confidence)	0
LAPS_7__70515	37284	7	1	Complete	High-quality	100	DTR (high-confidence)	0
LAWP2_23__60293	37267	19	0	Complete	High-quality	100	DTR (high-confidence)	0
LALS_10__295995	37257	20	0	Complete	High-quality	100	DTR (high-confidence)	0
LAWP2_6__133757	37257	23	0	Complete	High-quality	100	DTR (high-confidence)	0
LAWP2_10__254198	37248	11	1	Complete	High-quality	100	DTR (high-confidence)	0
LANP_5__59140	37224	9	0	Complete	High-quality	100	DTR (medium-confidence)	0
LAWP2_8__249240	37171	26	0	Complete	High-quality	100	DTR (high-confidence)	0
LAWP2_18__94786	37171	26	0	Complete	High-quality	100	DTR (high-confidence)	0
LAB_20__243960	37132	15	0	Complete	High-quality	100	DTR (high-confidence)	0
LAWP1_4__134517	37112	28	0	Complete	High-quality	100	DTR (high-confidence)	0
LAGF_14__337656	37065	15	0	Complete	High-quality	100	DTR (medium-confidence)	0
LAWP1_22__65258	37043	24	0	Complete	High-quality	100	DTR (high-confidence)	0
LAP_16__88111	37015	13	1	Complete	High-quality	100	DTR (high-confidence)	0
LALS_14__612940	36988	7	1	Complete	High-quality	100	DTR (high-confidence)	0
LALS_13__272151	36965	19	1	Complete	High-quality	100	DTR (high-confidence)	0
LAWP1_5__220164	36954	13	1	Complete	High-quality	100	DTR (high-confidence)	0
LAPS_8__295364	36928	16	1	Complete	High-quality	100	DTR (high-confidence)	0
LALS_14__615593	36925	13	0	Complete	High-quality	100	DTR (high-confidence)	0
LANP_22__163173	36914	25	3	Complete	High-quality	100	DTR (high-confidence)	0
LAWP2_21__152182	36864	14	0	Complete	High-quality	100	DTR (high-confidence)	0
LANP_22__165209	36796	9	0	Complete	High-quality	100	DTR (high-confidence)	0
LANP_4__279457	36721	13	1	Complete	High-quality	100	DTR (high-confidence)	0
LAWP1_5__80477	36716	13	0	Complete	High-quality	100	DTR (high-confidence)	0
LAGF_22__417732	36691	18	0	Complete	High-quality	100	DTR (high-confidence)	0
LALS_7__76136	36686	20	0	Complete	High-quality	100	DTR (high-confidence)	0
LAP_6__20171	36644	11	0	Complete	High-quality	100	DTR (high-confidence)	0
LALS_12__55876	36584	26	0	Complete	High-quality	100	DTR (medium-confidence)	0
LALS_19__347787	36545	18	2	Complete	High-quality	100	DTR (medium-confidence)	0
LANP_12__213361	36539	13	0	Complete	High-quality	100	DTR (high-confidence)	0
LAFP_2__137005	36512	19	0	Complete	High-quality	100	DTR (high-confidence)	0
LAWP1_19__139421	36380	13	0	Complete	High-quality	100	DTR (high-confidence)	0
LAWP2_14__187495	36349	15	0	Complete	High-quality	100	DTR (high-confidence)	0
LANP_20__262551	36346	21	0	Complete	High-quality	100	DTR (high-confidence)	0
LALS_2__640432	36282	10	0	Complete	High-quality	100	DTR (high-confidence)	0
LALS_18__599707	36239	11	1	Complete	High-quality	100	DTR (high-confidence)	0
LALS_10__301816	36158	26	0	Complete	High-quality	100	DTR (high-confidence)	0
LAFP_2__222587	36049	19	0	Complete	High-quality	100	DTR (high-confidence)	0
LALS_3__542855	36044	25	1	Complete	High-quality	100	DTR (high-confidence)	0
LAWP1_19__136859	36042	25	1	Complete	High-quality	100	DTR (high-confidence)	0
LANP_5__167558	35851	11	0	Complete	High-quality	100	DTR (high-confidence)	0
LALS_4__1238	35771	21	0	Complete	High-quality	100	DTR (medium-confidence)	0
LANP_15__246270	35692	27	0	Complete	High-quality	100	DTR (high-confidence)	0
LALS_17__320164	35663	21	0	Complete	High-quality	100	DTR (high-confidence)	0
LAWP2_18__145247	35659	15	0	Complete	High-quality	100	DTR (high-confidence)	0
LAP_12__80392	35658	8	0	Complete	High-quality	100	DTR (high-confidence)	0
LAWP1_23__34943	35599	19	0	Complete	High-quality	100	DTR (high-confidence)	0
LALS_13__392074	35553	13	0	Complete	High-quality	100	DTR (high-confidence)	0
LAGF_22__187111	35552	19	0	Complete	High-quality	100	DTR (high-confidence)	0
LAWP2_18__104116	35532	10	1	Complete	High-quality	100	DTR (medium-confidence)	0
LAB_7__81780	35519	19	2	Complete	High-quality	100	DTR (high-confidence)	0
LAB_15__16284	35519	19	2	Complete	High-quality	100	DTR (high-confidence)	0
LAFP_22__373528	35472	25	1	Complete	High-quality	100	DTR (high-confidence)	0
LAWP1_15__134961	35444	19	0	Complete	High-quality	100	DTR (high-confidence)	0
LALS_14__598968	35433	19	0	Complete	High-quality	100	DTR (medium-confidence)	0
LALS_20__557435	35433	19	0	Complete	High-quality	100	DTR (medium-confidence)	0
LAWP2_2__14248	35362	19	3	Complete	High-quality	100	DTR (high-confidence)	0
LALS_3__551313	35293	17	0	Complete	High-quality	100	DTR (high-confidence)	0
LAPS_6__392056	35291	21	0	Complete	High-quality	100	DTR (high-confidence)	0
LAB_16__97219	35230	8	0	Complete	High-quality	100	DTR (high-confidence)	0
LAB_8__289487	35224	12	0	Complete	High-quality	100	DTR (high-confidence)	0
LAWP1_4__226409	35221	20	0	Complete	High-quality	100	DTR (high-confidence)	0
LANP_3__154500	35216	23	0	Complete	High-quality	100	DTR (high-confidence)	0
LAWP2_12__108130	35059	8	0	Complete	High-quality	100	DTR (high-confidence)	0
LALS_3__553480	35010	13	0	Complete	High-quality	100	DTR (high-confidence)	0
LAWP2_12__129605	34997	20	0	Complete	High-quality	100	DTR (medium-confidence)	0
LAGF_11__416944	34877	17	2	Complete	High-quality	100	DTR (high-confidence)	0
LAWP2_10__105864	34859	28	2	Complete	High-quality	100	DTR (medium-confidence)	0
LALS_13__392779	34838	22	0	Complete	High-quality	100	DTR (high-confidence)	0
LALS_15__31895	34825	18	1	Complete	High-quality	100	DTR (high-confidence)	0
LALS_19__56596	34825	18	1	Complete	High-quality	100	DTR (high-confidence)	0
LALS_9__390485	34711	17	0	Complete	High-quality	100	DTR (medium-confidence)	0
LAWP2_5__160038	34662	7	0	Complete	High-quality	100	DTR (medium-confidence)	0
LANP_3__109386	34651	6	0	Complete	High-quality	100	DTR (medium-confidence)	0
LALS_12__267300	34555	15	0	Complete	High-quality	100	DTR (medium-confidence)	0
LAWP2_5__54692	34534	14	0	Complete	High-quality	100	DTR (high-confidence)	0
LALS_13__393817	34517	18	0	Complete	High-quality	100	DTR (medium-confidence)	0
LAWP2_9__192202	34456	22	0	Complete	High-quality	100	DTR (high-confidence)	0
LAWP2_5__198908	34391	17	0	Complete	High-quality	100	DTR (medium-confidence)	0
LALS_13__421427	34338	13	0	Complete	High-quality	100	DTR (medium-confidence)	0
LAWP2_8__246284	34323	10	0	Complete	High-quality	100	DTR (high-confidence)	0
LAB_10__413292	34278	12	0	Complete	High-quality	100	DTR (medium-confidence)	0
LAWP2_21__155626	34275	11	1	Complete	High-quality	100	DTR (high-confidence)	0
LAWP2_9__34128	34160	23	3	Complete	High-quality	100	DTR (high-confidence)	0
LAWP1_13__344998	33993	18	0	Complete	High-quality	100	DTR (medium-confidence)	0
LAWP1_24__243251	33993	18	0	Complete	High-quality	100	DTR (medium-confidence)	0
LAGF_23__53110	33905	19	1	Complete	High-quality	100	DTR (high-confidence)	0
LAWP2_12__101583	33808	24	1	Complete	High-quality	100	DTR (medium-confidence)	0
LAWP2_11__146855	33751	11	0	Complete	High-quality	100	DTR (high-confidence)	0
LAWP2_6__39149	33749	7	1	Complete	High-quality	100	DTR (medium-confidence)	0
LAPS_10__106090	33664	11	0	Complete	High-quality	100	DTR (high-confidence)	0
LAB_18__288248	33579	23	0	Complete	High-quality	100	DTR (high-confidence)	0
LAB_13__115997	33579	22	0	Complete	High-quality	100	DTR (high-confidence)	0
LAWP2_2__170357	33531	12	0	Complete	High-quality	100	DTR (high-confidence)	0
LAGF_14__121832	33529	11	0	Complete	High-quality	100	DTR (high-confidence)	0
LANP_15__241525	33521	9	0	Complete	High-quality	100	DTR (high-confidence)	0
LALS_11__527982	33502	16	0	Complete	High-quality	100	DTR (high-confidence)	0
LAP_2__72952	33502	10	0	Complete	High-quality	100	DTR (high-confidence)	0
LAPS_23__543604	33487	10	0	Complete	High-quality	100	DTR (high-confidence)	0
LALS_5__9874	33484	24	0	Complete	High-quality	100	DTR (medium-confidence)	0
LALS_3__335383	33465	16	0	Complete	High-quality	100	DTR (high-confidence)	0
LANP_18__22011	33338	11	2	Complete	High-quality	100	DTR (high-confidence)	0
LAWP1_22__212809	33272	15	1	Complete	High-quality	100	DTR (medium-confidence)	0
LALS_10__297674	33267	4	1	Complete	High-quality	100	DTR (high-confidence)	0
LAPS_6__389111	33253	11	0	Complete	High-quality	100	DTR (high-confidence)	0
LAFP_14__288123	33209	17	2	Complete	High-quality	100	DTR (high-confidence)	0
LAWP1_1__313317	33074	21	1	Complete	High-quality	100	DTR (medium-confidence)	0
LAP_6__69397	33074	15	0	Complete	High-quality	100	DTR (high-confidence)	0
LAFP_2__223804	33014	6	1	Complete	High-quality	100	DTR (high-confidence)	0
LANP_12__431719	32909	1	0	Complete	High-quality	100	DTR (high-confidence)	0
LALS_16__315960	32827	15	0	Complete	High-quality	100	DTR (medium-confidence)	0
LAWP1_18__353298	32475	21	0	Complete	High-quality	100	DTR (high-confidence)	0
LAGF_21__182820	32461	19	1	Complete	High-quality	100	DTR (high-confidence)	0
LAFP_25__12494	32166	11	1	Complete	High-quality	100	DTR (high-confidence)	0
LALS_15__276856	32110	15	0	Complete	High-quality	100	DTR (high-confidence)	0
LAWP1_11__133395	32098	18	1	Complete	High-quality	100	DTR (high-confidence)	0
LAB_15__268127	32038	9	0	Complete	High-quality	100	DTR (high-confidence)	0
LAWP1_5__63305	31969	16	0	Complete	High-quality	100	DTR (medium-confidence)	0
LANP_12__496092	31912	4	0	Complete	High-quality	100	DTR (high-confidence)	0
LAWP1_5__6710	31741	8	0	Complete	High-quality	100	DTR (high-confidence)	0
LAPS_14__75199	31511	8	0	Complete	High-quality	100	DTR (high-confidence)	0
LAGF_6__73576	31478	2	1	Complete	High-quality	100	DTR (medium-confidence)	0
LAPS_16__288448	31457	1	1	Complete	High-quality	100	DTR (medium-confidence)	0
LAB_19__367651	31381	18	0	Complete	High-quality	100	DTR (high-confidence)	0
LALS_19__156260	31216	1	0	Complete	High-quality	100	DTR (medium-confidence)	0
LALS_10__299827	31059	17	0	Complete	High-quality	100	DTR (high-confidence)	0
LALS_19__351706	30986	11	2	Complete	High-quality	100	DTR (high-confidence)	0
LALS_16__325114	30866	9	0	Complete	High-quality	100	DTR (medium-confidence)	0
LANP_5__100282	30864	12	0	Complete	High-quality	100	DTR (medium-confidence)	0
LAWP1_5__201483	30814	8	1	Complete	High-quality	100	DTR (medium-confidence)	0
LALS_11__548911	30591	12	0	Complete	High-quality	100	DTR (high-confidence)	0
LAFP_7__80688	30575	1	1	Complete	High-quality	100	DTR (medium-confidence)	0
LANP_1__84269	30446	9	1	Complete	High-quality	100	DTR (high-confidence)	0
LALS_12__596464	30427	20	0	Complete	High-quality	100	DTR (medium-confidence)	0
LANP_20__164527	30346	9	0	Complete	High-quality	100	DTR (high-confidence)	0
LALS_5__506759	30326	1	1	Complete	High-quality	100	DTR (medium-confidence)	0
LAWP1_11__16095	30228	14	0	Complete	High-quality	100	DTR (high-confidence)	0
LALS_2__169037	30226	16	0	Complete	High-quality	100	DTR (high-confidence)	0
LAB_13__378419	30156	9	0	Complete	High-quality	100	DTR (high-confidence)	0
LANP_20__8232	30018	6	0	Complete	High-quality	100	DTR (high-confidence)	0
LAFP_4__374431	30017	10	1	Complete	High-quality	100	DTR (high-confidence)	0
LAFP_21__148731	29874	6	0	Complete	High-quality	100	DTR (high-confidence)	0
LAFP_19__418383	29820	9	0	Complete	High-quality	100	DTR (high-confidence)	0
LALS_5__608531	29810	12	0	Complete	High-quality	100	DTR (high-confidence)	0
LAWP1_13__123299	29551	1	1	Complete	High-quality	100	DTR (medium-confidence)	0
LALS_2__445906	29305	9	0	Complete	High-quality	100	DTR (medium-confidence)	0
LAPS_13__182279	29204	8	1	Complete	High-quality	100	DTR (medium-confidence)	0
LAB_15__257519	29025	4	1	Complete	High-quality	100	DTR (medium-confidence)	0
LAB_7__281779	29020	3	1	Complete	High-quality	100	DTR (medium-confidence)	0
LAB_18__139803	28841	5	1	Complete	High-quality	100	DTR (high-confidence)	0
LANP_15__41609	28788	1	1	Complete	High-quality	100	DTR (medium-confidence)	0
LAGF_9__335067	28338	9	0	Complete	High-quality	100	DTR (medium-confidence)	0
LAGF_6__74437	27890	11	0	Complete	High-quality	100	DTR (medium-confidence)	0
LAWP2_6__140614	27738	6	1	Complete	High-quality	100	DTR (high-confidence)	0
LAFP_1__332231	27729	10	0	Complete	High-quality	100	DTR (high-confidence)	0
LALS_3__537627	27650	14	1	Complete	High-quality	100	DTR (high-confidence)	0
LAWP2_12__89522	27167	23	0	Complete	High-quality	100	DTR (high-confidence)	0
LAWP1_5__238596	27010	7	1	Complete	High-quality	100	DTR (medium-confidence)	0
LAGF_3__399913	26103	14	0	Complete	High-quality	100	DTR (high-confidence)	0
LANP_1__98819	26071	19	0	Complete	High-quality	100	DTR (high-confidence)	0
LAWP1_14__266808	25652	9	0	Complete	High-quality	100	DTR (medium-confidence)	0
LANP_18__207865	25404	6	1	Complete	High-quality	100	DTR (medium-confidence)	0
LALS_13__433171	25223	15	0	Complete	High-quality	100	DTR (high-confidence)	0
LAGF_11__415814	25069	17	0	Complete	High-quality	100	DTR (high-confidence)	0
LAPS_1__374855	24553	6	3	Complete	High-quality	100	DTR (medium-confidence)	0
LAGF_7__353790	24507	7	0	Complete	High-quality	100	DTR (high-confidence)	0
LAGF_3__409031	24507	7	0	Complete	High-quality	100	DTR (high-confidence)	0
LAPS_7__359095	24047	6	1	Complete	High-quality	100	DTR (medium-confidence)	0
LANP_16__278484	23525	9	0	Complete	High-quality	100	DTR (high-confidence)	0
LAGF_18__500452	22810	15	1	Complete	High-quality	100	DTR (high-confidence)	0
LALS_5__588627	22800	14	1	Complete	High-quality	100	DTR (high-confidence)	0
LAGF_8__168841	22671	14	1	Complete	High-quality	100	DTR (high-confidence)	0
LALS_11__5690	22599	14	0	Complete	High-quality	100	DTR (high-confidence)	0
LAFP_25__313547	20969	17	0	Complete	High-quality	100	DTR (high-confidence)	0
LALS_12__507944	20909	17	0	Complete	High-quality	100	DTR (high-confidence)	0
LAWP1_23__213431	20870	16	0	Complete	High-quality	100	DTR (high-confidence)	0
LALS_8__345452	20712	13	0	Complete	High-quality	100	DTR (medium-confidence)	0
LAWP1_19__135185	20533	21	0	Complete	High-quality	100	DTR (high-confidence)	0
LAFP_6__405286	20402	15	0	Complete	High-quality	100	DTR (medium-confidence)	0
LAPS_6__388125	16489	7	0	Complete	High-quality	100	DTR (high-confidence)	0
LAPS_7__312985	15745	8	0	Complete	High-quality	100	DTR (high-confidence)	0
LAPS_23__100008	15745	7	0	Complete	High-quality	100	DTR (high-confidence)	0
LAWP1_4__54084	12300	0	0	Complete	High-quality	100	DTR (high-confidence)	0
