# Supplementary material for: Longitudinal Investigation of Enteric Virome Signatures from Parental-Generation to Offspring Pigs
Source: Microbiol Spectr. 2023 May 11;11(3):e00023-23. doi: 10.1128/spectrum.00023-23 (PMC10269631; doi:10.1128/spectrum.00023-23)
Supplement: Supplemental file 4 — Table S1. Download spectrum.00023-23-s0005.xlsx, XLSX file, 4.0 MB [file spectrum.00023-23-s0005.xlsx]

## Sheet: viral.anno
#Query	Length	Subject	Length	Q-start	Q-end	S-start	S-end	Evalue	Coverage	cazy-class	cazy-activities
LAB_1__106527_2	879	GH78	504	351	858	1	502	2.1e-149	0.994048	GH	alpha-L-rhamnosidase (EC 3.2.1.40)
LAB_1__106527_2	879	CBM67	176	149	324	3	167	2.7e-37	0.931818	CBM	Fujimoto et al. [PMID : 23486481] disclosed the L-rhamnose binding activity and 3-D structure of the CBM67 of Streptomyces avermitilis 伪-L-rhamnosidase (SaRha78A);
LAB_1__108128_1	330	CBM20	90	3	78	3	77	4e-06	0.822222	CBM	The granular starch-binding function has been demonstrated in several cases. Interact strongly with cyclodextrins. Often designated as starch-binding domains (SBD).
LAB_1__577579_9	395	GT28	157	212	368	2	152	1.1e-35	0.955414	GT	1,2-diacylglycerol 3-beta-galactosyltransferase (EC 2.4.1.46); 1,2-diacylglycerol 3-beta-glucosyltransferase (EC 2.4.1.157); UDP-GlcNAc: Und-PP-MurAc-pentapeptide beta-N-acetylglucosaminyltransferase (EC 2.4.1.227).
LAB_1__578988_16	471	GH28	325	65	452	7	322	9.5e-80	0.969231	GH	polygalacturonase (EC 3.2.1.15); exo-polygalacturonase (EC 3.2.1.67); exo-polygalacturonosidase (EC 3.2.1.82); rhamnogalacturonase (EC 3.2.1.-); endo-xylogalacturonan hydrolase (EC 3.2.1.-); rhamnogalacturonan alpha-L-rhamnopyranohydrolase (EC 3.2.1.40)
LAB_1__580617_10	574	CBM34	120	7	125	2	120	1.2e-27	0.983333	CBM	Modules of approx. 120 residues. Granular starch-binding function has been demonstrated in the case of Thermoactinomyces vulgaris R-47 alpha-amylase 1 (TVAI).
LAB_1__580617_10	574	GH13	300	174	477	1	300	6.6e-130	0.996667	GH	alpha-amylase (EC 3.2.1.1); pullulanase (EC 3.2.1.41); cyclomaltodextrin glucanotransferase (EC 2.4.1.19); cyclomaltodextrinase (EC 3.2.1.54); trehalose-6-phosphate hydrolase (EC 3.2.1.93); oligo-alpha-glucosidase (EC 3.2.1.10); maltogenic amylase (EC 3.2.1.133); neopullulanase (EC 3.2.1.135); alpha-glucosidase (EC 3.2.1.20); maltotetraose-forming alpha-amylase (EC 3.2.1.60); isoamylase (EC 3.2.1…
LAB_1__580617_11	553	GH13	349	27	377	1	348	4.7e-121	0.994269	GH	alpha-amylase (EC 3.2.1.1); pullulanase (EC 3.2.1.41); cyclomaltodextrin glucanotransferase (EC 2.4.1.19); cyclomaltodextrinase (EC 3.2.1.54); trehalose-6-phosphate hydrolase (EC 3.2.1.93); oligo-alpha-glucosidase (EC 3.2.1.10); maltogenic amylase (EC 3.2.1.133); neopullulanase (EC 3.2.1.135); alpha-glucosidase (EC 3.2.1.20); maltotetraose-forming alpha-amylase (EC 3.2.1.60); isoamylase (EC 3.2.1…
LAB_1__580617_9	755	GH65	372	320	689	1	371	3.2e-150	0.994624	GH	alpha,alpha-trehalase (EC 3.2.1.28); maltose phosphorylase (EC 2.4.1.8); trehalose phosphorylase (EC 2.4.1.64); kojibiose phosphorylase (EC 2.4.1.230); trehalose-6-phosphate phosphorylase (EC 2.4.1.-);
LAB_1__610324_25	242	CBM50	40	198	240	1	39	1.2e-13	0.95	CBM	Modules of approx. 50 residues found attached to various enzymes from families GH18, GH19, GH23, GH24, GH25 and GH73, i.e. enzymes cleaving either chitin or peptidoglycan. Binding to chitopentaose demonstrated in the case of Pteris ryukyuensis chitinase A [Ohnuma T et al. (2008) J. Biol. Chem. 283:5178-87 (PMID: 18083709)]. CBM50 modules are also found in a multitude of other enzymes targeting th…
LAB_1__610324_76	254	CBM50	40	161	203	1	39	1.5e-14	0.95	CBM	Modules of approx. 50 residues found attached to various enzymes from families GH18, GH19, GH23, GH24, GH25 and GH73, i.e. enzymes cleaving either chitin or peptidoglycan. Binding to chitopentaose demonstrated in the case of Pteris ryukyuensis chitinase A [Ohnuma T et al. (2008) J. Biol. Chem. 283:5178-87 (PMID: 18083709)]. CBM50 modules are also found in a multitude of other enzymes targeting th…
LAB_1__621523_3	511	GH24	137	336	424	50	137	1.3e-08	0.635036	GH	lysozyme (EC 3.2.1.17)
LAB_1__643890_28	138	GH73	128	39	136	4	122	9.4e-18	0.921875	GH	peptidoglycan hydrolase with endo-beta-N-acetylglucosaminidase specificity (EC 3.2.1.-)
LAB_1__648971_16	831	CBM50	40	8	62	1	40	4.5e-07	0.975	CBM	Modules of approx. 50 residues found attached to various enzymes from families GH18, GH19, GH23, GH24, GH25 and GH73, i.e. enzymes cleaving either chitin or peptidoglycan. Binding to chitopentaose demonstrated in the case of Pteris ryukyuensis chitinase A [Ohnuma T et al. (2008) J. Biol. Chem. 283:5178-87 (PMID: 18083709)]. CBM50 modules are also found in a multitude of other enzymes targeting th…
LAB_1__661869_12	194	CBM65	114	116	181	34	95	0.00042	0.535088	CBM	CBM65A and CBM65B, derived from Eubacterium cellulosolvens endoglucanase EcCel5A, bind to a range of 尾-glucans but, uniquely, display significant preference for xyloglucan
LAB_1__668470_34	153	GH73	128	32	150	16	126	5.9e-21	0.859375	GH	peptidoglycan hydrolase with endo-beta-N-acetylglucosaminidase specificity (EC 3.2.1.-)
LAB_1__668470_35	280	GH23	135	131	196	17	73	1.5e-06	0.414815	GH	lysozyme type G (EC 3.2.1.17); peptidoglycan lyase (EC 4.2.2.-) also known in the literature as peptidoglycan lytic transglycosylase
LAB_1__668470_36	231	GH23	135	71	204	15	119	1.6e-14	0.77037	GH	lysozyme type G (EC 3.2.1.17); peptidoglycan lyase (EC 4.2.2.-) also known in the literature as peptidoglycan lytic transglycosylase
LAB_1__671038_34	431	GH104	145	17	155	3	135	3.3e-36	0.910345	GH	peptidoglycan lytic transglycosylase (EC 3.2.1.-)
LAB_1__678217_12	161	GH25	177	2	103	72	176	1.2e-20	0.587571	GH	lysozyme (EC 3.2.1.17)
LAB_17__320747_4	385	GH130	296	69	367	1	296	1.2e-93	0.996622	GH	尾-1,4-mannosylglucose phosphorylase (EC 2.4.1.281); 尾-1,4-mannooligosaccharide phosphorylase (EC 2.4.1.319); 尾-1,4-mannosyl-N-acetyl-glucosamine phosphorylase (EC 2.4.1.320); 尾-1,2-mannobiose phosphorylase (EC 2.4.1.-); 尾-1,2-oligomannan phosphorylase (EC 2.4.1.-); 尾-1,2-mannosidase (EC 3.2.1.-)
LAB_17__326258_10	300	GH25	177	8	196	1	176	2e-41	0.988701	GH	lysozyme (EC 3.2.1.17)
LAB_17__327758_1	297	GH25	177	8	192	1	172	1.3e-38	0.966102	GH	lysozyme (EC 3.2.1.17)
LAB_17__327758_5	177	GH24	137	90	164	41	110	0.00018	0.50365	GH	lysozyme (EC 3.2.1.17)
LAB_17__327758_6	275	CBM16	116	29	134	12	111	9.6e-07	0.853448	CBM	Carbohydrate-binding module 16. Binding to cellulose and glucomannan demonstrated [B. Bae et al (2008) J Biol Chem. 283:12415-25 (PMID: 18025086)]
LAB_17__331418_8	311	CE3	194	62	301	7	189	3.7e-08	0.938144	CE	acetyl xylan esterase (EC 3.1.1.72).
LAB_17__335591_9	379	GT28	157	197	354	1	153	1.5e-46	0.968153	GT	1,2-diacylglycerol 3-beta-galactosyltransferase (EC 2.4.1.46); 1,2-diacylglycerol 3-beta-glucosyltransferase (EC 2.4.1.157); UDP-GlcNAc: Und-PP-MurAc-pentapeptide beta-N-acetylglucosaminyltransferase (EC 2.4.1.227).
LAB_17__339369_2	497	GH23	135	222	355	14	125	6.1e-13	0.822222	GH	lysozyme type G (EC 3.2.1.17); peptidoglycan lyase (EC 4.2.2.-) also known in the literature as peptidoglycan lytic transglycosylase
LAB_17__342109_6	395	AA6	195	250	346	2	117	8.7e-08	0.589744	AA	1,4-benzoquinone reductase (EC. 1.6.5.6)
LAB_17__345864_4	811	CBM72	130	543	631	2	85	5.7e-10	0.638462	CBM	Modules of 130-180 residues found at the C-terminus glycoside hydrolases from various families, sometimes as tandem repeats. The CBM72 found on an endoglucanase from an uncultivated microorganism was found to bind a broad spectrum of polysaccharides including soluble and insoluble cellulose, 尾-1,3/1,4-mixed linked glucans, xylan, and 尾-mannan [PMID=26765840].
LAB_17__345864_5	489	GH26	303	153	483	1	303	8.4e-86	0.9967	GH	beta-mannanase (EC 3.2.1.78); beta-1,3-xylanase (EC 3.2.1.32)
LAB_17__345864_6	225	GH5	276	65	225	1	141	2.6e-57	0.507246	GH	chitosanase (EC 3.2.1.132); beta-mannosidase (EC 3.2.1.25); Cellulase (EC 3.2.1.4); glucan 1,3-beta-glucosidase (EC 3.2.1.58); licheninase (EC 3.2.1.73); glucan endo-1,6-beta-glucosidase (EC 3.2.1.75); mannan endo-beta-1,4-mannosidase (EC 3.2.1.78); endo-beta-1,4-xylanase (EC 3.2.1.8); cellulose beta-1,4-cellobiosidase (EC 3.2.1.91); beta-1,3-mannanase (EC 3.2.1.-); xyloglucan-specific endo-beta-…
LAB_17__349037_15	145	CBM12	34	49	76	7	34	5.2e-07	0.794118	CBM	Modules of approx. 40-60 residues. The majority of these modules is found among chitinases where the function is chitin-binding. Distantly related to the CBM5 family.
LAB_17__349037_15	145	CBM5	40	105	123	8	26	6e-05	0.45	CBM	Modules of approx. 60 residues found in bacterial enzymes. Chitin-binding described in several cases. Distantly related to the CBM12 family.
LAB_17__352233_5	291	GH25	177	7	175	1	168	1.6e-41	0.943503	GH	lysozyme (EC 3.2.1.17)
LAB_17__377424_13	475	GH25	177	5	185	1	177	1.5e-41	0.99435	GH	lysozyme (EC 3.2.1.17)
LAB_17__381669_19	987	GH43	310	45	458	1	310	3.5e-88	0.996774	GH	beta-xylosidase (EC 3.2.1.37); beta-1,3-xylosidase (EC 3.2.1.-); alpha-L-arabinofuranosidase (EC 3.2.1.55); arabinanase (EC 3.2.1.99); xylanase (EC 3.2.1.8); galactan 1,3-beta-galactosidase (EC 3.2.1.145)
LAB_17__381669_48	205	CBM70	161	35	103	79	145	6.8e-05	0.409938	CBM	The hyaluronan-specific binding function of the N-terminal CBM70 module of Streptococcus pneumoniae hyaluronate lyase has been demonstrated.
LAB_17__381669_54	366	PL10	288	34	357	1	288	4.2e-97	0.996528	PL	pectate lyase (EC 4.2.2.2)
LAB_17__387094_9	210	GH25	177	4	182	1	176	2.8e-39	0.988701	GH	lysozyme (EC 3.2.1.17)
LAB_17__396852_9	207	CBM50	40	160	197	4	34	3.6e-05	0.75	CBM	Modules of approx. 50 residues found attached to various enzymes from families GH18, GH19, GH23, GH24, GH25 and GH73, i.e. enzymes cleaving either chitin or peptidoglycan. Binding to chitopentaose demonstrated in the case of Pteris ryukyuensis chitinase A [Ohnuma T et al. (2008) J. Biol. Chem. 283:5178-87 (PMID: 18083709)]. CBM50 modules are also found in a multitude of other enzymes targeting th…
LAB_17__398675_21	490	GH73	128	38	147	3	108	7.7e-06	0.820312	GH	peptidoglycan hydrolase with endo-beta-N-acetylglucosaminidase specificity (EC 3.2.1.-)
LAB_17__398675_24	826	CBM50	40	5	56	1	39	1.6e-11	0.95	CBM	Modules of approx. 50 residues found attached to various enzymes from families GH18, GH19, GH23, GH24, GH25 and GH73, i.e. enzymes cleaving either chitin or peptidoglycan. Binding to chitopentaose demonstrated in the case of Pteris ryukyuensis chitinase A [Ohnuma T et al. (2008) J. Biol. Chem. 283:5178-87 (PMID: 18083709)]. CBM50 modules are also found in a multitude of other enzymes targeting th…
LAB_17__398675_3	1288	GH2	752	51	636	29	491	1.3e-97	0.614362	GH	beta-galactosidase (EC 3.2.1.23) ; beta-mannosidase (EC 3.2.1.25); beta-glucuronidase (EC 3.2.1.31); mannosylglycoprotein endo-beta-mannosidase (EC 3.2.1.152); exo-beta-glucosaminidase (EC 3.2.1.165)
LAB_17__402654_17	267	CBM12	34	162	194	2	34	5.7e-08	0.941176	CBM	Modules of approx. 40-60 residues. The majority of these modules is found among chitinases where the function is chitin-binding. Distantly related to the CBM5 family.
LAB_17__404190_87	402	GH25	177	166	340	1	177	4.3e-49	0.99435	GH	lysozyme (EC 3.2.1.17)
LAB_17__441097_7	371	GT28	157	271	335	60	126	5.6e-06	0.420382	GT	1,2-diacylglycerol 3-beta-galactosyltransferase (EC 2.4.1.46); 1,2-diacylglycerol 3-beta-glucosyltransferase (EC 2.4.1.157); UDP-GlcNAc: Und-PP-MurAc-pentapeptide beta-N-acetylglucosaminyltransferase (EC 2.4.1.227).
LAB_17__441671_2	361	GT4	160	188	326	10	153	7.2e-28	0.89375	GT	sucrose synthase (EC 2.4.1.13); sucrose-phosphate synthase (EC 2.4.1.14); alpha-glucosyltransferase (EC 2.4.1.52); lipopolysaccharide N-acetylglucosaminyltransferase (EC 2.4.1.56); GDP-Man alpha-mannosyltransferase (EC 2.4.1.-); 1,2-diacylglycerol 3-glucosyltransferase (EC 2.4.1.157); diglucosyl diacylglycerol synthase (EC 2.4.1.208); digalactosyldiacylglycerol synthase (EC 2.4.1.141); trehalose …
LAB_17__441671_4	250	GT2	170	5	139	2	139	1.1e-25	0.805882	GT	cellulose synthase (EC 2.4.1.12); chitin synthase (EC 2.4.1.16); dolichyl-phosphate beta-D-mannosyltransferase (EC 2.4.1.83); dolichyl-phosphate beta-glucosyltransferase (EC 2.4.1.117); N-acetylglucosaminyltransferase (EC 2.4.1.-); N-acetylgalactosaminyltransferase (EC 2.4.1.-); hyaluronan synthase (EC 2.4.1.212); chitin oligosaccharide synthase (EC 2.4.1.-); beta-1,3-glucan synthase (EC 2.4.1.34…
LAB_17__444712_6	356	GT28	157	191	340	1	150	4.2e-39	0.949045	GT	1,2-diacylglycerol 3-beta-galactosyltransferase (EC 2.4.1.46); 1,2-diacylglycerol 3-beta-glucosyltransferase (EC 2.4.1.157); UDP-GlcNAc: Und-PP-MurAc-pentapeptide beta-N-acetylglucosaminyltransferase (EC 2.4.1.227).
LAB_17__454684_3	1066	CBM16	116	375	471	41	114	1.2e-07	0.62931	CBM	Carbohydrate-binding module 16. Binding to cellulose and glucomannan demonstrated [B. Bae et al (2008) J Biol Chem. 283:12415-25 (PMID: 18025086)]
LAB_17__455967_28	1193	GH73	128	12	151	3	128	2.9e-34	0.976562	GH	peptidoglycan hydrolase with endo-beta-N-acetylglucosaminidase specificity (EC 3.2.1.-)
LAB_17__455967_33	222	GH73	128	22	142	15	125	2.7e-22	0.859375	GH	peptidoglycan hydrolase with endo-beta-N-acetylglucosaminidase specificity (EC 3.2.1.-)
LAB_17__459930_3	614	GH32	293	131	447	1	285	9.9e-87	0.969283	GH	invertase (EC 3.2.1.26); endo-inulinase (EC 3.2.1.7); beta-2,6-fructan 6-levanbiohydrolase (EC 3.2.1.64); endo-levanase (EC 3.2.1.65); exo-inulinase (EC 3.2.1.80); fructan beta-(2,1)-fructosidase/1-exohydrolase (EC 3.2.1.153); fructan beta-(2,6)-fructosidase/6-exohydrolase (EC 3.2.1.154); sucrose:sucrose 1-fructosyltransferase (EC 2.4.1.99); fructan:fructan 1-fructosyltransferase (EC 2.4.1.100); …
LAB_17__459930_4	746	GH36	688	24	727	2	686	6.8e-205	0.994186	GH	alpha-galactosidase (EC 3.2.1.22); alpha-N-acetylgalactosaminidase (EC 3.2.1.49); stachyose synthase (EC 2.4.1.67); raffinose synthase (EC 2.4.1.82)
LAB_17__466567_51	361	CBM61	141	134	250	2	125	1e-08	0.87234	CBM	Modules of approx. 150 residues found appended to GH16, GH30, GH31, GH43, GH53 and GH66 catalytic domains. A beta-1,4-galactan binding function has been demonstrated for the CBM60 of Thermotoga maritima GH53 galactanase [PMID: 20826814].
LAB_17__469894_3	862	GH28	325	439	800	8	302	1.6e-58	0.904615	GH	polygalacturonase (EC 3.2.1.15); exo-polygalacturonase (EC 3.2.1.67); exo-polygalacturonosidase (EC 3.2.1.82); rhamnogalacturonase (EC 3.2.1.-); endo-xylogalacturonan hydrolase (EC 3.2.1.-); rhamnogalacturonan alpha-L-rhamnopyranohydrolase (EC 3.2.1.40)
LAB_17__469894_3	862	GH43	246	51	298	2	245	5.7e-60	0.987805	GH	beta-xylosidase (EC 3.2.1.37); beta-1,3-xylosidase (EC 3.2.1.-); alpha-L-arabinofuranosidase (EC 3.2.1.55); arabinanase (EC 3.2.1.99); xylanase (EC 3.2.1.8); galactan 1,3-beta-galactosidase (EC 3.2.1.145)
LAB_17__471481_33	392	GH25	177	159	333	1	177	3.7e-46	0.99435	GH	lysozyme (EC 3.2.1.17)
LAB_17__471633_2	325	CBM50	40	27	66	1	37	1.5e-14	0.9	CBM	Modules of approx. 50 residues found attached to various enzymes from families GH18, GH19, GH23, GH24, GH25 and GH73, i.e. enzymes cleaving either chitin or peptidoglycan. Binding to chitopentaose demonstrated in the case of Pteris ryukyuensis chitinase A [Ohnuma T et al. (2008) J. Biol. Chem. 283:5178-87 (PMID: 18083709)]. CBM50 modules are also found in a multitude of other enzymes targeting th…
LAB_17__488117_16	500	CBM35	123	388	478	16	108	1.4e-07	0.747967	CBM	Modules of approx. 130 residues. A module that is conserved in three Cellvibrio xylan-degrading enzymes binds to xylan and the interaction is calcium dependent, while a module from a Cellvibrio mannanase binds to decorated soluble mannans and mannooligosaccharides. A module in a
LAB_17__488117_16	500	GH29	346	24	357	26	341	4.7e-86	0.910405	GH	alpha-L-fucosidase (EC 3.2.1.51)
LAB_17__491126_1	67	GH25	177	4	66	1	59	2.8e-18	0.327684	GH	lysozyme (EC 3.2.1.17)
LAB_17__498199_7	623	CE10	341	379	607	84	318	5.3e-25	0.686217	CE	arylesterase (EC 3.1.1.-); carboxyl esterase (EC 3.1.1.3); acetylcholinesterase (EC 3.1.1.7); cholinesterase (EC 3.1.1.8); sterol esterase (EC 3.1.1.13); brefeldin A esterase (EC 3.1.1.-).
LAB_17__498650_3	572	CBM50	40	529	570	1	39	1.3e-15	0.95	CBM	Modules of approx. 50 residues found attached to various enzymes from families GH18, GH19, GH23, GH24, GH25 and GH73, i.e. enzymes cleaving either chitin or peptidoglycan. Binding to chitopentaose demonstrated in the case of Pteris ryukyuensis chitinase A [Ohnuma T et al. (2008) J. Biol. Chem. 283:5178-87 (PMID: 18083709)]. CBM50 modules are also found in a multitude of other enzymes targeting th…
LAB_17__498650_3	572	GH23	135	155	288	2	119	2.8e-28	0.866667	GH	lysozyme type G (EC 3.2.1.17); peptidoglycan lyase (EC 4.2.2.-) also known in the literature as peptidoglycan lytic transglycosylase
LAB_17__498928_7	880	GT51	177	70	246	2	177	1.7e-59	0.988701	GT	murein polymerase (EC 2.4.1.129).
LAB_17__498928_9	313	CBM50	40	76	106	1	28	0.00097	0.675	CBM	Modules of approx. 50 residues found attached to various enzymes from families GH18, GH19, GH23, GH24, GH25 and GH73, i.e. enzymes cleaving either chitin or peptidoglycan. Binding to chitopentaose demonstrated in the case of Pteris ryukyuensis chitinase A [Ohnuma T et al. (2008) J. Biol. Chem. 283:5178-87 (PMID: 18083709)]. CBM50 modules are also found in a multitude of other enzymes targeting th…
LAB_17__502228_18	303	GH25	177	5	173	2	171	1.9e-31	0.954802	GH	lysozyme (EC 3.2.1.17)
LAB_17__502228_5	262	CBM12	34	206	224	8	26	3.8e-05	0.529412	CBM	Modules of approx. 40-60 residues. The majority of these modules is found among chitinases where the function is chitin-binding. Distantly related to the CBM5 family.
LAB_17__509509_7	621	CE5	189	185	358	36	163	2.3e-26	0.671958	CE	acetyl xylan esterase (EC 3.1.1.72); cutinase (EC 3.1.1.74)
LAB_17__509828_5	215	GH23	135	16	163	12	118	5.3e-18	0.785185	GH	lysozyme type G (EC 3.2.1.17); peptidoglycan lyase (EC 4.2.2.-) also known in the literature as peptidoglycan lytic transglycosylase
LAB_17__510611_27	333	GT12	134	21	88	12	78	8.8e-07	0.492537	GT	[N-acetylneuraminyl]-galactosylglucosylceramide N-acetylgalactosaminyltransferase (EC 2.4.1.92).
LAB_17__519271_10	694	CE1	227	458	637	10	174	2.1e-10	0.722467	CE	acetyl xylan esterase (EC 3.1.1.72); cinnamoyl esterase (EC 3.1.1.-); feruloyl esterase (EC 3.1.1.73); carboxylesterase (EC 3.1.1.1); S-formylglutathione hydrolase (EC 3.1.2.12)
LAB_17__519271_14	136	CBM41	102	35	115	14	96	0.0003	0.803922	CBM	Modules of approx. 100 residues found in primarily in bacterial pullulanases. The N-terminal module from Thermotoga maritima Pul13 has been shown to bind to the alpha-glucans amylose, amylopectin, pullulan, and oligosaccharide fragments derived from these polysaccharides (Lammerts van Bueren et al. (2004) Biochemistry 43:15633-42) (PMID: 15581376).
LAB_17__519271_4	874	GH2	752	15	601	21	475	1.1e-104	0.603723	GH	beta-galactosidase (EC 3.2.1.23) ; beta-mannosidase (EC 3.2.1.25); beta-glucuronidase (EC 3.2.1.31); mannosylglycoprotein endo-beta-mannosidase (EC 3.2.1.152); exo-beta-glucosaminidase (EC 3.2.1.165)
LAB_17__519435_15	124	CBM68	94	33	102	12	82	0.00074	0.744681	CBM	Binding to maltotriose and maltotetraose shown for the pullulanase of Anoxybacillus sp. LM18-11. Binding function derived from crystal structure and deletion of the CBM, which showed reduced specific activity and increased Km value compared to the wild type enzyme.
LAB_17__519435_7	322	CBM32	124	257	312	46	107	2.5e-05	0.491935	CBM	Binding to galactose and lactose has been demonstrated for the module of Micromonospora viridifaciens sialidase (PMID: 16239725). Binding to polygalacturonic acid has been shown for a Yersinia member (PMID: 17292916). Binding to LacNAc (beta-D-galactosyl-1,4-beta-D-N-acetylglucosamine) has been shown for an N-acetylglucosaminidase from Clostridium perfingens (PMID: 16990278).
LAB_17__519435_8	346	GT2	170	6	97	1	91	1e-16	0.529412	GT	cellulose synthase (EC 2.4.1.12); chitin synthase (EC 2.4.1.16); dolichyl-phosphate beta-D-mannosyltransferase (EC 2.4.1.83); dolichyl-phosphate beta-glucosyltransferase (EC 2.4.1.117); N-acetylglucosaminyltransferase (EC 2.4.1.-); N-acetylgalactosaminyltransferase (EC 2.4.1.-); hyaluronan synthase (EC 2.4.1.212); chitin oligosaccharide synthase (EC 2.4.1.-); beta-1,3-glucan synthase (EC 2.4.1.34…
LAB_17__527275_1	410	GT4	160	241	375	12	149	4.9e-21	0.85625	GT	sucrose synthase (EC 2.4.1.13); sucrose-phosphate synthase (EC 2.4.1.14); alpha-glucosyltransferase (EC 2.4.1.52); lipopolysaccharide N-acetylglucosaminyltransferase (EC 2.4.1.56); GDP-Man alpha-mannosyltransferase (EC 2.4.1.-); 1,2-diacylglycerol 3-glucosyltransferase (EC 2.4.1.157); diglucosyl diacylglycerol synthase (EC 2.4.1.208); digalactosyldiacylglycerol synthase (EC 2.4.1.141); trehalose …
LAB_17__528276_1	370	CE7	313	204	326	154	284	2.8e-11	0.415335	CE	acetyl xylan esterase (EC 3.1.1.72); cephalosporin-C deacetylase (EC 3.1.1.41).
LAB_17__528276_20	257	GH25	177	57	229	1	177	4.2e-45	0.99435	GH	lysozyme (EC 3.2.1.17)
LAB_17__528276_26	385	GT19	354	4	366	2	353	1.1e-112	0.991525	GT	lipid-A-disaccharide synthase (EC 2.4.1.182).
LAB_17__528276_42	219	GH19	231	51	178	55	156	1.7e-28	0.437229	GH	chitinase (EC 3.2.1.14).
LAB_17__528276_6	900	GH28	325	74	474	6	321	1.1e-81	0.969231	GH	polygalacturonase (EC 3.2.1.15); exo-polygalacturonase (EC 3.2.1.67); exo-polygalacturonosidase (EC 3.2.1.82); rhamnogalacturonase (EC 3.2.1.-); endo-xylogalacturonan hydrolase (EC 3.2.1.-); rhamnogalacturonan alpha-L-rhamnopyranohydrolase (EC 3.2.1.40)
LAB_17__528276_6	900	GH105	332	519	892	7	332	8.5e-98	0.978916	GH	unsaturated rhamnogalacturonyl hydrolase (EC 3.2.1.-)
LAB_17__532623_9	379	GT4	160	320	378	6	64	1e-08	0.3625	GT	sucrose synthase (EC 2.4.1.13); sucrose-phosphate synthase (EC 2.4.1.14); alpha-glucosyltransferase (EC 2.4.1.52); lipopolysaccharide N-acetylglucosaminyltransferase (EC 2.4.1.56); GDP-Man alpha-mannosyltransferase (EC 2.4.1.-); 1,2-diacylglycerol 3-glucosyltransferase (EC 2.4.1.157); diglucosyl diacylglycerol synthase (EC 2.4.1.208); digalactosyldiacylglycerol synthase (EC 2.4.1.141); trehalose …
LAB_17__533964_3	246	GH24	137	15	147	2	137	2.3e-35	0.985401	GH	lysozyme (EC 3.2.1.17)
LAB_17__541517_2	238	GH25	177	5	180	1	176	1.4e-45	0.988701	GH	lysozyme (EC 3.2.1.17)
LAB_17__549138_4	838	GT4	160	651	804	11	159	1.6e-24	0.925	GT	sucrose synthase (EC 2.4.1.13); sucrose-phosphate synthase (EC 2.4.1.14); alpha-glucosyltransferase (EC 2.4.1.52); lipopolysaccharide N-acetylglucosaminyltransferase (EC 2.4.1.56); GDP-Man alpha-mannosyltransferase (EC 2.4.1.-); 1,2-diacylglycerol 3-glucosyltransferase (EC 2.4.1.157); diglucosyl diacylglycerol synthase (EC 2.4.1.208); digalactosyldiacylglycerol synthase (EC 2.4.1.141); trehalose …
LAB_17__549138_5	880	GT2	170	568	706	1	137	1.6e-19	0.8	GT	cellulose synthase (EC 2.4.1.12); chitin synthase (EC 2.4.1.16); dolichyl-phosphate beta-D-mannosyltransferase (EC 2.4.1.83); dolichyl-phosphate beta-glucosyltransferase (EC 2.4.1.117); N-acetylglucosaminyltransferase (EC 2.4.1.-); N-acetylgalactosaminyltransferase (EC 2.4.1.-); hyaluronan synthase (EC 2.4.1.212); chitin oligosaccharide synthase (EC 2.4.1.-); beta-1,3-glucan synthase (EC 2.4.1.34…
LAB_17__549138_8	703	GT4	160	512	667	7	157	1.2e-28	0.9375	GT	sucrose synthase (EC 2.4.1.13); sucrose-phosphate synthase (EC 2.4.1.14); alpha-glucosyltransferase (EC 2.4.1.52); lipopolysaccharide N-acetylglucosaminyltransferase (EC 2.4.1.56); GDP-Man alpha-mannosyltransferase (EC 2.4.1.-); 1,2-diacylglycerol 3-glucosyltransferase (EC 2.4.1.157); diglucosyl diacylglycerol synthase (EC 2.4.1.208); digalactosyldiacylglycerol synthase (EC 2.4.1.141); trehalose …
LAB_17__555776_62	996	CBM37	62	280	332	7	52	0.00011	0.725806	CBM	Modules of approx. 100 residues, conserved in numerous R. albus polysaccharide-degrading enzymes and other proteins from this bacterium. Several members of CBM37 have been shown to exhibit rather broad binding specificity to xylan, chitin, microcrystalline and phosphoric-acid swollen cellulose, as well as more heterogeneous substrates, such as alfalfa cell walls, banana stem and wheat straw.
LAB_17__555776_67	142	CBM12	34	104	120	8	24	6.9e-06	0.470588	CBM	Modules of approx. 40-60 residues. The majority of these modules is found among chitinases where the function is chitin-binding. Distantly related to the CBM5 family.
LAB_17__565334_7	255	GH73	128	14	148	3	128	1.8e-30	0.976562	GH	peptidoglycan hydrolase with endo-beta-N-acetylglucosaminidase specificity (EC 3.2.1.-)
LAB_17__568659_6	985	GT51	177	124	304	2	176	2.6e-50	0.983051	GT	murein polymerase (EC 2.4.1.129).
LAB_17__577069_13	353	CBM50	40	306	351	1	40	1.8e-13	0.975	CBM	Modules of approx. 50 residues found attached to various enzymes from families GH18, GH19, GH23, GH24, GH25 and GH73, i.e. enzymes cleaving either chitin or peptidoglycan. Binding to chitopentaose demonstrated in the case of Pteris ryukyuensis chitinase A [Ohnuma T et al. (2008) J. Biol. Chem. 283:5178-87 (PMID: 18083709)]. CBM50 modules are also found in a multitude of other enzymes targeting th…
LAB_17__582179_59	489	GH13	342	30	368	2	342	2.2e-146	0.994152	GH	alpha-amylase (EC 3.2.1.1); pullulanase (EC 3.2.1.41); cyclomaltodextrin glucanotransferase (EC 2.4.1.19); cyclomaltodextrinase (EC 3.2.1.54); trehalose-6-phosphate hydrolase (EC 3.2.1.93); oligo-alpha-glucosidase (EC 3.2.1.10); maltogenic amylase (EC 3.2.1.133); neopullulanase (EC 3.2.1.135); alpha-glucosidase (EC 3.2.1.20); maltotetraose-forming alpha-amylase (EC 3.2.1.60); isoamylase (EC 3.2.1…
LAB_17__583163_3	408	CE9	373	14	368	15	361	8.7e-83	0.927614	CE	N-acetylglucosamine 6-phosphate deacetylase (EC 3.5.1.25); N-acetylgalactosamine-6-phosphate deacetylase (EC 3.5.1.80).
LAB_17__583163_4	206	AA6	195	56	153	52	147	1.7e-07	0.487179	AA	1,4-benzoquinone reductase (EC. 1.6.5.6)
LAB_18__100101_4	471	GH28	325	65	452	7	322	9.9e-80	0.969231	GH	polygalacturonase (EC 3.2.1.15); exo-polygalacturonase (EC 3.2.1.67); exo-polygalacturonosidase (EC 3.2.1.82); rhamnogalacturonase (EC 3.2.1.-); endo-xylogalacturonan hydrolase (EC 3.2.1.-); rhamnogalacturonan alpha-L-rhamnopyranohydrolase (EC 3.2.1.40)
LAB_18__104976_5	856	GT51	177	58	233	2	176	1.9e-59	0.983051	GT	murein polymerase (EC 2.4.1.129).
LAB_18__105401_7	372	GT4	160	192	343	9	158	4.4e-12	0.93125	GT	sucrose synthase (EC 2.4.1.13); sucrose-phosphate synthase (EC 2.4.1.14); alpha-glucosyltransferase (EC 2.4.1.52); lipopolysaccharide N-acetylglucosaminyltransferase (EC 2.4.1.56); GDP-Man alpha-mannosyltransferase (EC 2.4.1.-); 1,2-diacylglycerol 3-glucosyltransferase (EC 2.4.1.157); diglucosyl diacylglycerol synthase (EC 2.4.1.208); digalactosyldiacylglycerol synthase (EC 2.4.1.141); trehalose …
LAB_18__107393_7	713	GH10	303	25	356	2	301	1.4e-112	0.986799	GH	endo-1,4-beta-xylanase (EC 3.2.1.8); endo-1,3-beta-xylanase (EC 3.2.1.32)
LAB_18__107393_7	713	CBM48	76	390	458	10	71	5.5e-06	0.802632	CBM	Modules of approx. 100 residues with glycogen-binding function, appended to GH13 modules. Also found in the beta subunit (glycogen-binding) of AMP-activated protein kinases (AMPK)
LAB_18__107393_7	713	CE1	227	496	708	1	221	9.6e-50	0.969163	CE	acetyl xylan esterase (EC 3.1.1.72); cinnamoyl esterase (EC 3.1.1.-); feruloyl esterase (EC 3.1.1.73); carboxylesterase (EC 3.1.1.1); S-formylglutathione hydrolase (EC 3.1.2.12)
LAB_18__107393_8	663	CE10	341	45	294	78	316	2.7e-35	0.697947	CE	arylesterase (EC 3.1.1.-); carboxyl esterase (EC 3.1.1.3); acetylcholinesterase (EC 3.1.1.7); cholinesterase (EC 3.1.1.8); sterol esterase (EC 3.1.1.13); brefeldin A esterase (EC 3.1.1.-).
LAB_18__107393_8	663	CE1	227	440	657	2	220	2e-49	0.960352	CE	acetyl xylan esterase (EC 3.1.1.72); cinnamoyl esterase (EC 3.1.1.-); feruloyl esterase (EC 3.1.1.73); carboxylesterase (EC 3.1.1.1); S-formylglutathione hydrolase (EC 3.1.2.12)
LAB_18__107393_8	663	CBM48	76	337	397	8	68	8.2e-06	0.789474	CBM	Modules of approx. 100 residues with glycogen-binding function, appended to GH13 modules. Also found in the beta subunit (glycogen-binding) of AMP-activated protein kinases (AMPK)
LAB_18__111368_40	513	CBM56	159	449	511	2	64	1e-08	0.389937	CBM	beta-1,3-glucan binding function demonstrated by Yamamoto et al. (1998) FEBS Letters 433:41-43 [PMID: 9738929]
LAB_18__111996_4	616	GH13	299	161	482	12	293	9.2e-62	0.939799	GH	alpha-amylase (EC 3.2.1.1); pullulanase (EC 3.2.1.41); cyclomaltodextrin glucanotransferase (EC 2.4.1.19); cyclomaltodextrinase (EC 3.2.1.54); trehalose-6-phosphate hydrolase (EC 3.2.1.93); oligo-alpha-glucosidase (EC 3.2.1.10); maltogenic amylase (EC 3.2.1.133); neopullulanase (EC 3.2.1.135); alpha-glucosidase (EC 3.2.1.20); maltotetraose-forming alpha-amylase (EC 3.2.1.60); isoamylase (EC 3.2.1…
LAB_18__111996_5	724	GH97	631	10	720	4	630	9.7e-249	0.992076	GH	alpha-glucosidase (EC 3.2.1.20); alpha-galactosidase (EC 3.2.1.22)
LAB_18__11245_10	425	GT4	160	238	387	7	156	1.1e-26	0.93125	GT	sucrose synthase (EC 2.4.1.13); sucrose-phosphate synthase (EC 2.4.1.14); alpha-glucosyltransferase (EC 2.4.1.52); lipopolysaccharide N-acetylglucosaminyltransferase (EC 2.4.1.56); GDP-Man alpha-mannosyltransferase (EC 2.4.1.-); 1,2-diacylglycerol 3-glucosyltransferase (EC 2.4.1.157); diglucosyl diacylglycerol synthase (EC 2.4.1.208); digalactosyldiacylglycerol synthase (EC 2.4.1.141); trehalose …
LAB_18__11245_8	601	CBM26	75	447	522	4	72	7.2e-06	0.906667	CBM	Starch-binding function demonstrated in two cases.
LAB_18__11245_8	601	GH13	289	59	332	9	289	7.2e-56	0.968858	GH	alpha-amylase (EC 3.2.1.1); pullulanase (EC 3.2.1.41); cyclomaltodextrin glucanotransferase (EC 2.4.1.19); cyclomaltodextrinase (EC 3.2.1.54); trehalose-6-phosphate hydrolase (EC 3.2.1.93); oligo-alpha-glucosidase (EC 3.2.1.10); maltogenic amylase (EC 3.2.1.133); neopullulanase (EC 3.2.1.135); alpha-glucosidase (EC 3.2.1.20); maltotetraose-forming alpha-amylase (EC 3.2.1.60); isoamylase (EC 3.2.1…
LAB_18__11245_9	263	GT2	170	5	153	1	143	2.9e-24	0.835294	GT	cellulose synthase (EC 2.4.1.12); chitin synthase (EC 2.4.1.16); dolichyl-phosphate beta-D-mannosyltransferase (EC 2.4.1.83); dolichyl-phosphate beta-glucosyltransferase (EC 2.4.1.117); N-acetylglucosaminyltransferase (EC 2.4.1.-); N-acetylgalactosaminyltransferase (EC 2.4.1.-); hyaluronan synthase (EC 2.4.1.212); chitin oligosaccharide synthase (EC 2.4.1.-); beta-1,3-glucan synthase (EC 2.4.1.34…
LAB_18__11283_7	449	GH31	427	2	346	141	427	2.3e-94	0.669789	GH	alpha-glucosidase (EC 3.2.1.20); alpha-1,3-glucosidase (EC 3.2.1.84); sucrase-isomaltase (EC 3.2.1.48) (EC 3.2.1.10); alpha-xylosidase (EC 3.2.1.-); alpha-glucan lyase (EC 4.2.2.13); isomaltosyltransferase (EC 2.4.1.-).
LAB_18__117088_1	458	GH57	383	20	321	12	310	2.1e-44	0.778068	GH	alpha-amylase (EC 3.2.1.1); 4-alpha-glucanotransferase (EC 2.4.1.25); alpha-galactosidase (EC 3.2.1.22); amylopullulanase (EC 3.2.1.41); branching enzyme (EC 2.4.1.18)
LAB_18__117088_2	445	GT5	472	2	171	1	166	2.3e-06	0.349576	GT	UDP-Glc: glycogen glucosyltransferase (EC 2.4.1.11); ADP-Glc: starch glucosyltransferase (EC 2.4.1.21); NDP-Glc: starch glucosyltransferase (EC 2.4.1.242); UDP-Glc: alpha-1,3-glucan synthase (EC 2.4.1.183) UDP-Glc: alpha-1,4-glucan synthase (EC 2.4.1.-)
LAB_18__117088_2	445	GT4	160	242	388	7	156	2.6e-35	0.93125	GT	sucrose synthase (EC 2.4.1.13); sucrose-phosphate synthase (EC 2.4.1.14); alpha-glucosyltransferase (EC 2.4.1.52); lipopolysaccharide N-acetylglucosaminyltransferase (EC 2.4.1.56); GDP-Man alpha-mannosyltransferase (EC 2.4.1.-); 1,2-diacylglycerol 3-glucosyltransferase (EC 2.4.1.157); diglucosyl diacylglycerol synthase (EC 2.4.1.208); digalactosyldiacylglycerol synthase (EC 2.4.1.141); trehalose …
LAB_18__117088_3	638	GH133	372	279	626	10	372	8.3e-97	0.973118	GH	amylo-伪-1,6-glucosidase (EC 3.2.1.33);
LAB_18__118648_27	162	GH73	128	12	144	3	126	5.9e-29	0.960938	GH	peptidoglycan hydrolase with endo-beta-N-acetylglucosaminidase specificity (EC 3.2.1.-)
LAB_18__119227_2	391	GH130	296	65	361	16	295	8.5e-88	0.942568	GH	尾-1,4-mannosylglucose phosphorylase (EC 2.4.1.281); 尾-1,4-mannooligosaccharide phosphorylase (EC 2.4.1.319); 尾-1,4-mannosyl-N-acetyl-glucosamine phosphorylase (EC 2.4.1.320); 尾-1,2-mannobiose phosphorylase (EC 2.4.1.-); 尾-1,2-oligomannan phosphorylase (EC 2.4.1.-); 尾-1,2-mannosidase (EC 3.2.1.-)
LAB_18__119227_3	381	GH26	303	27	345	9	274	2.4e-57	0.874587	GH	beta-mannanase (EC 3.2.1.78); beta-1,3-xylanase (EC 3.2.1.32)
LAB_18__119227_7	796	GH3	216	121	341	3	215	6.7e-63	0.981481	GH	beta-glucosidase (EC 3.2.1.21); xylan 1,4-beta-xylosidase (EC 3.2.1.37); beta-N-acetylhexosaminidase (EC 3.2.1.52); glucan 1,3-beta-glucosidase (EC 3.2.1.58); glucan 1,4-beta-glucosidase (EC 3.2.1.74); exo-1,3-1,4-glucanase (EC 3.2.1.-); alphalpha-L-arabinofuranosidase (EC 3.2.1.55).
LAB_18__119227_9	241	CBM26	75	198	238	1	38	3.1e-08	0.493333	CBM	Starch-binding function demonstrated in two cases.
LAB_18__119999_28	146	CBM32	124	56	111	58	107	7.9e-07	0.395161	CBM	Binding to galactose and lactose has been demonstrated for the module of Micromonospora viridifaciens sialidase (PMID: 16239725). Binding to polygalacturonic acid has been shown for a Yersinia member (PMID: 17292916). Binding to LacNAc (beta-D-galactosyl-1,4-beta-D-N-acetylglucosamine) has been shown for an N-acetylglucosaminidase from Clostridium perfingens (PMID: 16990278).
LAB_18__121237_13	231	GH25	177	35	207	1	177	2.4e-43	0.99435	GH	lysozyme (EC 3.2.1.17)
LAB_18__121237_1	655	CE1	227	402	567	5	159	2.3e-19	0.678414	CE	acetyl xylan esterase (EC 3.1.1.72); cinnamoyl esterase (EC 3.1.1.-); feruloyl esterase (EC 3.1.1.73); carboxylesterase (EC 3.1.1.1); S-formylglutathione hydrolase (EC 3.1.2.12)
LAB_18__121572_6	254	GT32	90	22	99	3	88	1.2e-24	0.944444	GT	alpha-1,6-mannosyltransferase (EC 2.4.1.-); alpha-1,4-N-acetylglucosaminyltransferase (EC 2.4.1.-); alpha-1,4-N-acetylgalactosaminyltransferase (EC 2.4.1.-);
LAB_18__121572_7	413	GT4	160	230	368	6	150	8.1e-29	0.9	GT	sucrose synthase (EC 2.4.1.13); sucrose-phosphate synthase (EC 2.4.1.14); alpha-glucosyltransferase (EC 2.4.1.52); lipopolysaccharide N-acetylglucosaminyltransferase (EC 2.4.1.56); GDP-Man alpha-mannosyltransferase (EC 2.4.1.-); 1,2-diacylglycerol 3-glucosyltransferase (EC 2.4.1.157); diglucosyl diacylglycerol synthase (EC 2.4.1.208); digalactosyldiacylglycerol synthase (EC 2.4.1.141); trehalose …
LAB_18__126301_7	974	CBM56	159	757	815	1	60	0.00088	0.371069	CBM	beta-1,3-glucan binding function demonstrated by Yamamoto et al. (1998) FEBS Letters 433:41-43 [PMID: 9738929]
LAB_18__126301_7	974	GH92	491	236	717	6	490	1e-186	0.985743	GH	mannosyl-oligosaccharide alpha-1,2-mannosidase (EC 3.2.1.113); mannosyl-oligosaccharide alpha-1,3-mannosidase (EC 3.2.1.-);
LAB_18__126301_7	974	CBM32	124	857	948	31	109	9.6e-09	0.629032	CBM	Binding to galactose and lactose has been demonstrated for the module of Micromonospora viridifaciens sialidase (PMID: 16239725). Binding to polygalacturonic acid has been shown for a Yersinia member (PMID: 17292916). Binding to LacNAc (beta-D-galactosyl-1,4-beta-D-N-acetylglucosamine) has been shown for an N-acetylglucosaminidase from Clostridium perfingens (PMID: 16990278).
LAB_18__126301_8	648	GH74	233	192	296	14	110	4e-06	0.412017	GH	endoglucanase (EC 3.2.1.4); oligoxyloglucan reducing end-specific cellobiohydrolase (EC 3.2.1.150); xyloglucanase (EC 3.2.1.151)
LAB_18__133128_1	264	GT2	170	5	125	2	125	8.8e-30	0.723529	GT	cellulose synthase (EC 2.4.1.12); chitin synthase (EC 2.4.1.16); dolichyl-phosphate beta-D-mannosyltransferase (EC 2.4.1.83); dolichyl-phosphate beta-glucosyltransferase (EC 2.4.1.117); N-acetylglucosaminyltransferase (EC 2.4.1.-); N-acetylgalactosaminyltransferase (EC 2.4.1.-); hyaluronan synthase (EC 2.4.1.212); chitin oligosaccharide synthase (EC 2.4.1.-); beta-1,3-glucan synthase (EC 2.4.1.34…
LAB_18__133429_1	308	CBM44	64	153	197	17	59	6.2e-08	0.65625	CBM	The C-terminal CBM44 module of the Clostridium thermocellum enzyme has been demonstrated to bind equally well cellulose and xyloglucan
LAB_18__135919_12	273	CE1	227	39	197	9	193	1.8e-23	0.810573	CE	acetyl xylan esterase (EC 3.1.1.72); cinnamoyl esterase (EC 3.1.1.-); feruloyl esterase (EC 3.1.1.73); carboxylesterase (EC 3.1.1.1); S-formylglutathione hydrolase (EC 3.1.2.12)
LAB_18__137300_1	1338	GH2	752	724	1188	28	394	2.1e-52	0.486702	GH	beta-galactosidase (EC 3.2.1.23) ; beta-mannosidase (EC 3.2.1.25); beta-glucuronidase (EC 3.2.1.31); mannosylglycoprotein endo-beta-mannosidase (EC 3.2.1.152); exo-beta-glucosaminidase (EC 3.2.1.165)
LAB_18__137300_1	1338	GH35	307	80	435	1	306	2.1e-80	0.993485	GH	beta-galactosidase (EC 3.2.1.23); exo-beta-glucosaminidase (EC 3.2.1.165)
LAB_18__137392_17	516	GH73	128	17	167	2	128	5.9e-32	0.984375	GH	peptidoglycan hydrolase with endo-beta-N-acetylglucosaminidase specificity (EC 3.2.1.-)
LAB_18__139803_29	792	CE3	194	541	677	3	121	1.6e-07	0.608247	CE	acetyl xylan esterase (EC 3.1.1.72).
LAB_18__14012_1	120	GT14	250	12	80	108	188	0.00095	0.32	GT	beta-1,3-galactosyl-O-glycosyl-glycoprotein beta-1,6-N-acetylglucosaminyltransferase (EC 2.4.1.102); N-acetyllactosaminide beta-1,6-N-acetylglucosaminyltransferase (EC 2.4.1.150); protein O-beta-xylosyltransferase (EC 2.4.2.26)
LAB_18__142910_10	823	CBM6	138	332	456	16	137	1.8e-31	0.876812	CBM	Modules of approx. 120 residues. The cellulose-binding function has been demonstrated in one case on amorphous cellulose and beta-1,4-xylan. Some of these modules also bind beta-1,3-glucan, beta-1,3-1,4-glucan, and beta-1,4-glucan.
LAB_18__142910_10	823	GH43	278	22	310	1	277	3.9e-114	0.992806	GH	beta-xylosidase (EC 3.2.1.37); beta-1,3-xylosidase (EC 3.2.1.-); alpha-L-arabinofuranosidase (EC 3.2.1.55); arabinanase (EC 3.2.1.99); xylanase (EC 3.2.1.8); galactan 1,3-beta-galactosidase (EC 3.2.1.145)
LAB_18__142910_10	823	CE1	227	592	819	3	222	7.1e-54	0.964758	CE	acetyl xylan esterase (EC 3.1.1.72); cinnamoyl esterase (EC 3.1.1.-); feruloyl esterase (EC 3.1.1.73); carboxylesterase (EC 3.1.1.1); S-formylglutathione hydrolase (EC 3.1.2.12)
LAB_18__142910_11	734	GH10	303	41	372	3	301	2.2e-108	0.983498	GH	endo-1,4-beta-xylanase (EC 3.2.1.8); endo-1,3-beta-xylanase (EC 3.2.1.32)
LAB_18__142910_11	734	CBM48	76	406	474	10	71	3.9e-07	0.802632	CBM	Modules of approx. 100 residues with glycogen-binding function, appended to GH13 modules. Also found in the beta subunit (glycogen-binding) of AMP-activated protein kinases (AMPK)
LAB_18__142910_11	734	CE1	227	527	729	9	221	8.1e-47	0.933921	CE	acetyl xylan esterase (EC 3.1.1.72); cinnamoyl esterase (EC 3.1.1.-); feruloyl esterase (EC 3.1.1.73); carboxylesterase (EC 3.1.1.1); S-formylglutathione hydrolase (EC 3.1.2.12)
LAB_18__142910_12	581	CBM4	126	40	134	30	112	6.5e-08	0.650794	CBM	Modules of approx. 150 residues found in bacterial enzymes. Binding of these modules has been demonstrated with xylan, beta-1,3-glucan, beta-1,3-1,4-glucan, beta-1,6-glucan and amorphous cellulose but not with crystalline cellulose.
LAB_18__142910_12	581	CE6	99	341	450	2	98	9.7e-31	0.969697	CE	acetyl xylan esterase (EC 3.1.1.72).
LAB_18__142910_5	877	GH2	752	92	757	22	556	1.3e-107	0.710106	GH	beta-galactosidase (EC 3.2.1.23) ; beta-mannosidase (EC 3.2.1.25); beta-glucuronidase (EC 3.2.1.31); mannosylglycoprotein endo-beta-mannosidase (EC 3.2.1.152); exo-beta-glucosaminidase (EC 3.2.1.165)
LAB_18__142910_7	867	GH3	216	57	301	3	215	5.3e-68	0.981481	GH	beta-glucosidase (EC 3.2.1.21); xylan 1,4-beta-xylosidase (EC 3.2.1.37); beta-N-acetylhexosaminidase (EC 3.2.1.52); glucan 1,3-beta-glucosidase (EC 3.2.1.58); glucan 1,4-beta-glucosidase (EC 3.2.1.74); exo-1,3-1,4-glucanase (EC 3.2.1.-); alphalpha-L-arabinofuranosidase (EC 3.2.1.55).
LAB_18__144645_14	322	GT2	170	8	177	1	166	5.5e-30	0.970588	GT	cellulose synthase (EC 2.4.1.12); chitin synthase (EC 2.4.1.16); dolichyl-phosphate beta-D-mannosyltransferase (EC 2.4.1.83); dolichyl-phosphate beta-glucosyltransferase (EC 2.4.1.117); N-acetylglucosaminyltransferase (EC 2.4.1.-); N-acetylgalactosaminyltransferase (EC 2.4.1.-); hyaluronan synthase (EC 2.4.1.212); chitin oligosaccharide synthase (EC 2.4.1.-); beta-1,3-glucan synthase (EC 2.4.1.34…
LAB_18__145733_15	214	AA6	195	13	160	10	153	5.9e-13	0.733333	AA	1,4-benzoquinone reductase (EC. 1.6.5.6)
LAB_18__147014_10	273	GT2	170	11	170	1	169	9.1e-35	0.988235	GT	cellulose synthase (EC 2.4.1.12); chitin synthase (EC 2.4.1.16); dolichyl-phosphate beta-D-mannosyltransferase (EC 2.4.1.83); dolichyl-phosphate beta-glucosyltransferase (EC 2.4.1.117); N-acetylglucosaminyltransferase (EC 2.4.1.-); N-acetylgalactosaminyltransferase (EC 2.4.1.-); hyaluronan synthase (EC 2.4.1.212); chitin oligosaccharide synthase (EC 2.4.1.-); beta-1,3-glucan synthase (EC 2.4.1.34…
LAB_18__147014_12	351	GT11	276	1	343	1	255	9.7e-42	0.92029	GT	GDP-L-Fuc: galactoside alpha-1,2-L-fucosyltransferase (EC 2.4.1.69); GDP-L-Fuc: beta-LacNac alpha-1,3-L-fucosyltransferase (EC 2.4.1.-)
LAB_18__147014_14	340	GT2	170	8	167	1	158	2.9e-37	0.923529	GT	cellulose synthase (EC 2.4.1.12); chitin synthase (EC 2.4.1.16); dolichyl-phosphate beta-D-mannosyltransferase (EC 2.4.1.83); dolichyl-phosphate beta-glucosyltransferase (EC 2.4.1.117); N-acetylglucosaminyltransferase (EC 2.4.1.-); N-acetylgalactosaminyltransferase (EC 2.4.1.-); hyaluronan synthase (EC 2.4.1.212); chitin oligosaccharide synthase (EC 2.4.1.-); beta-1,3-glucan synthase (EC 2.4.1.34…
LAB_18__147014_15	360	GT2	170	4	162	1	168	8.4e-34	0.982353	GT	cellulose synthase (EC 2.4.1.12); chitin synthase (EC 2.4.1.16); dolichyl-phosphate beta-D-mannosyltransferase (EC 2.4.1.83); dolichyl-phosphate beta-glucosyltransferase (EC 2.4.1.117); N-acetylglucosaminyltransferase (EC 2.4.1.-); N-acetylgalactosaminyltransferase (EC 2.4.1.-); hyaluronan synthase (EC 2.4.1.212); chitin oligosaccharide synthase (EC 2.4.1.-); beta-1,3-glucan synthase (EC 2.4.1.34…
LAB_18__147014_3	372	GT4	160	193	344	5	158	6.7e-34	0.95625	GT	sucrose synthase (EC 2.4.1.13); sucrose-phosphate synthase (EC 2.4.1.14); alpha-glucosyltransferase (EC 2.4.1.52); lipopolysaccharide N-acetylglucosaminyltransferase (EC 2.4.1.56); GDP-Man alpha-mannosyltransferase (EC 2.4.1.-); 1,2-diacylglycerol 3-glucosyltransferase (EC 2.4.1.157); diglucosyl diacylglycerol synthase (EC 2.4.1.208); digalactosyldiacylglycerol synthase (EC 2.4.1.141); trehalose …
LAB_18__147014_8	382	GT4	160	206	353	9	156	1.5e-24	0.91875	GT	sucrose synthase (EC 2.4.1.13); sucrose-phosphate synthase (EC 2.4.1.14); alpha-glucosyltransferase (EC 2.4.1.52); lipopolysaccharide N-acetylglucosaminyltransferase (EC 2.4.1.56); GDP-Man alpha-mannosyltransferase (EC 2.4.1.-); 1,2-diacylglycerol 3-glucosyltransferase (EC 2.4.1.157); diglucosyl diacylglycerol synthase (EC 2.4.1.208); digalactosyldiacylglycerol synthase (EC 2.4.1.141); trehalose …
LAB_18__147014_9	342	GT2	170	6	132	1	130	2.3e-36	0.758824	GT	cellulose synthase (EC 2.4.1.12); chitin synthase (EC 2.4.1.16); dolichyl-phosphate beta-D-mannosyltransferase (EC 2.4.1.83); dolichyl-phosphate beta-glucosyltransferase (EC 2.4.1.117); N-acetylglucosaminyltransferase (EC 2.4.1.-); N-acetylgalactosaminyltransferase (EC 2.4.1.-); hyaluronan synthase (EC 2.4.1.212); chitin oligosaccharide synthase (EC 2.4.1.-); beta-1,3-glucan synthase (EC 2.4.1.34…
LAB_18__150533_3	1429	CBM67	176	1029	1132	4	91	1.8e-09	0.494318	CBM	Fujimoto et al. [PMID : 23486481] disclosed the L-rhamnose binding activity and 3-D structure of the CBM67 of Streptomyces avermitilis 伪-L-rhamnosidase (SaRha78A);
LAB_18__150578_14	695	GH13	293	245	536	1	293	6.8e-145	0.996587	GH	alpha-amylase (EC 3.2.1.1); pullulanase (EC 3.2.1.41); cyclomaltodextrin glucanotransferase (EC 2.4.1.19); cyclomaltodextrinase (EC 3.2.1.54); trehalose-6-phosphate hydrolase (EC 3.2.1.93); oligo-alpha-glucosidase (EC 3.2.1.10); maltogenic amylase (EC 3.2.1.133); neopullulanase (EC 3.2.1.135); alpha-glucosidase (EC 3.2.1.20); maltotetraose-forming alpha-amylase (EC 3.2.1.60); isoamylase (EC 3.2.1…
LAB_18__156969_3	1514	PL11	575	23	670	1	574	8.8e-162	0.996522	PL	rhamnogalacturonan lyase (EC 4.2.2.-); exo-unsaturated rhamnogalacturonan lyase (EC 4.2.2.-)
LAB_18__158760_13	553	GH13	375	30	396	1	375	2.3e-169	0.997333	GH	alpha-amylase (EC 3.2.1.1); pullulanase (EC 3.2.1.41); cyclomaltodextrin glucanotransferase (EC 2.4.1.19); cyclomaltodextrinase (EC 3.2.1.54); trehalose-6-phosphate hydrolase (EC 3.2.1.93); oligo-alpha-glucosidase (EC 3.2.1.10); maltogenic amylase (EC 3.2.1.133); neopullulanase (EC 3.2.1.135); alpha-glucosidase (EC 3.2.1.20); maltotetraose-forming alpha-amylase (EC 3.2.1.60); isoamylase (EC 3.2.1…
LAB_18__163893_11	536	GH73	128	13	140	2	128	1.1e-28	0.984375	GH	peptidoglycan hydrolase with endo-beta-N-acetylglucosaminidase specificity (EC 3.2.1.-)
LAB_18__168284_8	151	GH24	137	5	140	1	137	6.8e-36	0.992701	GH	lysozyme (EC 3.2.1.17)
LAB_18__174014_3	790	GH2	752	8	732	21	604	8.6e-112	0.775266	GH	beta-galactosidase (EC 3.2.1.23) ; beta-mannosidase (EC 3.2.1.25); beta-glucuronidase (EC 3.2.1.31); mannosylglycoprotein endo-beta-mannosidase (EC 3.2.1.152); exo-beta-glucosaminidase (EC 3.2.1.165)
LAB_18__174014_4	870	GH106	824	589	867	555	823	1.6e-64	0.325243	GH	alpha-L-rhamnosidase (EC 3.2.1.40)
LAB_18__175072_12	66	CBM12	34	41	59	4	22	2.1e-05	0.529412	CBM	Modules of approx. 40-60 residues. The majority of these modules is found among chitinases where the function is chitin-binding. Distantly related to the CBM5 family.
LAB_18__176402_8	407	PL1	202	190	346	55	200	8.9e-44	0.717822	PL	pectate lyase (EC 4.2.2.2); exo-pectate lyase (EC 4.2.2.9); pectin lyase (EC 4.2.2.10).
LAB_18__176402_9	647	GH97	631	7	644	7	628	7.8e-163	0.984152	GH	alpha-glucosidase (EC 3.2.1.20); alpha-galactosidase (EC 3.2.1.22)
LAB_18__177297_12	537	GH15	361	92	417	12	283	2.2e-18	0.750693	GH	glucoamylase (EC 3.2.1.3); glucodextranase (EC 3.2.1.70); alpha,alpha-trehalase (EC 3.2.1.28)
LAB_18__177297_31	252	CBM50	40	42	84	1	39	2.3e-14	0.95	CBM	Modules of approx. 50 residues found attached to various enzymes from families GH18, GH19, GH23, GH24, GH25 and GH73, i.e. enzymes cleaving either chitin or peptidoglycan. Binding to chitopentaose demonstrated in the case of Pteris ryukyuensis chitinase A [Ohnuma T et al. (2008) J. Biol. Chem. 283:5178-87 (PMID: 18083709)]. CBM50 modules are also found in a multitude of other enzymes targeting th…
LAB_18__178320_1	1236	GH95	722	337	1124	6	716	1.3e-262	0.98338	GH	alpha-1,2-L-fucosidase (EC 3.2.1.63); alpha-L-fucosidase (EC 3.2.1.51)
LAB_18__178320_2	1136	CE8	288	685	953	2	261	8.2e-67	0.899306	CE	pectin methylesterase (EC 3.1.1.11).
LAB_18__179854_6	343	GT2	170	6	98	1	92	4.6e-18	0.535294	GT	cellulose synthase (EC 2.4.1.12); chitin synthase (EC 2.4.1.16); dolichyl-phosphate beta-D-mannosyltransferase (EC 2.4.1.83); dolichyl-phosphate beta-glucosyltransferase (EC 2.4.1.117); N-acetylglucosaminyltransferase (EC 2.4.1.-); N-acetylgalactosaminyltransferase (EC 2.4.1.-); hyaluronan synthase (EC 2.4.1.212); chitin oligosaccharide synthase (EC 2.4.1.-); beta-1,3-glucan synthase (EC 2.4.1.34…
LAB_18__17993_3	483	GH43	274	355	451	30	152	2.1e-15	0.445255	GH	beta-xylosidase (EC 3.2.1.37); beta-1,3-xylosidase (EC 3.2.1.-); alpha-L-arabinofuranosidase (EC 3.2.1.55); arabinanase (EC 3.2.1.99); xylanase (EC 3.2.1.8); galactan 1,3-beta-galactosidase (EC 3.2.1.145)
LAB_18__17993_7	394	GH5	276	63	353	2	275	1.7e-85	0.98913	GH	chitosanase (EC 3.2.1.132); beta-mannosidase (EC 3.2.1.25); Cellulase (EC 3.2.1.4); glucan 1,3-beta-glucosidase (EC 3.2.1.58); licheninase (EC 3.2.1.73); glucan endo-1,6-beta-glucosidase (EC 3.2.1.75); mannan endo-beta-1,4-mannosidase (EC 3.2.1.78); endo-beta-1,4-xylanase (EC 3.2.1.8); cellulose beta-1,4-cellobiosidase (EC 3.2.1.91); beta-1,3-mannanase (EC 3.2.1.-); xyloglucan-specific endo-beta-…
LAB_18__180555_50	835	CE3	194	607	826	2	189	1.2e-15	0.963918	CE	acetyl xylan esterase (EC 3.1.1.72).
LAB_18__18056_10	666	GH35	307	31	343	1	306	4.1e-112	0.993485	GH	beta-galactosidase (EC 3.2.1.23); exo-beta-glucosaminidase (EC 3.2.1.165)
LAB_18__18056_6	416	GH23	135	217	369	15	124	4.5e-25	0.807407	GH	lysozyme type G (EC 3.2.1.17); peptidoglycan lyase (EC 4.2.2.-) also known in the literature as peptidoglycan lytic transglycosylase
LAB_18__181214_1	145	CBM32	124	92	142	57	105	0.00032	0.387097	CBM	Binding to galactose and lactose has been demonstrated for the module of Micromonospora viridifaciens sialidase (PMID: 16239725). Binding to polygalacturonic acid has been shown for a Yersinia member (PMID: 17292916). Binding to LacNAc (beta-D-galactosyl-1,4-beta-D-N-acetylglucosamine) has been shown for an N-acetylglucosaminidase from Clostridium perfingens (PMID: 16990278).
LAB_18__181214_37	797	CBM32	124	726	795	8	68	4.3e-09	0.483871	CBM	Binding to galactose and lactose has been demonstrated for the module of Micromonospora viridifaciens sialidase (PMID: 16239725). Binding to polygalacturonic acid has been shown for a Yersinia member (PMID: 17292916). Binding to LacNAc (beta-D-galactosyl-1,4-beta-D-N-acetylglucosamine) has been shown for an N-acetylglucosaminidase from Clostridium perfingens (PMID: 16990278).
LAB_18__181214_37	797	GH35	307	39	359	1	306	4.5e-116	0.993485	GH	beta-galactosidase (EC 3.2.1.23); exo-beta-glucosaminidase (EC 3.2.1.165)
LAB_18__181815_1	978	GH2	752	27	706	21	534	2.5e-73	0.682181	GH	beta-galactosidase (EC 3.2.1.23) ; beta-mannosidase (EC 3.2.1.25); beta-glucuronidase (EC 3.2.1.31); mannosylglycoprotein endo-beta-mannosidase (EC 3.2.1.152); exo-beta-glucosaminidase (EC 3.2.1.165)
LAB_18__181815_7	278	CE1	227	41	267	6	215	2.1e-42	0.920705	CE	acetyl xylan esterase (EC 3.1.1.72); cinnamoyl esterase (EC 3.1.1.-); feruloyl esterase (EC 3.1.1.73); carboxylesterase (EC 3.1.1.1); S-formylglutathione hydrolase (EC 3.1.2.12)
LAB_18__181815_8	386	GT4	160	208	357	12	159	2.4e-18	0.91875	GT	sucrose synthase (EC 2.4.1.13); sucrose-phosphate synthase (EC 2.4.1.14); alpha-glucosyltransferase (EC 2.4.1.52); lipopolysaccharide N-acetylglucosaminyltransferase (EC 2.4.1.56); GDP-Man alpha-mannosyltransferase (EC 2.4.1.-); 1,2-diacylglycerol 3-glucosyltransferase (EC 2.4.1.157); diglucosyl diacylglycerol synthase (EC 2.4.1.208); digalactosyldiacylglycerol synthase (EC 2.4.1.141); trehalose …
LAB_18__185845_10	377	GT4	160	196	353	3	156	6.9e-11	0.95625	GT	sucrose synthase (EC 2.4.1.13); sucrose-phosphate synthase (EC 2.4.1.14); alpha-glucosyltransferase (EC 2.4.1.52); lipopolysaccharide N-acetylglucosaminyltransferase (EC 2.4.1.56); GDP-Man alpha-mannosyltransferase (EC 2.4.1.-); 1,2-diacylglycerol 3-glucosyltransferase (EC 2.4.1.157); diglucosyl diacylglycerol synthase (EC 2.4.1.208); digalactosyldiacylglycerol synthase (EC 2.4.1.141); trehalose …
LAB_18__185845_11	274	CE4	130	4	137	13	125	1.4e-20	0.861538	CE	acetyl xylan esterase (EC 3.1.1.72); chitin deacetylase (EC 3.5.1.41); chitooligosaccharide deacetylase (EC 3.5.1.-); peptidoglycan GlcNAc deacetylase (EC 3.5.1.-); peptidoglycan N-acetylmuramic acid deacetylase (EC 3.5.1.-).
LAB_18__185845_7	366	GT4	160	185	339	7	160	2.1e-36	0.95625	GT	sucrose synthase (EC 2.4.1.13); sucrose-phosphate synthase (EC 2.4.1.14); alpha-glucosyltransferase (EC 2.4.1.52); lipopolysaccharide N-acetylglucosaminyltransferase (EC 2.4.1.56); GDP-Man alpha-mannosyltransferase (EC 2.4.1.-); 1,2-diacylglycerol 3-glucosyltransferase (EC 2.4.1.157); diglucosyl diacylglycerol synthase (EC 2.4.1.208); digalactosyldiacylglycerol synthase (EC 2.4.1.141); trehalose …
LAB_18__185845_8	390	GT4	160	219	360	17	157	1.4e-22	0.875	GT	sucrose synthase (EC 2.4.1.13); sucrose-phosphate synthase (EC 2.4.1.14); alpha-glucosyltransferase (EC 2.4.1.52); lipopolysaccharide N-acetylglucosaminyltransferase (EC 2.4.1.56); GDP-Man alpha-mannosyltransferase (EC 2.4.1.-); 1,2-diacylglycerol 3-glucosyltransferase (EC 2.4.1.157); diglucosyl diacylglycerol synthase (EC 2.4.1.208); digalactosyldiacylglycerol synthase (EC 2.4.1.141); trehalose …
LAB_18__186623_4	327	GH5	237	42	275	1	236	2.4e-99	0.991561	GH	chitosanase (EC 3.2.1.132); beta-mannosidase (EC 3.2.1.25); Cellulase (EC 3.2.1.4); glucan 1,3-beta-glucosidase (EC 3.2.1.58); licheninase (EC 3.2.1.73); glucan endo-1,6-beta-glucosidase (EC 3.2.1.75); mannan endo-beta-1,4-mannosidase (EC 3.2.1.78); endo-beta-1,4-xylanase (EC 3.2.1.8); cellulose beta-1,4-cellobiosidase (EC 3.2.1.91); beta-1,3-mannanase (EC 3.2.1.-); xyloglucan-specific endo-beta-…
LAB_18__186623_7	436	GH43	310	1	140	172	310	1.5e-33	0.445161	GH	beta-xylosidase (EC 3.2.1.37); beta-1,3-xylosidase (EC 3.2.1.-); alpha-L-arabinofuranosidase (EC 3.2.1.55); arabinanase (EC 3.2.1.99); xylanase (EC 3.2.1.8); galactan 1,3-beta-galactosidase (EC 3.2.1.145)
LAB_18__187034_2	331	GH4	179	8	81	1	80	0.00022	0.441341	GH	maltose-6-phosphate glucosidase (EC 3.2.1.122); alpha-glucosidase (EC 3.2.1.20); alpha-galactosidase (EC 3.2.1.22); 6-phospho-beta-glucosidase (EC 3.2.1.86); alpha-glucuronidase (EC 3.2.1.139).
LAB_18__188959_5	550	GH25	177	355	516	19	177	4.9e-41	0.892655	GH	lysozyme (EC 3.2.1.17)
LAB_18__189444_10	286	CBM56	159	225	278	3	56	1.3e-06	0.333333	CBM	beta-1,3-glucan binding function demonstrated by Yamamoto et al. (1998) FEBS Letters 433:41-43 [PMID: 9738929]
LAB_18__189870_10	171	GH24	137	30	161	2	137	2.4e-46	0.985401	GH	lysozyme (EC 3.2.1.17)
LAB_18__1924_1	495	CBM56	159	201	276	2	76	1.2e-13	0.465409	CBM	beta-1,3-glucan binding function demonstrated by Yamamoto et al. (1998) FEBS Letters 433:41-43 [PMID: 9738929]
LAB_18__192706_19	349	GT2	170	4	165	1	165	1.6e-31	0.964706	GT	cellulose synthase (EC 2.4.1.12); chitin synthase (EC 2.4.1.16); dolichyl-phosphate beta-D-mannosyltransferase (EC 2.4.1.83); dolichyl-phosphate beta-glucosyltransferase (EC 2.4.1.117); N-acetylglucosaminyltransferase (EC 2.4.1.-); N-acetylgalactosaminyltransferase (EC 2.4.1.-); hyaluronan synthase (EC 2.4.1.212); chitin oligosaccharide synthase (EC 2.4.1.-); beta-1,3-glucan synthase (EC 2.4.1.34…
LAB_18__192706_25	792	GH95	722	20	780	4	720	3.6e-273	0.99169	GH	alpha-1,2-L-fucosidase (EC 3.2.1.63); alpha-L-fucosidase (EC 3.2.1.51)
LAB_18__194144_20	1006	GH2	752	28	888	15	751	2.5e-198	0.978723	GH	beta-galactosidase (EC 3.2.1.23) ; beta-mannosidase (EC 3.2.1.25); beta-glucuronidase (EC 3.2.1.31); mannosylglycoprotein endo-beta-mannosidase (EC 3.2.1.152); exo-beta-glucosaminidase (EC 3.2.1.165)
LAB_18__195636_27	143	CBM12	34	102	120	6	24	1.5e-06	0.529412	CBM	Modules of approx. 40-60 residues. The majority of these modules is found among chitinases where the function is chitin-binding. Distantly related to the CBM5 family.
LAB_18__200671_2	904	GH2	752	30	629	27	555	7.5e-139	0.702128	GH	beta-galactosidase (EC 3.2.1.23) ; beta-mannosidase (EC 3.2.1.25); beta-glucuronidase (EC 3.2.1.31); mannosylglycoprotein endo-beta-mannosidase (EC 3.2.1.152); exo-beta-glucosaminidase (EC 3.2.1.165)
LAB_18__200671_4	988	GH10	303	615	935	5	301	4.8e-94	0.976898	GH	endo-1,4-beta-xylanase (EC 3.2.1.8); endo-1,3-beta-xylanase (EC 3.2.1.32)
LAB_18__202645_6	145	CBM12	34	105	123	8	25	0.0001	0.5	CBM	Modules of approx. 40-60 residues. The majority of these modules is found among chitinases where the function is chitin-binding. Distantly related to the CBM5 family.
LAB_18__206528_12	238	GT2	170	6	172	2	168	1.5e-18	0.976471	GT	cellulose synthase (EC 2.4.1.12); chitin synthase (EC 2.4.1.16); dolichyl-phosphate beta-D-mannosyltransferase (EC 2.4.1.83); dolichyl-phosphate beta-glucosyltransferase (EC 2.4.1.117); N-acetylglucosaminyltransferase (EC 2.4.1.-); N-acetylgalactosaminyltransferase (EC 2.4.1.-); hyaluronan synthase (EC 2.4.1.212); chitin oligosaccharide synthase (EC 2.4.1.-); beta-1,3-glucan synthase (EC 2.4.1.34…
LAB_18__206528_14	257	GT2	170	13	177	5	168	4e-16	0.958824	GT	cellulose synthase (EC 2.4.1.12); chitin synthase (EC 2.4.1.16); dolichyl-phosphate beta-D-mannosyltransferase (EC 2.4.1.83); dolichyl-phosphate beta-glucosyltransferase (EC 2.4.1.117); N-acetylglucosaminyltransferase (EC 2.4.1.-); N-acetylgalactosaminyltransferase (EC 2.4.1.-); hyaluronan synthase (EC 2.4.1.212); chitin oligosaccharide synthase (EC 2.4.1.-); beta-1,3-glucan synthase (EC 2.4.1.34…
LAB_18__206528_15	313	GT2	170	7	126	1	115	5.6e-11	0.670588	GT	cellulose synthase (EC 2.4.1.12); chitin synthase (EC 2.4.1.16); dolichyl-phosphate beta-D-mannosyltransferase (EC 2.4.1.83); dolichyl-phosphate beta-glucosyltransferase (EC 2.4.1.117); N-acetylglucosaminyltransferase (EC 2.4.1.-); N-acetylgalactosaminyltransferase (EC 2.4.1.-); hyaluronan synthase (EC 2.4.1.212); chitin oligosaccharide synthase (EC 2.4.1.-); beta-1,3-glucan synthase (EC 2.4.1.34…
LAB_18__206528_18	310	GT2	170	8	132	1	124	6e-26	0.723529	GT	cellulose synthase (EC 2.4.1.12); chitin synthase (EC 2.4.1.16); dolichyl-phosphate beta-D-mannosyltransferase (EC 2.4.1.83); dolichyl-phosphate beta-glucosyltransferase (EC 2.4.1.117); N-acetylglucosaminyltransferase (EC 2.4.1.-); N-acetylgalactosaminyltransferase (EC 2.4.1.-); hyaluronan synthase (EC 2.4.1.212); chitin oligosaccharide synthase (EC 2.4.1.-); beta-1,3-glucan synthase (EC 2.4.1.34…
LAB_18__207258_16	213	GH4	179	6	182	2	178	2.3e-70	0.98324	GH	maltose-6-phosphate glucosidase (EC 3.2.1.122); alpha-glucosidase (EC 3.2.1.20); alpha-galactosidase (EC 3.2.1.22); 6-phospho-beta-glucosidase (EC 3.2.1.86); alpha-glucuronidase (EC 3.2.1.139).
LAB_18__207875_29	309	GH25	177	10	179	1	171	9.4e-35	0.960452	GH	lysozyme (EC 3.2.1.17)
LAB_18__210724_4	233	GH23	135	95	203	18	105	1.1e-08	0.644444	GH	lysozyme type G (EC 3.2.1.17); peptidoglycan lyase (EC 4.2.2.-) also known in the literature as peptidoglycan lytic transglycosylase
LAB_18__214934_3	670	GH43	310	192	557	1	310	2.1e-85	0.996774	GH	beta-xylosidase (EC 3.2.1.37); beta-1,3-xylosidase (EC 3.2.1.-); alpha-L-arabinofuranosidase (EC 3.2.1.55); arabinanase (EC 3.2.1.99); xylanase (EC 3.2.1.8); galactan 1,3-beta-galactosidase (EC 3.2.1.145)
LAB_18__21891_3	364	GT4	160	186	329	12	156	2e-30	0.9	GT	sucrose synthase (EC 2.4.1.13); sucrose-phosphate synthase (EC 2.4.1.14); alpha-glucosyltransferase (EC 2.4.1.52); lipopolysaccharide N-acetylglucosaminyltransferase (EC 2.4.1.56); GDP-Man alpha-mannosyltransferase (EC 2.4.1.-); 1,2-diacylglycerol 3-glucosyltransferase (EC 2.4.1.157); diglucosyl diacylglycerol synthase (EC 2.4.1.208); digalactosyldiacylglycerol synthase (EC 2.4.1.141); trehalose …
LAB_18__21891_6	335	GT2	170	2	144	1	145	8.6e-17	0.847059	GT	cellulose synthase (EC 2.4.1.12); chitin synthase (EC 2.4.1.16); dolichyl-phosphate beta-D-mannosyltransferase (EC 2.4.1.83); dolichyl-phosphate beta-glucosyltransferase (EC 2.4.1.117); N-acetylglucosaminyltransferase (EC 2.4.1.-); N-acetylgalactosaminyltransferase (EC 2.4.1.-); hyaluronan synthase (EC 2.4.1.212); chitin oligosaccharide synthase (EC 2.4.1.-); beta-1,3-glucan synthase (EC 2.4.1.34…
LAB_18__22033_11	498	GH29	346	66	363	44	327	2e-77	0.817919	GH	alpha-L-fucosidase (EC 3.2.1.51)
LAB_18__220573_1	995	GH146	503	150	740	2	494	3.6e-138	0.978131	GH	beta-L-arabinofuranosidase (EC 3.2.1.185)
LAB_18__222532_12	1591	CBM16	116	1120	1174	55	105	0.00033	0.431034	CBM	Carbohydrate-binding module 16. Binding to cellulose and glucomannan demonstrated [B. Bae et al (2008) J Biol Chem. 283:12415-25 (PMID: 18025086)]
LAB_18__223680_17	313	CBM50	40	76	106	1	28	0.00097	0.675	CBM	Modules of approx. 50 residues found attached to various enzymes from families GH18, GH19, GH23, GH24, GH25 and GH73, i.e. enzymes cleaving either chitin or peptidoglycan. Binding to chitopentaose demonstrated in the case of Pteris ryukyuensis chitinase A [Ohnuma T et al. (2008) J. Biol. Chem. 283:5178-87 (PMID: 18083709)]. CBM50 modules are also found in a multitude of other enzymes targeting th…
LAB_18__223680_19	880	GT51	177	70	246	2	177	1.7e-59	0.988701	GT	murein polymerase (EC 2.4.1.129).
LAB_18__224093_9	341	GH43	229	87	324	2	229	3.8e-75	0.991266	GH	beta-xylosidase (EC 3.2.1.37); beta-1,3-xylosidase (EC 3.2.1.-); alpha-L-arabinofuranosidase (EC 3.2.1.55); arabinanase (EC 3.2.1.99); xylanase (EC 3.2.1.8); galactan 1,3-beta-galactosidase (EC 3.2.1.145)
LAB_18__224503_5	775	GH20	337	155	508	8	335	5.3e-120	0.970326	GH	beta-hexosaminidase (EC 3.2.1.52); lacto-N-biosidase (EC 3.2.1.140); beta-1,6-N-acetylglucosaminidase) (EC 3.2.1.-); beta-6-SO3-N-acetylglucosaminidase (EC 3.2.1.-)
LAB_18__224503_5	775	CBM32	124	641	748	20	107	7.9e-11	0.701613	CBM	Binding to galactose and lactose has been demonstrated for the module of Micromonospora viridifaciens sialidase (PMID: 16239725). Binding to polygalacturonic acid has been shown for a Yersinia member (PMID: 17292916). Binding to LacNAc (beta-D-galactosyl-1,4-beta-D-N-acetylglucosamine) has been shown for an N-acetylglucosaminidase from Clostridium perfingens (PMID: 16990278).
LAB_18__224543_5	209	GH24	137	4	133	2	137	1e-38	0.985401	GH	lysozyme (EC 3.2.1.17)
LAB_18__226327_44	577	GT45	115	483	545	43	107	0.00066	0.556522	GT	alpha-N-acteylglucosaminyltransferase (EC 2.4.1.-)
LAB_18__227677_17	331	CBM50	40	229	272	1	40	1.2e-17	0.975	CBM	Modules of approx. 50 residues found attached to various enzymes from families GH18, GH19, GH23, GH24, GH25 and GH73, i.e. enzymes cleaving either chitin or peptidoglycan. Binding to chitopentaose demonstrated in the case of Pteris ryukyuensis chitinase A [Ohnuma T et al. (2008) J. Biol. Chem. 283:5178-87 (PMID: 18083709)]. CBM50 modules are also found in a multitude of other enzymes targeting th…
LAB_18__227677_17	331	GH25	177	9	190	1	176	1.2e-42	0.988701	GH	lysozyme (EC 3.2.1.17)
LAB_18__227677_20	880	CBM50	40	6	57	1	39	3.9e-11	0.95	CBM	Modules of approx. 50 residues found attached to various enzymes from families GH18, GH19, GH23, GH24, GH25 and GH73, i.e. enzymes cleaving either chitin or peptidoglycan. Binding to chitopentaose demonstrated in the case of Pteris ryukyuensis chitinase A [Ohnuma T et al. (2008) J. Biol. Chem. 283:5178-87 (PMID: 18083709)]. CBM50 modules are also found in a multitude of other enzymes targeting th…
LAB_18__232913_5	386	GH99	334	234	369	200	308	2.9e-06	0.323353	GH	glycoprotein endo-alpha-1,2-mannosidase (EC 3.2.1.130)
LAB_18__232913_6	376	GT94	283	103	301	35	217	4.4e-08	0.64311	GT	GDP-Man: GlcA-尾-1,2-Man-伪-1,3-Glc-尾-1,4-Glc-伪-1-PP-undecaprenol 尾-1,4-mannosyltransferase (2.4.1.251)
LAB_18__232913_7	738	PL29	301	187	524	2	290	1.8e-56	0.956811	PL	hyaluronate lyase (EC 4.2.2.1); chondroitin-sulfate ABC endolyase (EC 4.2.2.20); dermatan sulfate lyase (4.2.2.-); dermatan sulfate lyase (EC 4.2.2.-)
LAB_18__232913_8	276	GH16	189	41	272	3	189	7.1e-39	0.984127	GH	xyloglucan:xyloglucosyltransferase (EC 2.4.1.207); keratan-sulfate endo-1,4-beta-galactosidase (EC 3.2.1.103); endo-1,3-beta-glucanase (EC 3.2.1.39); endo-1,3(4)-beta-glucanase (EC 3.2.1.6); licheninase (EC 3.2.1.73); beta-agarase (EC 3.2.1.81); kappa;-carrageenase (EC 3.2.1.83); xyloglucanase (EC 3.2.1.151)
LAB_18__232913_9	265	GT2	170	7	137	1	131	1.4e-35	0.764706	GT	cellulose synthase (EC 2.4.1.12); chitin synthase (EC 2.4.1.16); dolichyl-phosphate beta-D-mannosyltransferase (EC 2.4.1.83); dolichyl-phosphate beta-glucosyltransferase (EC 2.4.1.117); N-acetylglucosaminyltransferase (EC 2.4.1.-); N-acetylgalactosaminyltransferase (EC 2.4.1.-); hyaluronan synthase (EC 2.4.1.212); chitin oligosaccharide synthase (EC 2.4.1.-); beta-1,3-glucan synthase (EC 2.4.1.34…
LAB_18__233692_3	575	CE10	341	36	285	56	320	2.3e-18	0.774194	CE	arylesterase (EC 3.1.1.-); carboxyl esterase (EC 3.1.1.3); acetylcholinesterase (EC 3.1.1.7); cholinesterase (EC 3.1.1.8); sterol esterase (EC 3.1.1.13); brefeldin A esterase (EC 3.1.1.-).
LAB_18__233692_4	467	GH74	233	204	300	7	113	3.7e-07	0.454936	GH	endoglucanase (EC 3.2.1.4); oligoxyloglucan reducing end-specific cellobiohydrolase (EC 3.2.1.150); xyloglucanase (EC 3.2.1.151)
LAB_18__234054_1	436	CBM16	116	61	191	2	114	1.8e-06	0.965517	CBM	Carbohydrate-binding module 16. Binding to cellulose and glucomannan demonstrated [B. Bae et al (2008) J Biol Chem. 283:12415-25 (PMID: 18025086)]
LAB_18__234054_2	1064	GH2	752	75	941	22	750	2.1e-212	0.968085	GH	beta-galactosidase (EC 3.2.1.23) ; beta-mannosidase (EC 3.2.1.25); beta-glucuronidase (EC 3.2.1.31); mannosylglycoprotein endo-beta-mannosidase (EC 3.2.1.152); exo-beta-glucosaminidase (EC 3.2.1.165)
LAB_18__234054_5	941	CBM40	179	813	898	95	176	4e-09	0.452514	CBM	Modules of approx. 200 residues, found at the N-terminus of GH33 sialidases. Can also be found inserted in the beta-propeller of GH33 sialidases. The sialic acid binding function has been demonstrated for the N-terminal CBM40 of Vibrio cholerae sialidase (Moustafa et al. (2004) J Biol Chem 279:40819-26) (PMID: 15226294).
LAB_18__23734_2	542	CBM32	124	245	360	15	123	8.1e-19	0.870968	CBM	Binding to galactose and lactose has been demonstrated for the module of Micromonospora viridifaciens sialidase (PMID: 16239725). Binding to polygalacturonic acid has been shown for a Yersinia member (PMID: 17292916). Binding to LacNAc (beta-D-galactosyl-1,4-beta-D-N-acetylglucosamine) has been shown for an N-acetylglucosaminidase from Clostridium perfingens (PMID: 16990278).
LAB_18__237671_20	221	GH23	135	75	187	21	119	1.2e-17	0.725926	GH	lysozyme type G (EC 3.2.1.17); peptidoglycan lyase (EC 4.2.2.-) also known in the literature as peptidoglycan lytic transglycosylase
LAB_18__24343_7	315	GH73	128	35	164	3	128	1.2e-35	0.976562	GH	peptidoglycan hydrolase with endo-beta-N-acetylglucosaminidase specificity (EC 3.2.1.-)
LAB_18__24343_7	315	CBM50	40	268	310	1	38	2.9e-08	0.925	CBM	Modules of approx. 50 residues found attached to various enzymes from families GH18, GH19, GH23, GH24, GH25 and GH73, i.e. enzymes cleaving either chitin or peptidoglycan. Binding to chitopentaose demonstrated in the case of Pteris ryukyuensis chitinase A [Ohnuma T et al. (2008) J. Biol. Chem. 283:5178-87 (PMID: 18083709)]. CBM50 modules are also found in a multitude of other enzymes targeting th…
LAB_18__27681_4	987	CBM37	62	874	915	7	45	7.5e-05	0.612903	CBM	Modules of approx. 100 residues, conserved in numerous R. albus polysaccharide-degrading enzymes and other proteins from this bacterium. Several members of CBM37 have been shown to exhibit rather broad binding specificity to xylan, chitin, microcrystalline and phosphoric-acid swollen cellulose, as well as more heterogeneous substrates, such as alfalfa cell walls, banana stem and wheat straw.
LAB_18__29154_9	209	AA6	195	14	153	11	143	6.9e-09	0.676923	AA	1,4-benzoquinone reductase (EC. 1.6.5.6)
LAB_18__29678_2	493	GH28	325	50	394	11	306	3.4e-59	0.907692	GH	polygalacturonase (EC 3.2.1.15); exo-polygalacturonase (EC 3.2.1.67); exo-polygalacturonosidase (EC 3.2.1.82); rhamnogalacturonase (EC 3.2.1.-); endo-xylogalacturonan hydrolase (EC 3.2.1.-); rhamnogalacturonan alpha-L-rhamnopyranohydrolase (EC 3.2.1.40)
LAB_18__29678_3	405	PL1	202	158	343	26	199	6.3e-45	0.856436	PL	pectate lyase (EC 4.2.2.2); exo-pectate lyase (EC 4.2.2.9); pectin lyase (EC 4.2.2.10).
LAB_18__29678_4	834	GH2	752	24	613	24	487	2.6e-111	0.615691	GH	beta-galactosidase (EC 3.2.1.23) ; beta-mannosidase (EC 3.2.1.25); beta-glucuronidase (EC 3.2.1.31); mannosylglycoprotein endo-beta-mannosidase (EC 3.2.1.152); exo-beta-glucosaminidase (EC 3.2.1.165)
LAB_18__29678_6	498	GH28	325	78	481	7	306	3.1e-77	0.92	GH	polygalacturonase (EC 3.2.1.15); exo-polygalacturonase (EC 3.2.1.67); exo-polygalacturonosidase (EC 3.2.1.82); rhamnogalacturonase (EC 3.2.1.-); endo-xylogalacturonan hydrolase (EC 3.2.1.-); rhamnogalacturonan alpha-L-rhamnopyranohydrolase (EC 3.2.1.40)
LAB_18__308842_1	414	CBM50	40	316	358	1	39	2.9e-12	0.95	CBM	Modules of approx. 50 residues found attached to various enzymes from families GH18, GH19, GH23, GH24, GH25 and GH73, i.e. enzymes cleaving either chitin or peptidoglycan. Binding to chitopentaose demonstrated in the case of Pteris ryukyuensis chitinase A [Ohnuma T et al. (2008) J. Biol. Chem. 283:5178-87 (PMID: 18083709)]. CBM50 modules are also found in a multitude of other enzymes targeting th…
LAB_18__308842_1	414	GH25	177	28	210	2	176	4.8e-31	0.983051	GH	lysozyme (EC 3.2.1.17)
LAB_18__309736_31	437	CBM16	116	4	78	1	73	3e-13	0.62069	CBM	Carbohydrate-binding module 16. Binding to cellulose and glucomannan demonstrated [B. Bae et al (2008) J Biol Chem. 283:12415-25 (PMID: 18025086)]
LAB_18__309736_36	227	CE4	130	38	163	3	123	2.3e-25	0.923077	CE	acetyl xylan esterase (EC 3.1.1.72); chitin deacetylase (EC 3.5.1.41); chitooligosaccharide deacetylase (EC 3.5.1.-); peptidoglycan GlcNAc deacetylase (EC 3.5.1.-); peptidoglycan N-acetylmuramic acid deacetylase (EC 3.5.1.-).
LAB_18__309736_9	244	CBM50	40	196	241	1	40	7e-16	0.975	CBM	Modules of approx. 50 residues found attached to various enzymes from families GH18, GH19, GH23, GH24, GH25 and GH73, i.e. enzymes cleaving either chitin or peptidoglycan. Binding to chitopentaose demonstrated in the case of Pteris ryukyuensis chitinase A [Ohnuma T et al. (2008) J. Biol. Chem. 283:5178-87 (PMID: 18083709)]. CBM50 modules are also found in a multitude of other enzymes targeting th…
LAB_18__310647_4	285	GT2	170	5	145	1	143	1.2e-24	0.835294	GT	cellulose synthase (EC 2.4.1.12); chitin synthase (EC 2.4.1.16); dolichyl-phosphate beta-D-mannosyltransferase (EC 2.4.1.83); dolichyl-phosphate beta-glucosyltransferase (EC 2.4.1.117); N-acetylglucosaminyltransferase (EC 2.4.1.-); N-acetylgalactosaminyltransferase (EC 2.4.1.-); hyaluronan synthase (EC 2.4.1.212); chitin oligosaccharide synthase (EC 2.4.1.-); beta-1,3-glucan synthase (EC 2.4.1.34…
LAB_18__310647_5	326	GT4	160	210	297	74	160	4.7e-25	0.5375	GT	sucrose synthase (EC 2.4.1.13); sucrose-phosphate synthase (EC 2.4.1.14); alpha-glucosyltransferase (EC 2.4.1.52); lipopolysaccharide N-acetylglucosaminyltransferase (EC 2.4.1.56); GDP-Man alpha-mannosyltransferase (EC 2.4.1.-); 1,2-diacylglycerol 3-glucosyltransferase (EC 2.4.1.157); diglucosyl diacylglycerol synthase (EC 2.4.1.208); digalactosyldiacylglycerol synthase (EC 2.4.1.141); trehalose …
LAB_18__310647_6	293	GT2	170	3	167	1	165	2.2e-18	0.964706	GT	cellulose synthase (EC 2.4.1.12); chitin synthase (EC 2.4.1.16); dolichyl-phosphate beta-D-mannosyltransferase (EC 2.4.1.83); dolichyl-phosphate beta-glucosyltransferase (EC 2.4.1.117); N-acetylglucosaminyltransferase (EC 2.4.1.-); N-acetylgalactosaminyltransferase (EC 2.4.1.-); hyaluronan synthase (EC 2.4.1.212); chitin oligosaccharide synthase (EC 2.4.1.-); beta-1,3-glucan synthase (EC 2.4.1.34…
LAB_18__310647_8	290	GT2	197	175	269	62	159	4.5e-08	0.492386	GT	cellulose synthase (EC 2.4.1.12); chitin synthase (EC 2.4.1.16); dolichyl-phosphate beta-D-mannosyltransferase (EC 2.4.1.83); dolichyl-phosphate beta-glucosyltransferase (EC 2.4.1.117); N-acetylglucosaminyltransferase (EC 2.4.1.-); N-acetylgalactosaminyltransferase (EC 2.4.1.-); hyaluronan synthase (EC 2.4.1.212); chitin oligosaccharide synthase (EC 2.4.1.-); beta-1,3-glucan synthase (EC 2.4.1.34…
LAB_18__316835_3	421	GH154	348	30	392	1	348	5.6e-105	0.997126	GH	beta-glucuronidase (3.2.1.31)
LAB_18__316835_4	374	GH105	332	40	368	5	332	1.9e-78	0.98494	GH	unsaturated rhamnogalacturonyl hydrolase (EC 3.2.1.-)
LAB_18__316835_5	651	CE7	313	90	262	51	218	6.9e-18	0.533546	CE	acetyl xylan esterase (EC 3.1.1.72); cephalosporin-C deacetylase (EC 3.1.1.41).
LAB_18__316835_6	777	GH31	427	218	651	1	427	2.7e-115	0.997658	GH	alpha-glucosidase (EC 3.2.1.20); alpha-1,3-glucosidase (EC 3.2.1.84); sucrase-isomaltase (EC 3.2.1.48) (EC 3.2.1.10); alpha-xylosidase (EC 3.2.1.-); alpha-glucan lyase (EC 4.2.2.13); isomaltosyltransferase (EC 2.4.1.-).
LAB_18__329231_2	195	GT51	177	3	167	13	176	1.3e-51	0.920904	GT	murein polymerase (EC 2.4.1.129).
LAB_18__333471_9	334	GT2	170	4	162	1	160	5.2e-41	0.935294	GT	cellulose synthase (EC 2.4.1.12); chitin synthase (EC 2.4.1.16); dolichyl-phosphate beta-D-mannosyltransferase (EC 2.4.1.83); dolichyl-phosphate beta-glucosyltransferase (EC 2.4.1.117); N-acetylglucosaminyltransferase (EC 2.4.1.-); N-acetylgalactosaminyltransferase (EC 2.4.1.-); hyaluronan synthase (EC 2.4.1.212); chitin oligosaccharide synthase (EC 2.4.1.-); beta-1,3-glucan synthase (EC 2.4.1.34…
LAB_18__334589_7	408	GT21	233	48	218	1	176	9e-10	0.751073	GT	UDP-Glc: ceramide beta-glucosyltransferase (EC 2.4.1.80).
LAB_18__337184_10	343	GT28	157	169	309	2	139	7.6e-06	0.872611	GT	1,2-diacylglycerol 3-beta-galactosyltransferase (EC 2.4.1.46); 1,2-diacylglycerol 3-beta-glucosyltransferase (EC 2.4.1.157); UDP-GlcNAc: Und-PP-MurAc-pentapeptide beta-N-acetylglucosaminyltransferase (EC 2.4.1.227).
LAB_18__337184_15	309	GT2	170	5	136	1	130	5e-29	0.758824	GT	cellulose synthase (EC 2.4.1.12); chitin synthase (EC 2.4.1.16); dolichyl-phosphate beta-D-mannosyltransferase (EC 2.4.1.83); dolichyl-phosphate beta-glucosyltransferase (EC 2.4.1.117); N-acetylglucosaminyltransferase (EC 2.4.1.-); N-acetylgalactosaminyltransferase (EC 2.4.1.-); hyaluronan synthase (EC 2.4.1.212); chitin oligosaccharide synthase (EC 2.4.1.-); beta-1,3-glucan synthase (EC 2.4.1.34…
LAB_18__337184_17	317	GT2	170	6	159	2	165	2.9e-22	0.958824	GT	cellulose synthase (EC 2.4.1.12); chitin synthase (EC 2.4.1.16); dolichyl-phosphate beta-D-mannosyltransferase (EC 2.4.1.83); dolichyl-phosphate beta-glucosyltransferase (EC 2.4.1.117); N-acetylglucosaminyltransferase (EC 2.4.1.-); N-acetylgalactosaminyltransferase (EC 2.4.1.-); hyaluronan synthase (EC 2.4.1.212); chitin oligosaccharide synthase (EC 2.4.1.-); beta-1,3-glucan synthase (EC 2.4.1.34…
LAB_18__337184_3	320	GT2	170	5	120	1	116	1.6e-26	0.676471	GT	cellulose synthase (EC 2.4.1.12); chitin synthase (EC 2.4.1.16); dolichyl-phosphate beta-D-mannosyltransferase (EC 2.4.1.83); dolichyl-phosphate beta-glucosyltransferase (EC 2.4.1.117); N-acetylglucosaminyltransferase (EC 2.4.1.-); N-acetylgalactosaminyltransferase (EC 2.4.1.-); hyaluronan synthase (EC 2.4.1.212); chitin oligosaccharide synthase (EC 2.4.1.-); beta-1,3-glucan synthase (EC 2.4.1.34…
LAB_18__339924_2	1000	CE12	210	713	910	2	194	3e-08	0.914286	CE	pectin acetylesterase (EC 3.1.1.-); rhamnogalacturonan acetylesterase (EC 3.1.1.-); acetyl xylan esterase (EC 3.1.1.72)
LAB_18__34479_12	204	GH24	137	6	133	2	137	1.1e-38	0.985401	GH	lysozyme (EC 3.2.1.17)
LAB_18__352254_4	741	GH29	346	265	653	18	346	2.2e-109	0.947977	GH	alpha-L-fucosidase (EC 3.2.1.51)
LAB_18__352254_4	741	CE3	194	26	246	1	192	3e-14	0.984536	CE	acetyl xylan esterase (EC 3.1.1.72).
LAB_18__352254_5	826	GH117	211	238	308	120	194	0.00017	0.350711	GH	alpha-1,3-L-neoagarooligosaccharide hydrolase (EC 3.2.1.-); alpha-1,3-L-neoagarobiase / neoagarobiose hydrolase (EC 3.2.1.-)
LAB_18__352254_5	826	CBM61	141	686	773	53	141	6.6e-06	0.624113	CBM	Modules of approx. 150 residues found appended to GH16, GH30, GH31, GH43, GH53 and GH66 catalytic domains. A beta-1,4-galactan binding function has been demonstrated for the CBM60 of Thermotoga maritima GH53 galactanase [PMID: 20826814].
LAB_18__352254_5	826	GH43	267	71	175	35	126	6.7e-07	0.340824	GH	beta-xylosidase (EC 3.2.1.37); beta-1,3-xylosidase (EC 3.2.1.-); alpha-L-arabinofuranosidase (EC 3.2.1.55); arabinanase (EC 3.2.1.99); xylanase (EC 3.2.1.8); galactan 1,3-beta-galactosidase (EC 3.2.1.145)
LAB_18__355274_52	753	CBM37	62	214	269	6	54	0.00084	0.774194	CBM	Modules of approx. 100 residues, conserved in numerous R. albus polysaccharide-degrading enzymes and other proteins from this bacterium. Several members of CBM37 have been shown to exhibit rather broad binding specificity to xylan, chitin, microcrystalline and phosphoric-acid swollen cellulose, as well as more heterogeneous substrates, such as alfalfa cell walls, banana stem and wheat straw.
LAB_18__358502_38	196	GH108	86	37	113	12	83	4e-11	0.825581	GH	N-acetylmuramidase (EC 3.2.1.17)
LAB_18__359722_16	159	CBM73	54	15	56	1	52	0.00075	0.944444	CBM	Modules of approx 65 residues found on various enzymes active of chitin. Chitin-binding function demonstrated for the Cellvibrio japonicus CjLPMO10A protein.
LAB_18__359738_8	901	CBM56	159	473	527	2	56	3.6e-08	0.339623	CBM	beta-1,3-glucan binding function demonstrated by Yamamoto et al. (1998) FEBS Letters 433:41-43 [PMID: 9738929]
LAB_18__367384_8	368	GT28	157	190	352	2	155	4.5e-51	0.974522	GT	1,2-diacylglycerol 3-beta-galactosyltransferase (EC 2.4.1.46); 1,2-diacylglycerol 3-beta-glucosyltransferase (EC 2.4.1.157); UDP-GlcNAc: Und-PP-MurAc-pentapeptide beta-N-acetylglucosaminyltransferase (EC 2.4.1.227).
LAB_18__368994_24	193	GH23	135	57	178	13	128	3.2e-19	0.851852	GH	lysozyme type G (EC 3.2.1.17); peptidoglycan lyase (EC 4.2.2.-) also known in the literature as peptidoglycan lytic transglycosylase
LAB_18__371193_4	301	GT2	96	18	109	9	89	1.1e-06	0.833333	GT	cellulose synthase (EC 2.4.1.12); chitin synthase (EC 2.4.1.16); dolichyl-phosphate beta-D-mannosyltransferase (EC 2.4.1.83); dolichyl-phosphate beta-glucosyltransferase (EC 2.4.1.117); N-acetylglucosaminyltransferase (EC 2.4.1.-); N-acetylgalactosaminyltransferase (EC 2.4.1.-); hyaluronan synthase (EC 2.4.1.212); chitin oligosaccharide synthase (EC 2.4.1.-); beta-1,3-glucan synthase (EC 2.4.1.34…
LAB_18__374154_11	2362	GH23	135	2154	2208	23	67	0.00059	0.325926	GH	lysozyme type G (EC 3.2.1.17); peptidoglycan lyase (EC 4.2.2.-) also known in the literature as peptidoglycan lytic transglycosylase
LAB_18__374154_1	319	GH25	177	7	182	1	171	1.7e-30	0.960452	GH	lysozyme (EC 3.2.1.17)
LAB_18__376814_21	344	GT27	295	16	243	12	244	6.1e-24	0.786441	GT	polypeptide alpha-N-acetylgalactosaminyltransferase (EC 2.4.1.41)
LAB_18__379589_1	377	CBM50	40	283	326	1	40	1.4e-12	0.975	CBM	Modules of approx. 50 residues found attached to various enzymes from families GH18, GH19, GH23, GH24, GH25 and GH73, i.e. enzymes cleaving either chitin or peptidoglycan. Binding to chitopentaose demonstrated in the case of Pteris ryukyuensis chitinase A [Ohnuma T et al. (2008) J. Biol. Chem. 283:5178-87 (PMID: 18083709)]. CBM50 modules are also found in a multitude of other enzymes targeting th…
LAB_18__379589_1	377	GH25	177	9	178	2	170	4e-31	0.949153	GH	lysozyme (EC 3.2.1.17)
LAB_18__382949_8	320	CBM50	40	276	317	1	38	2e-13	0.925	CBM	Modules of approx. 50 residues found attached to various enzymes from families GH18, GH19, GH23, GH24, GH25 and GH73, i.e. enzymes cleaving either chitin or peptidoglycan. Binding to chitopentaose demonstrated in the case of Pteris ryukyuensis chitinase A [Ohnuma T et al. (2008) J. Biol. Chem. 283:5178-87 (PMID: 18083709)]. CBM50 modules are also found in a multitude of other enzymes targeting th…
LAB_18__382960_1	183	GT2	170	7	164	4	163	3.4e-30	0.935294	GT	cellulose synthase (EC 2.4.1.12); chitin synthase (EC 2.4.1.16); dolichyl-phosphate beta-D-mannosyltransferase (EC 2.4.1.83); dolichyl-phosphate beta-glucosyltransferase (EC 2.4.1.117); N-acetylglucosaminyltransferase (EC 2.4.1.-); N-acetylgalactosaminyltransferase (EC 2.4.1.-); hyaluronan synthase (EC 2.4.1.212); chitin oligosaccharide synthase (EC 2.4.1.-); beta-1,3-glucan synthase (EC 2.4.1.34…
LAB_18__382960_3	290	GT11	276	2	280	2	263	8.9e-73	0.945652	GT	GDP-L-Fuc: galactoside alpha-1,2-L-fucosyltransferase (EC 2.4.1.69); GDP-L-Fuc: beta-LacNac alpha-1,3-L-fucosyltransferase (EC 2.4.1.-)
LAB_18__382960_4	259	GT6	280	2	220	44	267	1.4e-62	0.796429	GT	alpha-1,3-galactosyltransferase (EC 2.4.1.87); alpha-1,3 N-acetylgalactosaminyltransferase (EC 2.4.1.40); alpha-galactosyltransferase (EC 2.4.1.37); globoside alpha-N-acetylgalactosaminyltransferase (EC 2.4.1.88).
LAB_18__382960_6	391	GT4	160	215	359	7	153	5e-28	0.9125	GT	sucrose synthase (EC 2.4.1.13); sucrose-phosphate synthase (EC 2.4.1.14); alpha-glucosyltransferase (EC 2.4.1.52); lipopolysaccharide N-acetylglucosaminyltransferase (EC 2.4.1.56); GDP-Man alpha-mannosyltransferase (EC 2.4.1.-); 1,2-diacylglycerol 3-glucosyltransferase (EC 2.4.1.157); diglucosyl diacylglycerol synthase (EC 2.4.1.208); digalactosyldiacylglycerol synthase (EC 2.4.1.141); trehalose …
LAB_18__38446_16	189	AA6	195	60	125	53	119	0.00011	0.338462	AA	1,4-benzoquinone reductase (EC. 1.6.5.6)
LAB_18__385116_1	255	GH109	126	3	114	2	120	6e-14	0.936508	GH	alpha-N-acetylgalactosaminidase (EC 3.2.1.49)
LAB_18__387313_14	211	CBM50	40	162	210	1	40	1.5e-14	0.975	CBM	Modules of approx. 50 residues found attached to various enzymes from families GH18, GH19, GH23, GH24, GH25 and GH73, i.e. enzymes cleaving either chitin or peptidoglycan. Binding to chitopentaose demonstrated in the case of Pteris ryukyuensis chitinase A [Ohnuma T et al. (2008) J. Biol. Chem. 283:5178-87 (PMID: 18083709)]. CBM50 modules are also found in a multitude of other enzymes targeting th…
LAB_18__387313_1	583	GH73	128	29	151	19	128	4.7e-18	0.851562	GH	peptidoglycan hydrolase with endo-beta-N-acetylglucosaminidase specificity (EC 3.2.1.-)
LAB_18__387313_16	100	CBM50	40	46	88	6	40	5.2e-05	0.85	CBM	Modules of approx. 50 residues found attached to various enzymes from families GH18, GH19, GH23, GH24, GH25 and GH73, i.e. enzymes cleaving either chitin or peptidoglycan. Binding to chitopentaose demonstrated in the case of Pteris ryukyuensis chitinase A [Ohnuma T et al. (2008) J. Biol. Chem. 283:5178-87 (PMID: 18083709)]. CBM50 modules are also found in a multitude of other enzymes targeting th…
LAB_18__389268_7	249	GT2	170	5	129	1	131	8.9e-11	0.764706	GT	cellulose synthase (EC 2.4.1.12); chitin synthase (EC 2.4.1.16); dolichyl-phosphate beta-D-mannosyltransferase (EC 2.4.1.83); dolichyl-phosphate beta-glucosyltransferase (EC 2.4.1.117); N-acetylglucosaminyltransferase (EC 2.4.1.-); N-acetylgalactosaminyltransferase (EC 2.4.1.-); hyaluronan synthase (EC 2.4.1.212); chitin oligosaccharide synthase (EC 2.4.1.-); beta-1,3-glucan synthase (EC 2.4.1.34…
LAB_18__389268_8	248	GT2	96	21	103	11	95	1.8e-08	0.875	GT	cellulose synthase (EC 2.4.1.12); chitin synthase (EC 2.4.1.16); dolichyl-phosphate beta-D-mannosyltransferase (EC 2.4.1.83); dolichyl-phosphate beta-glucosyltransferase (EC 2.4.1.117); N-acetylglucosaminyltransferase (EC 2.4.1.-); N-acetylgalactosaminyltransferase (EC 2.4.1.-); hyaluronan synthase (EC 2.4.1.212); chitin oligosaccharide synthase (EC 2.4.1.-); beta-1,3-glucan synthase (EC 2.4.1.34…
LAB_18__389890_2	1038	GH2	752	45	920	23	749	9.8e-187	0.965426	GH	beta-galactosidase (EC 3.2.1.23) ; beta-mannosidase (EC 3.2.1.25); beta-glucuronidase (EC 3.2.1.31); mannosylglycoprotein endo-beta-mannosidase (EC 3.2.1.152); exo-beta-glucosaminidase (EC 3.2.1.165)
LAB_18__391656_14	355	GT2	197	103	291	1	190	2e-09	0.959391	GT	cellulose synthase (EC 2.4.1.12); chitin synthase (EC 2.4.1.16); dolichyl-phosphate beta-D-mannosyltransferase (EC 2.4.1.83); dolichyl-phosphate beta-glucosyltransferase (EC 2.4.1.117); N-acetylglucosaminyltransferase (EC 2.4.1.-); N-acetylgalactosaminyltransferase (EC 2.4.1.-); hyaluronan synthase (EC 2.4.1.212); chitin oligosaccharide synthase (EC 2.4.1.-); beta-1,3-glucan synthase (EC 2.4.1.34…
LAB_18__394359_1	238	GH43	299	53	237	1	183	1.9e-50	0.608696	GH	beta-xylosidase (EC 3.2.1.37); beta-1,3-xylosidase (EC 3.2.1.-); alpha-L-arabinofuranosidase (EC 3.2.1.55); arabinanase (EC 3.2.1.99); xylanase (EC 3.2.1.8); galactan 1,3-beta-galactosidase (EC 3.2.1.145)
LAB_18__394359_2	366	GH43	299	38	334	1	299	9.4e-92	0.996656	GH	beta-xylosidase (EC 3.2.1.37); beta-1,3-xylosidase (EC 3.2.1.-); alpha-L-arabinofuranosidase (EC 3.2.1.55); arabinanase (EC 3.2.1.99); xylanase (EC 3.2.1.8); galactan 1,3-beta-galactosidase (EC 3.2.1.145)
LAB_18__394359_5	436	GH109	126	39	152	1	118	2.9e-23	0.928571	GH	alpha-N-acetylgalactosaminidase (EC 3.2.1.49)
LAB_18__39535_5	1073	GH146	503	39	573	1	503	2.4e-166	0.998012	GH	beta-L-arabinofuranosidase (EC 3.2.1.185)
LAB_18__396183_44	205	GH19	231	17	164	40	156	1.5e-32	0.502165	GH	chitinase (EC 3.2.1.14).
LAB_18__404160_18	261	CBM12	34	64	85	8	29	2e-05	0.617647	CBM	Modules of approx. 40-60 residues. The majority of these modules is found among chitinases where the function is chitin-binding. Distantly related to the CBM5 family.
LAB_18__404160_19	664	CE3	194	301	444	57	186	1.1e-06	0.664948	CE	acetyl xylan esterase (EC 3.1.1.72).
LAB_18__408902_1	878	GH2	752	28	627	33	485	2.7e-109	0.601064	GH	beta-galactosidase (EC 3.2.1.23) ; beta-mannosidase (EC 3.2.1.25); beta-glucuronidase (EC 3.2.1.31); mannosylglycoprotein endo-beta-mannosidase (EC 3.2.1.152); exo-beta-glucosaminidase (EC 3.2.1.165)
LAB_18__409577_3	663	GH97	631	13	660	4	628	5.5e-158	0.988906	GH	alpha-glucosidase (EC 3.2.1.20); alpha-galactosidase (EC 3.2.1.22)
LAB_18__410099_3	691	GH43	271	34	253	1	229	8.3e-74	0.841328	GH	beta-xylosidase (EC 3.2.1.37); beta-1,3-xylosidase (EC 3.2.1.-); alpha-L-arabinofuranosidase (EC 3.2.1.55); arabinanase (EC 3.2.1.99); xylanase (EC 3.2.1.8); galactan 1,3-beta-galactosidase (EC 3.2.1.145)
LAB_18__410099_7	318	CE8	288	32	314	3	283	3.9e-100	0.972222	CE	pectin methylesterase (EC 3.1.1.11).
LAB_18__410099_9	426	GH23	135	119	250	4	119	1.8e-23	0.851852	GH	lysozyme type G (EC 3.2.1.17); peptidoglycan lyase (EC 4.2.2.-) also known in the literature as peptidoglycan lytic transglycosylase
LAB_18__410099_9	426	CBM50	40	384	424	2	39	9.5e-11	0.925	CBM	Modules of approx. 50 residues found attached to various enzymes from families GH18, GH19, GH23, GH24, GH25 and GH73, i.e. enzymes cleaving either chitin or peptidoglycan. Binding to chitopentaose demonstrated in the case of Pteris ryukyuensis chitinase A [Ohnuma T et al. (2008) J. Biol. Chem. 283:5178-87 (PMID: 18083709)]. CBM50 modules are also found in a multitude of other enzymes targeting th…
LAB_18__422242_5	161	GH24	137	5	135	1	128	3.6e-36	0.927007	GH	lysozyme (EC 3.2.1.17)
LAB_18__422297_1	559	CBM5	40	388	424	4	40	0.00085	0.9	CBM	Modules of approx. 60 residues found in bacterial enzymes. Chitin-binding described in several cases. Distantly related to the CBM12 family.
LAB_18__422938_23	301	CBM50	40	246	298	1	38	2.4e-07	0.925	CBM	Modules of approx. 50 residues found attached to various enzymes from families GH18, GH19, GH23, GH24, GH25 and GH73, i.e. enzymes cleaving either chitin or peptidoglycan. Binding to chitopentaose demonstrated in the case of Pteris ryukyuensis chitinase A [Ohnuma T et al. (2008) J. Biol. Chem. 283:5178-87 (PMID: 18083709)]. CBM50 modules are also found in a multitude of other enzymes targeting th…
LAB_18__423069_12	451	GH28	325	70	436	8	320	3e-76	0.96	GH	polygalacturonase (EC 3.2.1.15); exo-polygalacturonase (EC 3.2.1.67); exo-polygalacturonosidase (EC 3.2.1.82); rhamnogalacturonase (EC 3.2.1.-); endo-xylogalacturonan hydrolase (EC 3.2.1.-); rhamnogalacturonan alpha-L-rhamnopyranohydrolase (EC 3.2.1.40)
LAB_18__427994_6	281	GH25	177	6	186	1	177	3.7e-42	0.99435	GH	lysozyme (EC 3.2.1.17)
LAB_18__428941_10	192	CE11	271	1	112	115	225	7.7e-25	0.405904	CE	UDP-3-0-acyl N-acetylglucosamine deacetylase (EC 3.5.1.-).
LAB_18__428941_9	377	GT4	160	200	340	10	150	4.3e-31	0.875	GT	sucrose synthase (EC 2.4.1.13); sucrose-phosphate synthase (EC 2.4.1.14); alpha-glucosyltransferase (EC 2.4.1.52); lipopolysaccharide N-acetylglucosaminyltransferase (EC 2.4.1.56); GDP-Man alpha-mannosyltransferase (EC 2.4.1.-); 1,2-diacylglycerol 3-glucosyltransferase (EC 2.4.1.157); diglucosyl diacylglycerol synthase (EC 2.4.1.208); digalactosyldiacylglycerol synthase (EC 2.4.1.141); trehalose …
LAB_18__429883_1	210	GH25	177	6	189	1	177	1.1e-24	0.99435	GH	lysozyme (EC 3.2.1.17)
LAB_18__44208_5	1090	dockerin	21	905	918	1	14	0.00044	0.619048	Cellulosome	The cohesin-dockerin interaction is the crucial interaction for complex formation in the cellulosome
LAB_18__47642_10	327	GT2	170	18	164	1	140	3.8e-23	0.817647	GT	cellulose synthase (EC 2.4.1.12); chitin synthase (EC 2.4.1.16); dolichyl-phosphate beta-D-mannosyltransferase (EC 2.4.1.83); dolichyl-phosphate beta-glucosyltransferase (EC 2.4.1.117); N-acetylglucosaminyltransferase (EC 2.4.1.-); N-acetylgalactosaminyltransferase (EC 2.4.1.-); hyaluronan synthase (EC 2.4.1.212); chitin oligosaccharide synthase (EC 2.4.1.-); beta-1,3-glucan synthase (EC 2.4.1.34…
LAB_18__47642_16	942	GH43	280	44	345	1	279	2.5e-70	0.992857	GH	beta-xylosidase (EC 3.2.1.37); beta-1,3-xylosidase (EC 3.2.1.-); alpha-L-arabinofuranosidase (EC 3.2.1.55); arabinanase (EC 3.2.1.99); xylanase (EC 3.2.1.8); galactan 1,3-beta-galactosidase (EC 3.2.1.145)
LAB_18__47642_16	942	CBM32	124	376	497	7	116	7.8e-22	0.879032	CBM	Binding to galactose and lactose has been demonstrated for the module of Micromonospora viridifaciens sialidase (PMID: 16239725). Binding to polygalacturonic acid has been shown for a Yersinia member (PMID: 17292916). Binding to LacNAc (beta-D-galactosyl-1,4-beta-D-N-acetylglucosamine) has been shown for an N-acetylglucosaminidase from Clostridium perfingens (PMID: 16990278).
LAB_18__47642_22	227	GH43	266	1	196	80	263	3.8e-70	0.68797	GH	beta-xylosidase (EC 3.2.1.37); beta-1,3-xylosidase (EC 3.2.1.-); alpha-L-arabinofuranosidase (EC 3.2.1.55); arabinanase (EC 3.2.1.99); xylanase (EC 3.2.1.8); galactan 1,3-beta-galactosidase (EC 3.2.1.145)
LAB_18__47642_2	333	CE12	210	26	257	1	210	3.7e-76	0.995238	CE	pectin acetylesterase (EC 3.1.1.-); rhamnogalacturonan acetylesterase (EC 3.1.1.-); acetyl xylan esterase (EC 3.1.1.72)
LAB_18__47642_9	299	GT2	170	4	168	1	166	1.4e-36	0.970588	GT	cellulose synthase (EC 2.4.1.12); chitin synthase (EC 2.4.1.16); dolichyl-phosphate beta-D-mannosyltransferase (EC 2.4.1.83); dolichyl-phosphate beta-glucosyltransferase (EC 2.4.1.117); N-acetylglucosaminyltransferase (EC 2.4.1.-); N-acetylgalactosaminyltransferase (EC 2.4.1.-); hyaluronan synthase (EC 2.4.1.212); chitin oligosaccharide synthase (EC 2.4.1.-); beta-1,3-glucan synthase (EC 2.4.1.34…
LAB_18__47756_4	484	CBM50	40	439	480	2	39	1.2e-08	0.925	CBM	Modules of approx. 50 residues found attached to various enzymes from families GH18, GH19, GH23, GH24, GH25 and GH73, i.e. enzymes cleaving either chitin or peptidoglycan. Binding to chitopentaose demonstrated in the case of Pteris ryukyuensis chitinase A [Ohnuma T et al. (2008) J. Biol. Chem. 283:5178-87 (PMID: 18083709)]. CBM50 modules are also found in a multitude of other enzymes targeting th…
LAB_18__51158_3	292	GH25	177	97	279	1	177	2.7e-41	0.99435	GH	lysozyme (EC 3.2.1.17)
LAB_18__51523_4	462	CE11	271	4	223	1	219	2.1e-72	0.804428	CE	UDP-3-0-acyl N-acetylglucosamine deacetylase (EC 3.5.1.-).
LAB_18__51523_7	819	GT51	177	86	272	2	176	9.1e-60	0.983051	GT	murein polymerase (EC 2.4.1.129).
LAB_18__51611_5	327	GH43	229	80	310	2	229	8.7e-80	0.991266	GH	beta-xylosidase (EC 3.2.1.37); beta-1,3-xylosidase (EC 3.2.1.-); alpha-L-arabinofuranosidase (EC 3.2.1.55); arabinanase (EC 3.2.1.99); xylanase (EC 3.2.1.8); galactan 1,3-beta-galactosidase (EC 3.2.1.145)
LAB_18__54579_28	189	GH24	137	34	156	12	137	6.4e-46	0.912409	GH	lysozyme (EC 3.2.1.17)
LAB_18__5734_2	556	GT3	637	13	347	1	347	2.1e-117	0.543171	GT	glycogen synthase (EC 2.4.1.11).
LAB_18__5734_3	854	GT35	674	124	734	20	655	6e-126	0.942136	GT	glycogen or starch phosphorylase (EC 2.4.1.1).
LAB_18__5734_7	303	GT2	170	7	135	1	129	3.3e-16	0.752941	GT	cellulose synthase (EC 2.4.1.12); chitin synthase (EC 2.4.1.16); dolichyl-phosphate beta-D-mannosyltransferase (EC 2.4.1.83); dolichyl-phosphate beta-glucosyltransferase (EC 2.4.1.117); N-acetylglucosaminyltransferase (EC 2.4.1.-); N-acetylgalactosaminyltransferase (EC 2.4.1.-); hyaluronan synthase (EC 2.4.1.212); chitin oligosaccharide synthase (EC 2.4.1.-); beta-1,3-glucan synthase (EC 2.4.1.34…
LAB_18__5781_35	323	GT2	170	38	168	1	133	7.1e-29	0.776471	GT	cellulose synthase (EC 2.4.1.12); chitin synthase (EC 2.4.1.16); dolichyl-phosphate beta-D-mannosyltransferase (EC 2.4.1.83); dolichyl-phosphate beta-glucosyltransferase (EC 2.4.1.117); N-acetylglucosaminyltransferase (EC 2.4.1.-); N-acetylgalactosaminyltransferase (EC 2.4.1.-); hyaluronan synthase (EC 2.4.1.212); chitin oligosaccharide synthase (EC 2.4.1.-); beta-1,3-glucan synthase (EC 2.4.1.34…
LAB_18__5781_36	238	GT2	170	3	165	1	168	6.6e-30	0.982353	GT	cellulose synthase (EC 2.4.1.12); chitin synthase (EC 2.4.1.16); dolichyl-phosphate beta-D-mannosyltransferase (EC 2.4.1.83); dolichyl-phosphate beta-glucosyltransferase (EC 2.4.1.117); N-acetylglucosaminyltransferase (EC 2.4.1.-); N-acetylgalactosaminyltransferase (EC 2.4.1.-); hyaluronan synthase (EC 2.4.1.212); chitin oligosaccharide synthase (EC 2.4.1.-); beta-1,3-glucan synthase (EC 2.4.1.34…
LAB_18__59824_27	236	GH73	128	113	194	8	89	5.3e-14	0.632812	GH	peptidoglycan hydrolase with endo-beta-N-acetylglucosaminidase specificity (EC 3.2.1.-)
LAB_18__59824_39	243	GH16	189	53	220	50	175	5.5e-18	0.661376	GH	xyloglucan:xyloglucosyltransferase (EC 2.4.1.207); keratan-sulfate endo-1,4-beta-galactosidase (EC 3.2.1.103); endo-1,3-beta-glucanase (EC 3.2.1.39); endo-1,3(4)-beta-glucanase (EC 3.2.1.6); licheninase (EC 3.2.1.73); beta-agarase (EC 3.2.1.81); kappa;-carrageenase (EC 3.2.1.83); xyloglucanase (EC 3.2.1.151)
LAB_18__60189_10	351	GH43	287	35	346	1	286	1.1e-117	0.993031	GH	beta-xylosidase (EC 3.2.1.37); beta-1,3-xylosidase (EC 3.2.1.-); alpha-L-arabinofuranosidase (EC 3.2.1.55); arabinanase (EC 3.2.1.99); xylanase (EC 3.2.1.8); galactan 1,3-beta-galactosidase (EC 3.2.1.145)
LAB_18__60189_19	344	CE12	210	43	270	1	209	3.6e-63	0.990476	CE	pectin acetylesterase (EC 3.1.1.-); rhamnogalacturonan acetylesterase (EC 3.1.1.-); acetyl xylan esterase (EC 3.1.1.72)
LAB_18__60189_9	325	CE8	288	29	314	2	286	5.2e-104	0.986111	CE	pectin methylesterase (EC 3.1.1.11).
LAB_18__60722_5	153	GH23	135	40	146	10	121	6.2e-17	0.822222	GH	lysozyme type G (EC 3.2.1.17); peptidoglycan lyase (EC 4.2.2.-) also known in the literature as peptidoglycan lytic transglycosylase
LAB_18__61771_13	402	GT4	160	217	357	11	152	1.3e-30	0.88125	GT	sucrose synthase (EC 2.4.1.13); sucrose-phosphate synthase (EC 2.4.1.14); alpha-glucosyltransferase (EC 2.4.1.52); lipopolysaccharide N-acetylglucosaminyltransferase (EC 2.4.1.56); GDP-Man alpha-mannosyltransferase (EC 2.4.1.-); 1,2-diacylglycerol 3-glucosyltransferase (EC 2.4.1.157); diglucosyl diacylglycerol synthase (EC 2.4.1.208); digalactosyldiacylglycerol synthase (EC 2.4.1.141); trehalose …
LAB_18__61771_19	303	GT2	170	6	167	1	164	4.4e-18	0.958824	GT	cellulose synthase (EC 2.4.1.12); chitin synthase (EC 2.4.1.16); dolichyl-phosphate beta-D-mannosyltransferase (EC 2.4.1.83); dolichyl-phosphate beta-glucosyltransferase (EC 2.4.1.117); N-acetylglucosaminyltransferase (EC 2.4.1.-); N-acetylgalactosaminyltransferase (EC 2.4.1.-); hyaluronan synthase (EC 2.4.1.212); chitin oligosaccharide synthase (EC 2.4.1.-); beta-1,3-glucan synthase (EC 2.4.1.34…
LAB_18__61771_3	342	GT2	170	6	116	2	115	1.1e-20	0.664706	GT	cellulose synthase (EC 2.4.1.12); chitin synthase (EC 2.4.1.16); dolichyl-phosphate beta-D-mannosyltransferase (EC 2.4.1.83); dolichyl-phosphate beta-glucosyltransferase (EC 2.4.1.117); N-acetylglucosaminyltransferase (EC 2.4.1.-); N-acetylgalactosaminyltransferase (EC 2.4.1.-); hyaluronan synthase (EC 2.4.1.212); chitin oligosaccharide synthase (EC 2.4.1.-); beta-1,3-glucan synthase (EC 2.4.1.34…
LAB_18__61968_14	300	GH25	177	8	196	1	176	2.3e-41	0.988701	GH	lysozyme (EC 3.2.1.17)
LAB_18__62008_2	809	GH30	456	166	602	5	456	8.2e-129	0.989035	GH	glucosylceramidase (EC 3.2.1.45); beta-1,6-glucanase (EC 3.2.1.75); beta-xylosidase (EC 3.2.1.37); beta-fucosidase (EC 3.2.1.38); beta-glucosidase (3.2.1.21); endo-beta-1,6-galactanase (EC:3.2.1.164)
LAB_18__62008_4	258	GT2	170	4	137	1	138	2.3e-27	0.805882	GT	cellulose synthase (EC 2.4.1.12); chitin synthase (EC 2.4.1.16); dolichyl-phosphate beta-D-mannosyltransferase (EC 2.4.1.83); dolichyl-phosphate beta-glucosyltransferase (EC 2.4.1.117); N-acetylglucosaminyltransferase (EC 2.4.1.-); N-acetylgalactosaminyltransferase (EC 2.4.1.-); hyaluronan synthase (EC 2.4.1.212); chitin oligosaccharide synthase (EC 2.4.1.-); beta-1,3-glucan synthase (EC 2.4.1.34…
LAB_18__62008_5	235	GT2	170	3	161	1	168	2.8e-18	0.982353	GT	cellulose synthase (EC 2.4.1.12); chitin synthase (EC 2.4.1.16); dolichyl-phosphate beta-D-mannosyltransferase (EC 2.4.1.83); dolichyl-phosphate beta-glucosyltransferase (EC 2.4.1.117); N-acetylglucosaminyltransferase (EC 2.4.1.-); N-acetylgalactosaminyltransferase (EC 2.4.1.-); hyaluronan synthase (EC 2.4.1.212); chitin oligosaccharide synthase (EC 2.4.1.-); beta-1,3-glucan synthase (EC 2.4.1.34…
LAB_18__62008_6	271	GT2	170	31	101	31	101	2.9e-05	0.411765	GT	cellulose synthase (EC 2.4.1.12); chitin synthase (EC 2.4.1.16); dolichyl-phosphate beta-D-mannosyltransferase (EC 2.4.1.83); dolichyl-phosphate beta-glucosyltransferase (EC 2.4.1.117); N-acetylglucosaminyltransferase (EC 2.4.1.-); N-acetylgalactosaminyltransferase (EC 2.4.1.-); hyaluronan synthase (EC 2.4.1.212); chitin oligosaccharide synthase (EC 2.4.1.-); beta-1,3-glucan synthase (EC 2.4.1.34…
LAB_18__62272_1	318	CE1	227	82	262	10	175	3.1e-11	0.726872	CE	acetyl xylan esterase (EC 3.1.1.72); cinnamoyl esterase (EC 3.1.1.-); feruloyl esterase (EC 3.1.1.73); carboxylesterase (EC 3.1.1.1); S-formylglutathione hydrolase (EC 3.1.2.12)
LAB_18__62272_7	651	GH133	372	287	633	8	372	4e-93	0.978495	GH	amylo-伪-1,6-glucosidase (EC 3.2.1.33);
LAB_18__62272_8	431	GT5	472	14	178	14	168	2.5e-06	0.326271	GT	UDP-Glc: glycogen glucosyltransferase (EC 2.4.1.11); ADP-Glc: starch glucosyltransferase (EC 2.4.1.21); NDP-Glc: starch glucosyltransferase (EC 2.4.1.242); UDP-Glc: alpha-1,3-glucan synthase (EC 2.4.1.183) UDP-Glc: alpha-1,4-glucan synthase (EC 2.4.1.-)
LAB_18__62272_8	431	GT4	160	249	397	7	158	8.6e-34	0.94375	GT	sucrose synthase (EC 2.4.1.13); sucrose-phosphate synthase (EC 2.4.1.14); alpha-glucosyltransferase (EC 2.4.1.52); lipopolysaccharide N-acetylglucosaminyltransferase (EC 2.4.1.56); GDP-Man alpha-mannosyltransferase (EC 2.4.1.-); 1,2-diacylglycerol 3-glucosyltransferase (EC 2.4.1.157); diglucosyl diacylglycerol synthase (EC 2.4.1.208); digalactosyldiacylglycerol synthase (EC 2.4.1.141); trehalose …
LAB_18__62272_9	448	GH57	383	6	314	2	307	4.5e-46	0.796345	GH	alpha-amylase (EC 3.2.1.1); 4-alpha-glucanotransferase (EC 2.4.1.25); alpha-galactosidase (EC 3.2.1.22); amylopullulanase (EC 3.2.1.41); branching enzyme (EC 2.4.1.18)
LAB_18__68833_15	1400	GH23	135	1208	1339	21	130	5.8e-06	0.807407	GH	lysozyme type G (EC 3.2.1.17); peptidoglycan lyase (EC 4.2.2.-) also known in the literature as peptidoglycan lytic transglycosylase
LAB_18__68833_17	863	GH43	229	88	271	48	228	1e-12	0.786026	GH	beta-xylosidase (EC 3.2.1.37); beta-1,3-xylosidase (EC 3.2.1.-); alpha-L-arabinofuranosidase (EC 3.2.1.55); arabinanase (EC 3.2.1.99); xylanase (EC 3.2.1.8); galactan 1,3-beta-galactosidase (EC 3.2.1.145)
LAB_18__68946_5	735	CE1	227	494	710	11	208	9.9e-11	0.867841	CE	acetyl xylan esterase (EC 3.1.1.72); cinnamoyl esterase (EC 3.1.1.-); feruloyl esterase (EC 3.1.1.73); carboxylesterase (EC 3.1.1.1); S-formylglutathione hydrolase (EC 3.1.2.12)
LAB_18__70422_198	351	CBM16	116	128	197	41	109	0.00066	0.586207	CBM	Carbohydrate-binding module 16. Binding to cellulose and glucomannan demonstrated [B. Bae et al (2008) J Biol Chem. 283:12415-25 (PMID: 18025086)]
LAB_18__70422_206	358	GT2	170	11	120	1	109	7e-19	0.635294	GT	cellulose synthase (EC 2.4.1.12); chitin synthase (EC 2.4.1.16); dolichyl-phosphate beta-D-mannosyltransferase (EC 2.4.1.83); dolichyl-phosphate beta-glucosyltransferase (EC 2.4.1.117); N-acetylglucosaminyltransferase (EC 2.4.1.-); N-acetylgalactosaminyltransferase (EC 2.4.1.-); hyaluronan synthase (EC 2.4.1.212); chitin oligosaccharide synthase (EC 2.4.1.-); beta-1,3-glucan synthase (EC 2.4.1.34…
LAB_18__70422_5	265	GT2	170	3	129	1	130	1e-29	0.758824	GT	cellulose synthase (EC 2.4.1.12); chitin synthase (EC 2.4.1.16); dolichyl-phosphate beta-D-mannosyltransferase (EC 2.4.1.83); dolichyl-phosphate beta-glucosyltransferase (EC 2.4.1.117); N-acetylglucosaminyltransferase (EC 2.4.1.-); N-acetylgalactosaminyltransferase (EC 2.4.1.-); hyaluronan synthase (EC 2.4.1.212); chitin oligosaccharide synthase (EC 2.4.1.-); beta-1,3-glucan synthase (EC 2.4.1.34…
LAB_18__71773_12	324	GH109	126	43	122	48	123	9.6e-05	0.595238	GH	alpha-N-acetylgalactosaminidase (EC 3.2.1.49)
LAB_18__7387_5	755	GH65	372	320	689	1	371	3.2e-150	0.994624	GH	alpha,alpha-trehalase (EC 3.2.1.28); maltose phosphorylase (EC 2.4.1.8); trehalose phosphorylase (EC 2.4.1.64); kojibiose phosphorylase (EC 2.4.1.230); trehalose-6-phosphate phosphorylase (EC 2.4.1.-);
LAB_18__7387_6	574	CBM34	120	7	125	2	120	2.1e-27	0.983333	CBM	Modules of approx. 120 residues. Granular starch-binding function has been demonstrated in the case of Thermoactinomyces vulgaris R-47 alpha-amylase 1 (TVAI).
LAB_18__7387_6	574	GH13	300	174	477	1	300	6.6e-130	0.996667	GH	alpha-amylase (EC 3.2.1.1); pullulanase (EC 3.2.1.41); cyclomaltodextrin glucanotransferase (EC 2.4.1.19); cyclomaltodextrinase (EC 3.2.1.54); trehalose-6-phosphate hydrolase (EC 3.2.1.93); oligo-alpha-glucosidase (EC 3.2.1.10); maltogenic amylase (EC 3.2.1.133); neopullulanase (EC 3.2.1.135); alpha-glucosidase (EC 3.2.1.20); maltotetraose-forming alpha-amylase (EC 3.2.1.60); isoamylase (EC 3.2.1…
LAB_18__7387_7	553	GH13	349	27	377	1	348	4.8e-121	0.994269	GH	alpha-amylase (EC 3.2.1.1); pullulanase (EC 3.2.1.41); cyclomaltodextrin glucanotransferase (EC 2.4.1.19); cyclomaltodextrinase (EC 3.2.1.54); trehalose-6-phosphate hydrolase (EC 3.2.1.93); oligo-alpha-glucosidase (EC 3.2.1.10); maltogenic amylase (EC 3.2.1.133); neopullulanase (EC 3.2.1.135); alpha-glucosidase (EC 3.2.1.20); maltotetraose-forming alpha-amylase (EC 3.2.1.60); isoamylase (EC 3.2.1…
LAB_18__73987_1	248	CBM5	40	16	54	3	40	1.6e-05	0.925	CBM	Modules of approx. 60 residues found in bacterial enzymes. Chitin-binding described in several cases. Distantly related to the CBM12 family.
LAB_18__76697_8	426	GH28	325	31	405	10	302	6.7e-65	0.898462	GH	polygalacturonase (EC 3.2.1.15); exo-polygalacturonase (EC 3.2.1.67); exo-polygalacturonosidase (EC 3.2.1.82); rhamnogalacturonase (EC 3.2.1.-); endo-xylogalacturonan hydrolase (EC 3.2.1.-); rhamnogalacturonan alpha-L-rhamnopyranohydrolase (EC 3.2.1.40)
LAB_18__76697_9	578	PL1	183	134	324	1	183	4.5e-64	0.994536	PL	pectate lyase (EC 4.2.2.2); exo-pectate lyase (EC 4.2.2.9); pectin lyase (EC 4.2.2.10).
LAB_18__77645_12	604	GH2	752	50	497	25	403	1e-106	0.50266	GH	beta-galactosidase (EC 3.2.1.23) ; beta-mannosidase (EC 3.2.1.25); beta-glucuronidase (EC 3.2.1.31); mannosylglycoprotein endo-beta-mannosidase (EC 3.2.1.152); exo-beta-glucosaminidase (EC 3.2.1.165)
LAB_18__78074_12	492	GH73	128	45	183	5	124	2.3e-09	0.929688	GH	peptidoglycan hydrolase with endo-beta-N-acetylglucosaminidase specificity (EC 3.2.1.-)
LAB_18__78074_31	1229	GH5	276	434	713	1	275	3.3e-56	0.992754	GH	chitosanase (EC 3.2.1.132); beta-mannosidase (EC 3.2.1.25); Cellulase (EC 3.2.1.4); glucan 1,3-beta-glucosidase (EC 3.2.1.58); licheninase (EC 3.2.1.73); glucan endo-1,6-beta-glucosidase (EC 3.2.1.75); mannan endo-beta-1,4-mannosidase (EC 3.2.1.78); endo-beta-1,4-xylanase (EC 3.2.1.8); cellulose beta-1,4-cellobiosidase (EC 3.2.1.91); beta-1,3-mannanase (EC 3.2.1.-); xyloglucan-specific endo-beta-…
LAB_18__78074_9	826	CBM50	40	5	56	1	39	8.2e-12	0.95	CBM	Modules of approx. 50 residues found attached to various enzymes from families GH18, GH19, GH23, GH24, GH25 and GH73, i.e. enzymes cleaving either chitin or peptidoglycan. Binding to chitopentaose demonstrated in the case of Pteris ryukyuensis chitinase A [Ohnuma T et al. (2008) J. Biol. Chem. 283:5178-87 (PMID: 18083709)]. CBM50 modules are also found in a multitude of other enzymes targeting th…
LAB_18__81437_13	629	GH5	259	43	339	1	257	5.5e-100	0.988417	GH	chitosanase (EC 3.2.1.132); beta-mannosidase (EC 3.2.1.25); Cellulase (EC 3.2.1.4); glucan 1,3-beta-glucosidase (EC 3.2.1.58); licheninase (EC 3.2.1.73); glucan endo-1,6-beta-glucosidase (EC 3.2.1.75); mannan endo-beta-1,4-mannosidase (EC 3.2.1.78); endo-beta-1,4-xylanase (EC 3.2.1.8); cellulose beta-1,4-cellobiosidase (EC 3.2.1.91); beta-1,3-mannanase (EC 3.2.1.-); xyloglucan-specific endo-beta-…
LAB_18__83369_3	226	CE14	124	4	108	1	117	1.2e-15	0.935484	CE	N-acetyl-1-D-myo-inosityl-2-amino-2-deoxy-alpha-D-glucopyranoside deacetylase (EC 3.5.1.89); diacetylchitobiose deacetylase (EC 3.5.1.-); mycothiol S-conjugate amidase (EC 3.5.1.-)
LAB_18__8355_2	216	GH24	137	3	134	1	137	6.1e-35	0.992701	GH	lysozyme (EC 3.2.1.17)
LAB_18__8431_3	1558	GH105	332	490	854	5	331	2.1e-116	0.981928	GH	unsaturated rhamnogalacturonyl hydrolase (EC 3.2.1.-)
LAB_18__8431_3	1558	GH28	325	71	441	7	309	8.3e-81	0.929231	GH	polygalacturonase (EC 3.2.1.15); exo-polygalacturonase (EC 3.2.1.67); exo-polygalacturonosidase (EC 3.2.1.82); rhamnogalacturonase (EC 3.2.1.-); endo-xylogalacturonan hydrolase (EC 3.2.1.-); rhamnogalacturonan alpha-L-rhamnopyranohydrolase (EC 3.2.1.40)
LAB_18__86381_62	142	CBM12	34	104	120	8	24	5.6e-06	0.470588	CBM	Modules of approx. 40-60 residues. The majority of these modules is found among chitinases where the function is chitin-binding. Distantly related to the CBM5 family.
LAB_18__88647_3	416	GH5	276	69	371	1	275	2.8e-89	0.992754	GH	chitosanase (EC 3.2.1.132); beta-mannosidase (EC 3.2.1.25); Cellulase (EC 3.2.1.4); glucan 1,3-beta-glucosidase (EC 3.2.1.58); licheninase (EC 3.2.1.73); glucan endo-1,6-beta-glucosidase (EC 3.2.1.75); mannan endo-beta-1,4-mannosidase (EC 3.2.1.78); endo-beta-1,4-xylanase (EC 3.2.1.8); cellulose beta-1,4-cellobiosidase (EC 3.2.1.91); beta-1,3-mannanase (EC 3.2.1.-); xyloglucan-specific endo-beta-…
LAB_18__88647_9	319	CBM50	40	275	316	1	38	2.2e-13	0.925	CBM	Modules of approx. 50 residues found attached to various enzymes from families GH18, GH19, GH23, GH24, GH25 and GH73, i.e. enzymes cleaving either chitin or peptidoglycan. Binding to chitopentaose demonstrated in the case of Pteris ryukyuensis chitinase A [Ohnuma T et al. (2008) J. Biol. Chem. 283:5178-87 (PMID: 18083709)]. CBM50 modules are also found in a multitude of other enzymes targeting th…
LAB_18__9011_12	308	GH25	177	16	182	3	171	1.7e-38	0.949153	GH	lysozyme (EC 3.2.1.17)
LAB_18__9011_12	308	CBM50	40	264	306	1	39	5e-10	0.95	CBM	Modules of approx. 50 residues found attached to various enzymes from families GH18, GH19, GH23, GH24, GH25 and GH73, i.e. enzymes cleaving either chitin or peptidoglycan. Binding to chitopentaose demonstrated in the case of Pteris ryukyuensis chitinase A [Ohnuma T et al. (2008) J. Biol. Chem. 283:5178-87 (PMID: 18083709)]. CBM50 modules are also found in a multitude of other enzymes targeting th…
LAB_18__90537_9	174	GH23	135	26	72	11	55	5.2e-09	0.325926	GH	lysozyme type G (EC 3.2.1.17); peptidoglycan lyase (EC 4.2.2.-) also known in the literature as peptidoglycan lytic transglycosylase
LAB_18__90929_6	734	CE1	227	481	698	6	207	2.1e-17	0.885463	CE	acetyl xylan esterase (EC 3.1.1.72); cinnamoyl esterase (EC 3.1.1.-); feruloyl esterase (EC 3.1.1.73); carboxylesterase (EC 3.1.1.1); S-formylglutathione hydrolase (EC 3.1.2.12)
LAB_18__91771_3	911	PL1	183	87	282	1	183	2e-80	0.994536	PL	pectate lyase (EC 4.2.2.2); exo-pectate lyase (EC 4.2.2.9); pectin lyase (EC 4.2.2.10).
LAB_18__92217_1	771	GT51	177	57	239	2	177	2e-59	0.988701	GT	murein polymerase (EC 2.4.1.129).
LAB_18__92628_25	221	GH24	137	6	139	2	137	7.5e-35	0.985401	GH	lysozyme (EC 3.2.1.17)
LAB_18__94759_11	719	CE10	341	481	698	81	312	2.9e-12	0.677419	CE	arylesterase (EC 3.1.1.-); carboxyl esterase (EC 3.1.1.3); acetylcholinesterase (EC 3.1.1.7); cholinesterase (EC 3.1.1.8); sterol esterase (EC 3.1.1.13); brefeldin A esterase (EC 3.1.1.-).
LAB_18__94863_9	147	GH24	137	4	138	2	137	1.9e-40	0.985401	GH	lysozyme (EC 3.2.1.17)
LAB_18__99490_25	159	GH104	145	4	149	2	144	7.2e-65	0.97931	GH	peptidoglycan lytic transglycosylase (EC 3.2.1.-)
LAB_3__122786_4	305	CE10	341	34	289	71	315	4.3e-38	0.715543	CE	arylesterase (EC 3.1.1.-); carboxyl esterase (EC 3.1.1.3); acetylcholinesterase (EC 3.1.1.7); cholinesterase (EC 3.1.1.8); sterol esterase (EC 3.1.1.13); brefeldin A esterase (EC 3.1.1.-).
LAB_3__124672_60	192	CBM12	34	95	112	10	27	0.00086	0.5	CBM	Modules of approx. 40-60 residues. The majority of these modules is found among chitinases where the function is chitin-binding. Distantly related to the CBM5 family.
LAB_3__124672_92	153	GH73	128	32	150	16	126	5.9e-21	0.859375	GH	peptidoglycan hydrolase with endo-beta-N-acetylglucosaminidase specificity (EC 3.2.1.-)
LAB_3__124672_93	280	GH23	135	131	196	17	73	1.6e-06	0.414815	GH	lysozyme type G (EC 3.2.1.17); peptidoglycan lyase (EC 4.2.2.-) also known in the literature as peptidoglycan lytic transglycosylase
LAB_3__124672_94	272	GH23	135	113	245	16	119	2.3e-14	0.762963	GH	lysozyme type G (EC 3.2.1.17); peptidoglycan lyase (EC 4.2.2.-) also known in the literature as peptidoglycan lytic transglycosylase
LAB_3__126390_49	356	GH25	177	4	196	1	177	1.4e-33	0.99435	GH	lysozyme (EC 3.2.1.17)
LAB_3__131040_6	296	GH13	266	14	185	1	175	5e-42	0.654135	GH	alpha-amylase (EC 3.2.1.1); pullulanase (EC 3.2.1.41); cyclomaltodextrin glucanotransferase (EC 2.4.1.19); cyclomaltodextrinase (EC 3.2.1.54); trehalose-6-phosphate hydrolase (EC 3.2.1.93); oligo-alpha-glucosidase (EC 3.2.1.10); maltogenic amylase (EC 3.2.1.133); neopullulanase (EC 3.2.1.135); alpha-glucosidase (EC 3.2.1.20); maltotetraose-forming alpha-amylase (EC 3.2.1.60); isoamylase (EC 3.2.1…
LAB_3__147888_6	108	CBM50	40	49	96	1	40	1.5e-07	0.975	CBM	Modules of approx. 50 residues found attached to various enzymes from families GH18, GH19, GH23, GH24, GH25 and GH73, i.e. enzymes cleaving either chitin or peptidoglycan. Binding to chitopentaose demonstrated in the case of Pteris ryukyuensis chitinase A [Ohnuma T et al. (2008) J. Biol. Chem. 283:5178-87 (PMID: 18083709)]. CBM50 modules are also found in a multitude of other enzymes targeting th…
LAB_3__148101_4	130	CBM12	34	34	66	2	34	1.1e-13	0.941176	CBM	Modules of approx. 40-60 residues. The majority of these modules is found among chitinases where the function is chitin-binding. Distantly related to the CBM5 family.
LAB_3__149383_11	140	GH24	137	2	133	2	137	2.2e-46	0.985401	GH	lysozyme (EC 3.2.1.17)
LAB_3__150959_20	755	dockerin	21	728	747	1	20	2.2e-05	0.904762	Cellulosome	The cohesin-dockerin interaction is the crucial interaction for complex formation in the cellulosome
LAB_3__155889_1	324	GH13	299	3	208	86	287	2.3e-19	0.672241	GH	alpha-amylase (EC 3.2.1.1); pullulanase (EC 3.2.1.41); cyclomaltodextrin glucanotransferase (EC 2.4.1.19); cyclomaltodextrinase (EC 3.2.1.54); trehalose-6-phosphate hydrolase (EC 3.2.1.93); oligo-alpha-glucosidase (EC 3.2.1.10); maltogenic amylase (EC 3.2.1.133); neopullulanase (EC 3.2.1.135); alpha-glucosidase (EC 3.2.1.20); maltotetraose-forming alpha-amylase (EC 3.2.1.60); isoamylase (EC 3.2.1…
LAB_3__156700_17	500	CBM35	123	388	478	16	108	1.4e-07	0.747967	CBM	Modules of approx. 130 residues. A module that is conserved in three Cellvibrio xylan-degrading enzymes binds to xylan and the interaction is calcium dependent, while a module from a Cellvibrio mannanase binds to decorated soluble mannans and mannooligosaccharides. A module in a
LAB_3__156700_17	500	GH29	346	24	357	26	341	9.4e-86	0.910405	GH	alpha-L-fucosidase (EC 3.2.1.51)
LAB_3__158192_18	816	CBM50	40	6	48	1	39	3e-13	0.95	CBM	Modules of approx. 50 residues found attached to various enzymes from families GH18, GH19, GH23, GH24, GH25 and GH73, i.e. enzymes cleaving either chitin or peptidoglycan. Binding to chitopentaose demonstrated in the case of Pteris ryukyuensis chitinase A [Ohnuma T et al. (2008) J. Biol. Chem. 283:5178-87 (PMID: 18083709)]. CBM50 modules are also found in a multitude of other enzymes targeting th…
LAB_3__158192_25	209	CBM12	34	110	142	3	34	2.1e-07	0.911765	CBM	Modules of approx. 40-60 residues. The majority of these modules is found among chitinases where the function is chitin-binding. Distantly related to the CBM5 family.
LAB_3__158192_30	141	CBM12	34	49	74	9	34	2e-06	0.735294	CBM	Modules of approx. 40-60 residues. The majority of these modules is found among chitinases where the function is chitin-binding. Distantly related to the CBM5 family.
LAB_3__161429_6	133	CBM5	40	94	111	7	24	0.00012	0.425	CBM	Modules of approx. 60 residues found in bacterial enzymes. Chitin-binding described in several cases. Distantly related to the CBM12 family.
LAB_3__161429_6	133	CBM12	34	34	67	1	34	1.9e-11	0.970588	CBM	Modules of approx. 40-60 residues. The majority of these modules is found among chitinases where the function is chitin-binding. Distantly related to the CBM5 family.
LAB_3__161429_7	224	CBM12	34	109	124	8	23	7.1e-07	0.441176	CBM	Modules of approx. 40-60 residues. The majority of these modules is found among chitinases where the function is chitin-binding. Distantly related to the CBM5 family.
LAB_3__161429_7	224	CBM5	40	184	213	7	36	9.4e-05	0.725	CBM	Modules of approx. 60 residues found in bacterial enzymes. Chitin-binding described in several cases. Distantly related to the CBM12 family.
LAB_3__164409_36	568	CE12	210	353	510	2	154	8.3e-10	0.72381	CE	pectin acetylesterase (EC 3.1.1.-); rhamnogalacturonan acetylesterase (EC 3.1.1.-); acetyl xylan esterase (EC 3.1.1.72)
LAB_3__166967_9	218	CBM5	40	176	203	5	28	0.00041	0.575	CBM	Modules of approx. 60 residues found in bacterial enzymes. Chitin-binding described in several cases. Distantly related to the CBM12 family.
LAB_3__166967_9	218	CBM12	34	120	148	6	34	5.3e-10	0.823529	CBM	Modules of approx. 40-60 residues. The majority of these modules is found among chitinases where the function is chitin-binding. Distantly related to the CBM5 family.
LAB_3__168017_80	501	GT4	160	318	465	12	154	7.8e-27	0.8875	GT	sucrose synthase (EC 2.4.1.13); sucrose-phosphate synthase (EC 2.4.1.14); alpha-glucosyltransferase (EC 2.4.1.52); lipopolysaccharide N-acetylglucosaminyltransferase (EC 2.4.1.56); GDP-Man alpha-mannosyltransferase (EC 2.4.1.-); 1,2-diacylglycerol 3-glucosyltransferase (EC 2.4.1.157); diglucosyl diacylglycerol synthase (EC 2.4.1.208); digalactosyldiacylglycerol synthase (EC 2.4.1.141); trehalose …
LAB_3__169404_22	665	CBM40	179	583	648	109	176	0.0002	0.374302	CBM	Modules of approx. 200 residues, found at the N-terminus of GH33 sialidases. Can also be found inserted in the beta-propeller of GH33 sialidases. The sialic acid binding function has been demonstrated for the N-terminal CBM40 of Vibrio cholerae sialidase (Moustafa et al. (2004) J Biol Chem 279:40819-26) (PMID: 15226294).
LAB_3__169404_8	139	GH108	86	8	107	2	86	1.2e-22	0.976744	GH	N-acetylmuramidase (EC 3.2.1.17)
LAB_3__173662_5	329	GH25	177	6	175	1	167	8.1e-36	0.937853	GH	lysozyme (EC 3.2.1.17)
LAB_3__182330_46	186	GH19	231	12	139	56	158	1.2e-30	0.441558	GH	chitinase (EC 3.2.1.14).
LAB_3__187442_3	388	GH26	303	31	364	4	291	3.8e-58	0.947195	GH	beta-mannanase (EC 3.2.1.78); beta-1,3-xylanase (EC 3.2.1.32)
LAB_3__187442_4	423	GH5	276	72	381	2	275	6.2e-83	0.98913	GH	chitosanase (EC 3.2.1.132); beta-mannosidase (EC 3.2.1.25); Cellulase (EC 3.2.1.4); glucan 1,3-beta-glucosidase (EC 3.2.1.58); licheninase (EC 3.2.1.73); glucan endo-1,6-beta-glucosidase (EC 3.2.1.75); mannan endo-beta-1,4-mannosidase (EC 3.2.1.78); endo-beta-1,4-xylanase (EC 3.2.1.8); cellulose beta-1,4-cellobiosidase (EC 3.2.1.91); beta-1,3-mannanase (EC 3.2.1.-); xyloglucan-specific endo-beta-…
LAB_3__187442_5	521	GH5	276	176	485	2	275	1e-92	0.98913	GH	chitosanase (EC 3.2.1.132); beta-mannosidase (EC 3.2.1.25); Cellulase (EC 3.2.1.4); glucan 1,3-beta-glucosidase (EC 3.2.1.58); licheninase (EC 3.2.1.73); glucan endo-1,6-beta-glucosidase (EC 3.2.1.75); mannan endo-beta-1,4-mannosidase (EC 3.2.1.78); endo-beta-1,4-xylanase (EC 3.2.1.8); cellulose beta-1,4-cellobiosidase (EC 3.2.1.91); beta-1,3-mannanase (EC 3.2.1.-); xyloglucan-specific endo-beta-…
LAB_3__187442_6	433	GH5	289	64	376	2	289	2.2e-93	0.99308	GH	chitosanase (EC 3.2.1.132); beta-mannosidase (EC 3.2.1.25); Cellulase (EC 3.2.1.4); glucan 1,3-beta-glucosidase (EC 3.2.1.58); licheninase (EC 3.2.1.73); glucan endo-1,6-beta-glucosidase (EC 3.2.1.75); mannan endo-beta-1,4-mannosidase (EC 3.2.1.78); endo-beta-1,4-xylanase (EC 3.2.1.8); cellulose beta-1,4-cellobiosidase (EC 3.2.1.91); beta-1,3-mannanase (EC 3.2.1.-); xyloglucan-specific endo-beta-…
LAB_3__187442_7	237	GH5	276	3	207	83	273	2.8e-53	0.688406	GH	chitosanase (EC 3.2.1.132); beta-mannosidase (EC 3.2.1.25); Cellulase (EC 3.2.1.4); glucan 1,3-beta-glucosidase (EC 3.2.1.58); licheninase (EC 3.2.1.73); glucan endo-1,6-beta-glucosidase (EC 3.2.1.75); mannan endo-beta-1,4-mannosidase (EC 3.2.1.78); endo-beta-1,4-xylanase (EC 3.2.1.8); cellulose beta-1,4-cellobiosidase (EC 3.2.1.91); beta-1,3-mannanase (EC 3.2.1.-); xyloglucan-specific endo-beta-…
LAB_3__188661_12	198	GH24	137	5	132	4	137	2.1e-26	0.970803	GH	lysozyme (EC 3.2.1.17)
LAB_3__193188_12	441	GH28	325	47	397	6	309	1e-69	0.932308	GH	polygalacturonase (EC 3.2.1.15); exo-polygalacturonase (EC 3.2.1.67); exo-polygalacturonosidase (EC 3.2.1.82); rhamnogalacturonase (EC 3.2.1.-); endo-xylogalacturonan hydrolase (EC 3.2.1.-); rhamnogalacturonan alpha-L-rhamnopyranohydrolase (EC 3.2.1.40)
LAB_3__193188_15	536	GH92	491	226	498	7	291	1.5e-85	0.578411	GH	mannosyl-oligosaccharide alpha-1,2-mannosidase (EC 3.2.1.113); mannosyl-oligosaccharide alpha-1,3-mannosidase (EC 3.2.1.-);
LAB_3__194053_9	1477	GH23	135	548	675	17	120	6.4e-08	0.762963	GH	lysozyme type G (EC 3.2.1.17); peptidoglycan lyase (EC 4.2.2.-) also known in the literature as peptidoglycan lytic transglycosylase
LAB_3__216251_68	331	GH25	177	6	195	1	177	2.1e-41	0.99435	GH	lysozyme (EC 3.2.1.17)
LAB_3__220940_2	950	CBM22	131	40	130	1	87	1.8e-09	0.656489	CBM	A xylan binding function has been demonstrated in several cases and affinity with mixed beta-1,3/beta-1,4-glucans in one. In several cases a thermostabilizing effect has also been seen.
LAB_3__226229_7	319	CBM50	40	275	316	1	38	2.2e-13	0.925	CBM	Modules of approx. 50 residues found attached to various enzymes from families GH18, GH19, GH23, GH24, GH25 and GH73, i.e. enzymes cleaving either chitin or peptidoglycan. Binding to chitopentaose demonstrated in the case of Pteris ryukyuensis chitinase A [Ohnuma T et al. (2008) J. Biol. Chem. 283:5178-87 (PMID: 18083709)]. CBM50 modules are also found in a multitude of other enzymes targeting th…
LAB_3__231523_3	332	GT2	170	4	143	1	133	5.7e-25	0.776471	GT	cellulose synthase (EC 2.4.1.12); chitin synthase (EC 2.4.1.16); dolichyl-phosphate beta-D-mannosyltransferase (EC 2.4.1.83); dolichyl-phosphate beta-glucosyltransferase (EC 2.4.1.117); N-acetylglucosaminyltransferase (EC 2.4.1.-); N-acetylgalactosaminyltransferase (EC 2.4.1.-); hyaluronan synthase (EC 2.4.1.212); chitin oligosaccharide synthase (EC 2.4.1.-); beta-1,3-glucan synthase (EC 2.4.1.34…
LAB_3__237565_10	142	GH24	137	4	134	1	137	2.2e-38	0.992701	GH	lysozyme (EC 3.2.1.17)
LAB_3__240502_1	849	GH9	418	416	805	13	385	2.8e-29	0.889952	GH	endoglucanase (EC 3.2.1.4); cellobiohydrolase (EC 3.2.1.91); beta-glucosidase (EC 3.2.1.21); exo-beta-glucosaminidase (EC 3.2.1.165)
LAB_3__240502_2	631	GH13	299	151	498	13	294	1.7e-62	0.939799	GH	alpha-amylase (EC 3.2.1.1); pullulanase (EC 3.2.1.41); cyclomaltodextrin glucanotransferase (EC 2.4.1.19); cyclomaltodextrinase (EC 3.2.1.54); trehalose-6-phosphate hydrolase (EC 3.2.1.93); oligo-alpha-glucosidase (EC 3.2.1.10); maltogenic amylase (EC 3.2.1.133); neopullulanase (EC 3.2.1.135); alpha-glucosidase (EC 3.2.1.20); maltotetraose-forming alpha-amylase (EC 3.2.1.60); isoamylase (EC 3.2.1…
LAB_3__240502_5	712	GH97	631	9	708	4	630	2.8e-248	0.992076	GH	alpha-glucosidase (EC 3.2.1.20); alpha-galactosidase (EC 3.2.1.22)
LAB_3__240502_6	891	CBM20	90	3	71	3	75	0.00032	0.8	CBM	The granular starch-binding function has been demonstrated in several cases. Interact strongly with cyclodextrins. Often designated as starch-binding domains (SBD).
LAB_3__240502_6	891	GH77	494	240	884	1	489	6.6e-149	0.987854	GH	amylomaltase or 4-alpha-glucanotransferase (EC 2.4.1.25)
LAB_3__240737_2	345	GT2	170	9	137	1	131	4.9e-35	0.764706	GT	cellulose synthase (EC 2.4.1.12); chitin synthase (EC 2.4.1.16); dolichyl-phosphate beta-D-mannosyltransferase (EC 2.4.1.83); dolichyl-phosphate beta-glucosyltransferase (EC 2.4.1.117); N-acetylglucosaminyltransferase (EC 2.4.1.-); N-acetylgalactosaminyltransferase (EC 2.4.1.-); hyaluronan synthase (EC 2.4.1.212); chitin oligosaccharide synthase (EC 2.4.1.-); beta-1,3-glucan synthase (EC 2.4.1.34…
LAB_3__255025_1	273	CE1	227	39	197	9	193	2.5e-23	0.810573	CE	acetyl xylan esterase (EC 3.1.1.72); cinnamoyl esterase (EC 3.1.1.-); feruloyl esterase (EC 3.1.1.73); carboxylesterase (EC 3.1.1.1); S-formylglutathione hydrolase (EC 3.1.2.12)
LAB_3__255626_6	170	CBM37	62	2	45	21	61	5.1e-05	0.645161	CBM	Modules of approx. 100 residues, conserved in numerous R. albus polysaccharide-degrading enzymes and other proteins from this bacterium. Several members of CBM37 have been shown to exhibit rather broad binding specificity to xylan, chitin, microcrystalline and phosphoric-acid swollen cellulose, as well as more heterogeneous substrates, such as alfalfa cell walls, banana stem and wheat straw.
LAB_3__260583_26	630	GH16	189	362	562	39	149	1.8e-08	0.582011	GH	xyloglucan:xyloglucosyltransferase (EC 2.4.1.207); keratan-sulfate endo-1,4-beta-galactosidase (EC 3.2.1.103); endo-1,3-beta-glucanase (EC 3.2.1.39); endo-1,3(4)-beta-glucanase (EC 3.2.1.6); licheninase (EC 3.2.1.73); beta-agarase (EC 3.2.1.81); kappa;-carrageenase (EC 3.2.1.83); xyloglucanase (EC 3.2.1.151)
LAB_3__260583_2	714	CE10	341	475	694	79	311	9.2e-12	0.680352	CE	arylesterase (EC 3.1.1.-); carboxyl esterase (EC 3.1.1.3); acetylcholinesterase (EC 3.1.1.7); cholinesterase (EC 3.1.1.8); sterol esterase (EC 3.1.1.13); brefeldin A esterase (EC 3.1.1.-).
LAB_3__260583_7	481	GH29	346	38	383	35	346	3e-106	0.898844	GH	alpha-L-fucosidase (EC 3.2.1.51)
LAB_3__263339_2	204	CBM12	34	105	137	2	34	6.7e-09	0.941176	CBM	Modules of approx. 40-60 residues. The majority of these modules is found among chitinases where the function is chitin-binding. Distantly related to the CBM5 family.
LAB_3__264507_9	243	GH24	137	64	211	2	137	6.7e-19	0.985401	GH	lysozyme (EC 3.2.1.17)
LAB_3__267057_3	186	GH24	137	31	174	2	137	2.4e-32	0.985401	GH	lysozyme (EC 3.2.1.17)
LAB_3__268392_57	161	GH104	145	6	154	4	144	2.3e-52	0.965517	GH	peptidoglycan lytic transglycosylase (EC 3.2.1.-)
LAB_3__270174_3	545	PL6	347	243	441	1	208	3.9e-09	0.596542	PL	alginate lyase (EC 4.2.2.3); chondroitinase B (EC 4.2.2.4).
LAB_3__270174_6	639	GH43	233	80	321	2	233	1.4e-72	0.991416	GH	beta-xylosidase (EC 3.2.1.37); beta-1,3-xylosidase (EC 3.2.1.-); alpha-L-arabinofuranosidase (EC 3.2.1.55); arabinanase (EC 3.2.1.99); xylanase (EC 3.2.1.8); galactan 1,3-beta-galactosidase (EC 3.2.1.145)
LAB_3__273135_10	126	GH22	122	17	72	37	91	0.00031	0.442623	GH	lysozyme type C (EC 3.2.1.17); lysozyme type i (EC 3.2.1.17); alpha-lactalbumin
LAB_3__292692_10	389	GT4	160	215	359	5	155	1.5e-10	0.9375	GT	sucrose synthase (EC 2.4.1.13); sucrose-phosphate synthase (EC 2.4.1.14); alpha-glucosyltransferase (EC 2.4.1.52); lipopolysaccharide N-acetylglucosaminyltransferase (EC 2.4.1.56); GDP-Man alpha-mannosyltransferase (EC 2.4.1.-); 1,2-diacylglycerol 3-glucosyltransferase (EC 2.4.1.157); diglucosyl diacylglycerol synthase (EC 2.4.1.208); digalactosyldiacylglycerol synthase (EC 2.4.1.141); trehalose …
LAB_3__292692_11	274	GH16	189	37	269	3	189	2.5e-42	0.984127	GH	xyloglucan:xyloglucosyltransferase (EC 2.4.1.207); keratan-sulfate endo-1,4-beta-galactosidase (EC 3.2.1.103); endo-1,3-beta-glucanase (EC 3.2.1.39); endo-1,3(4)-beta-glucanase (EC 3.2.1.6); licheninase (EC 3.2.1.73); beta-agarase (EC 3.2.1.81); kappa;-carrageenase (EC 3.2.1.83); xyloglucanase (EC 3.2.1.151)
LAB_3__292692_1	1504	CBM67	176	1105	1206	4	91	1.1e-09	0.494318	CBM	Fujimoto et al. [PMID : 23486481] disclosed the L-rhamnose binding activity and 3-D structure of the CBM67 of Streptomyces avermitilis 伪-L-rhamnosidase (SaRha78A);
LAB_3__292692_7	347	GT2	170	9	122	1	115	2.7e-28	0.670588	GT	cellulose synthase (EC 2.4.1.12); chitin synthase (EC 2.4.1.16); dolichyl-phosphate beta-D-mannosyltransferase (EC 2.4.1.83); dolichyl-phosphate beta-glucosyltransferase (EC 2.4.1.117); N-acetylglucosaminyltransferase (EC 2.4.1.-); N-acetylgalactosaminyltransferase (EC 2.4.1.-); hyaluronan synthase (EC 2.4.1.212); chitin oligosaccharide synthase (EC 2.4.1.-); beta-1,3-glucan synthase (EC 2.4.1.34…
LAB_3__292692_8	302	GT2	170	5	115	1	109	6.4e-18	0.635294	GT	cellulose synthase (EC 2.4.1.12); chitin synthase (EC 2.4.1.16); dolichyl-phosphate beta-D-mannosyltransferase (EC 2.4.1.83); dolichyl-phosphate beta-glucosyltransferase (EC 2.4.1.117); N-acetylglucosaminyltransferase (EC 2.4.1.-); N-acetylgalactosaminyltransferase (EC 2.4.1.-); hyaluronan synthase (EC 2.4.1.212); chitin oligosaccharide synthase (EC 2.4.1.-); beta-1,3-glucan synthase (EC 2.4.1.34…
LAB_3__292692_9	265	GT2	170	21	134	25	133	1.1e-12	0.635294	GT	cellulose synthase (EC 2.4.1.12); chitin synthase (EC 2.4.1.16); dolichyl-phosphate beta-D-mannosyltransferase (EC 2.4.1.83); dolichyl-phosphate beta-glucosyltransferase (EC 2.4.1.117); N-acetylglucosaminyltransferase (EC 2.4.1.-); N-acetylgalactosaminyltransferase (EC 2.4.1.-); hyaluronan synthase (EC 2.4.1.212); chitin oligosaccharide synthase (EC 2.4.1.-); beta-1,3-glucan synthase (EC 2.4.1.34…
LAB_3__293215_3	245	SLH	42	195	224	3	32	0.00035	0.690476	Cellulosome	S-layer homology domain, anchoring cellulosome onto the bacterial cell surfaces
LAB_3__293574_16	596	CBM61	141	309	441	2	141	2.3e-13	0.985816	CBM	Modules of approx. 150 residues found appended to GH16, GH30, GH31, GH43, GH53 and GH66 catalytic domains. A beta-1,4-galactan binding function has been demonstrated for the CBM60 of Thermotoga maritima GH53 galactanase [PMID: 20826814].
LAB_3__293574_5	538	GH30	484	44	535	2	484	5.3e-170	0.995868	GH	glucosylceramidase (EC 3.2.1.45); beta-1,6-glucanase (EC 3.2.1.75); beta-xylosidase (EC 3.2.1.37); beta-fucosidase (EC 3.2.1.38); beta-glucosidase (3.2.1.21); endo-beta-1,6-galactanase (EC:3.2.1.164)
LAB_3__293574_8	523	GH109	126	67	190	1	125	1.5e-50	0.984127	GH	alpha-N-acetylgalactosaminidase (EC 3.2.1.49)
LAB_3__294271_1	213	GH25	177	6	189	1	177	2.4e-26	0.99435	GH	lysozyme (EC 3.2.1.17)
LAB_3__294346_21	372	GT4	160	192	343	9	158	5.4e-12	0.93125	GT	sucrose synthase (EC 2.4.1.13); sucrose-phosphate synthase (EC 2.4.1.14); alpha-glucosyltransferase (EC 2.4.1.52); lipopolysaccharide N-acetylglucosaminyltransferase (EC 2.4.1.56); GDP-Man alpha-mannosyltransferase (EC 2.4.1.-); 1,2-diacylglycerol 3-glucosyltransferase (EC 2.4.1.157); diglucosyl diacylglycerol synthase (EC 2.4.1.208); digalactosyldiacylglycerol synthase (EC 2.4.1.141); trehalose …
LAB_3__297376_2	993	GH43	310	67	472	1	310	3.1e-92	0.996774	GH	beta-xylosidase (EC 3.2.1.37); beta-1,3-xylosidase (EC 3.2.1.-); alpha-L-arabinofuranosidase (EC 3.2.1.55); arabinanase (EC 3.2.1.99); xylanase (EC 3.2.1.8); galactan 1,3-beta-galactosidase (EC 3.2.1.145)
LAB_3__297445_15	478	GH73	128	29	151	19	128	3.3e-18	0.851562	GH	peptidoglycan hydrolase with endo-beta-N-acetylglucosaminidase specificity (EC 3.2.1.-)
LAB_6__523765_8	227	GH73	128	24	158	9	128	1.1e-19	0.929688	GH	peptidoglycan hydrolase with endo-beta-N-acetylglucosaminidase specificity (EC 3.2.1.-)
LAB_6__523765_8	227	CBM50	40	181	226	1	40	2.4e-14	0.975	CBM	Modules of approx. 50 residues found attached to various enzymes from families GH18, GH19, GH23, GH24, GH25 and GH73, i.e. enzymes cleaving either chitin or peptidoglycan. Binding to chitopentaose demonstrated in the case of Pteris ryukyuensis chitinase A [Ohnuma T et al. (2008) J. Biol. Chem. 283:5178-87 (PMID: 18083709)]. CBM50 modules are also found in a multitude of other enzymes targeting th…
LAB_6__524095_17	772	GH2	752	5	541	50	481	6.6e-115	0.573138	GH	beta-galactosidase (EC 3.2.1.23) ; beta-mannosidase (EC 3.2.1.25); beta-glucuronidase (EC 3.2.1.31); mannosylglycoprotein endo-beta-mannosidase (EC 3.2.1.152); exo-beta-glucosaminidase (EC 3.2.1.165)
LAB_6__531750_13	338	CE1	227	88	179	22	121	1.3e-07	0.436123	CE	acetyl xylan esterase (EC 3.1.1.72); cinnamoyl esterase (EC 3.1.1.-); feruloyl esterase (EC 3.1.1.73); carboxylesterase (EC 3.1.1.1); S-formylglutathione hydrolase (EC 3.1.2.12)
LAB_6__532184_32	267	CBM12	34	157	188	2	33	3.4e-09	0.911765	CBM	Modules of approx. 40-60 residues. The majority of these modules is found among chitinases where the function is chitin-binding. Distantly related to the CBM5 family.
LAB_6__532184_36	203	SLH	42	162	193	6	42	0.00055	0.857143	Cellulosome	S-layer homology domain, anchoring cellulosome onto the bacterial cell surfaces
LAB_6__534575_31	163	GH73	128	72	161	15	125	2e-16	0.859375	GH	peptidoglycan hydrolase with endo-beta-N-acetylglucosaminidase specificity (EC 3.2.1.-)
LAB_6__536188_9	623	CE10	341	385	607	93	318	1.3e-24	0.659824	CE	arylesterase (EC 3.1.1.-); carboxyl esterase (EC 3.1.1.3); acetylcholinesterase (EC 3.1.1.7); cholinesterase (EC 3.1.1.8); sterol esterase (EC 3.1.1.13); brefeldin A esterase (EC 3.1.1.-).
LAB_6__536793_10	402	PL10	288	99	387	1	288	5.5e-93	0.996528	PL	pectate lyase (EC 4.2.2.2)
LAB_6__536793_1	385	CBM85	132	115	188	39	113	1.4e-05	0.560606
LAB_6__536793_5	889	GH43	310	45	447	2	309	1.5e-88	0.990323	GH	beta-xylosidase (EC 3.2.1.37); beta-1,3-xylosidase (EC 3.2.1.-); alpha-L-arabinofuranosidase (EC 3.2.1.55); arabinanase (EC 3.2.1.99); xylanase (EC 3.2.1.8); galactan 1,3-beta-galactosidase (EC 3.2.1.145)
LAB_6__536882_10	853	GH38	269	56	241	31	215	3.7e-30	0.684015	GH	alpha-mannosidase (EC 3.2.1.24) ; mannosyl-oligosaccharide alpha-1,3-1,6-mannosidase (EC 3.2.1.114); mannosyl-oligosaccharide alpha-1,3-mannosidase (EC 3.2.1.-)
LAB_6__536882_11	460	CE12	210	27	228	2	208	6.8e-11	0.980952	CE	pectin acetylesterase (EC 3.1.1.-); rhamnogalacturonan acetylesterase (EC 3.1.1.-); acetyl xylan esterase (EC 3.1.1.72)
LAB_6__536882_2	654	CE6	99	432	466	61	97	5.7e-05	0.363636	CE	acetyl xylan esterase (EC 3.1.1.72).
LAB_6__536882_9	777	GH92	491	285	768	2	491	2.2e-155	0.995927	GH	mannosyl-oligosaccharide alpha-1,2-mannosidase (EC 3.2.1.113); mannosyl-oligosaccharide alpha-1,3-mannosidase (EC 3.2.1.-);
LAB_6__546799_75	140	PL3	173	6	73	73	136	0.00014	0.364162	PL	pectate lyase (EC 4.2.2.2).
LAB_6__549736_2	467	GH5	259	43	315	2	257	1.4e-106	0.984556	GH	chitosanase (EC 3.2.1.132); beta-mannosidase (EC 3.2.1.25); Cellulase (EC 3.2.1.4); glucan 1,3-beta-glucosidase (EC 3.2.1.58); licheninase (EC 3.2.1.73); glucan endo-1,6-beta-glucosidase (EC 3.2.1.75); mannan endo-beta-1,4-mannosidase (EC 3.2.1.78); endo-beta-1,4-xylanase (EC 3.2.1.8); cellulose beta-1,4-cellobiosidase (EC 3.2.1.91); beta-1,3-mannanase (EC 3.2.1.-); xyloglucan-specific endo-beta-…
LAB_6__549872_8	327	GH109	126	3	119	1	125	1.6e-12	0.984127	GH	alpha-N-acetylgalactosaminidase (EC 3.2.1.49)
LAB_7__101983_8	337	CE1	227	76	201	9	141	6e-12	0.581498	CE	acetyl xylan esterase (EC 3.1.1.72); cinnamoyl esterase (EC 3.1.1.-); feruloyl esterase (EC 3.1.1.73); carboxylesterase (EC 3.1.1.1); S-formylglutathione hydrolase (EC 3.1.2.12)
LAB_7__101983_9	321	CE10	341	47	306	65	323	1e-20	0.756598	CE	arylesterase (EC 3.1.1.-); carboxyl esterase (EC 3.1.1.3); acetylcholinesterase (EC 3.1.1.7); cholinesterase (EC 3.1.1.8); sterol esterase (EC 3.1.1.13); brefeldin A esterase (EC 3.1.1.-).
LAB_7__103348_2	893	CBM50	40	6	53	1	40	8.7e-09	0.975	CBM	Modules of approx. 50 residues found attached to various enzymes from families GH18, GH19, GH23, GH24, GH25 and GH73, i.e. enzymes cleaving either chitin or peptidoglycan. Binding to chitopentaose demonstrated in the case of Pteris ryukyuensis chitinase A [Ohnuma T et al. (2008) J. Biol. Chem. 283:5178-87 (PMID: 18083709)]. CBM50 modules are also found in a multitude of other enzymes targeting th…
LAB_7__109869_10	434	CBM50	40	5	59	1	40	6.4e-11	0.975	CBM	Modules of approx. 50 residues found attached to various enzymes from families GH18, GH19, GH23, GH24, GH25 and GH73, i.e. enzymes cleaving either chitin or peptidoglycan. Binding to chitopentaose demonstrated in the case of Pteris ryukyuensis chitinase A [Ohnuma T et al. (2008) J. Biol. Chem. 283:5178-87 (PMID: 18083709)]. CBM50 modules are also found in a multitude of other enzymes targeting th…
LAB_7__110788_5	134	GH43	233	11	128	2	95	4.8e-24	0.399142	GH	beta-xylosidase (EC 3.2.1.37); beta-1,3-xylosidase (EC 3.2.1.-); alpha-L-arabinofuranosidase (EC 3.2.1.55); arabinanase (EC 3.2.1.99); xylanase (EC 3.2.1.8); galactan 1,3-beta-galactosidase (EC 3.2.1.145)
LAB_7__115845_7	445	CE4	130	213	284	5	70	0.00076	0.5	CE	acetyl xylan esterase (EC 3.1.1.72); chitin deacetylase (EC 3.5.1.41); chitooligosaccharide deacetylase (EC 3.5.1.-); peptidoglycan GlcNAc deacetylase (EC 3.5.1.-); peptidoglycan N-acetylmuramic acid deacetylase (EC 3.5.1.-).
LAB_7__124370_24	748	CBM50	40	634	677	1	40	1.5e-10	0.975	CBM	Modules of approx. 50 residues found attached to various enzymes from families GH18, GH19, GH23, GH24, GH25 and GH73, i.e. enzymes cleaving either chitin or peptidoglycan. Binding to chitopentaose demonstrated in the case of Pteris ryukyuensis chitinase A [Ohnuma T et al. (2008) J. Biol. Chem. 283:5178-87 (PMID: 18083709)]. CBM50 modules are also found in a multitude of other enzymes targeting th…
LAB_7__12847_5	704	CE10	341	457	684	82	316	2e-17	0.686217	CE	arylesterase (EC 3.1.1.-); carboxyl esterase (EC 3.1.1.3); acetylcholinesterase (EC 3.1.1.7); cholinesterase (EC 3.1.1.8); sterol esterase (EC 3.1.1.13); brefeldin A esterase (EC 3.1.1.-).
LAB_7__130053_23	187	CBM5	40	149	167	6	24	0.0008	0.45	CBM	Modules of approx. 60 residues found in bacterial enzymes. Chitin-binding described in several cases. Distantly related to the CBM12 family.
LAB_7__130053_23	187	CBM12	34	99	123	10	34	1.5e-05	0.705882	CBM	Modules of approx. 40-60 residues. The majority of these modules is found among chitinases where the function is chitin-binding. Distantly related to the CBM5 family.
LAB_7__132229_10	143	CBM12	34	33	66	1	31	1.6e-05	0.882353	CBM	Modules of approx. 40-60 residues. The majority of these modules is found among chitinases where the function is chitin-binding. Distantly related to the CBM5 family.
LAB_7__14060_21	222	GH23	135	95	209	7	118	1.2e-13	0.822222	GH	lysozyme type G (EC 3.2.1.17); peptidoglycan lyase (EC 4.2.2.-) also known in the literature as peptidoglycan lytic transglycosylase
LAB_7__14549_52	254	CBM50	40	161	203	1	39	1.5e-14	0.95	CBM	Modules of approx. 50 residues found attached to various enzymes from families GH18, GH19, GH23, GH24, GH25 and GH73, i.e. enzymes cleaving either chitin or peptidoglycan. Binding to chitopentaose demonstrated in the case of Pteris ryukyuensis chitinase A [Ohnuma T et al. (2008) J. Biol. Chem. 283:5178-87 (PMID: 18083709)]. CBM50 modules are also found in a multitude of other enzymes targeting th…
LAB_7__146177_16	185	GH73	128	80	182	7	126	6.9e-10	0.929688	GH	peptidoglycan hydrolase with endo-beta-N-acetylglucosaminidase specificity (EC 3.2.1.-)
LAB_7__149525_16	263	GT2	170	83	236	1	151	3e-24	0.882353	GT	cellulose synthase (EC 2.4.1.12); chitin synthase (EC 2.4.1.16); dolichyl-phosphate beta-D-mannosyltransferase (EC 2.4.1.83); dolichyl-phosphate beta-glucosyltransferase (EC 2.4.1.117); N-acetylglucosaminyltransferase (EC 2.4.1.-); N-acetylgalactosaminyltransferase (EC 2.4.1.-); hyaluronan synthase (EC 2.4.1.212); chitin oligosaccharide synthase (EC 2.4.1.-); beta-1,3-glucan synthase (EC 2.4.1.34…
LAB_7__15223_8	366	GH19	231	42	135	55	158	5.5e-15	0.445887	GH	chitinase (EC 3.2.1.14).
LAB_7__161358_7	829	GT51	177	102	269	2	162	1.8e-46	0.903955	GT	murein polymerase (EC 2.4.1.129).
LAB_7__166427_14	327	GT2	230	42	265	3	230	7.3e-28	0.986957	GT	cellulose synthase (EC 2.4.1.12); chitin synthase (EC 2.4.1.16); dolichyl-phosphate beta-D-mannosyltransferase (EC 2.4.1.83); dolichyl-phosphate beta-glucosyltransferase (EC 2.4.1.117); N-acetylglucosaminyltransferase (EC 2.4.1.-); N-acetylgalactosaminyltransferase (EC 2.4.1.-); hyaluronan synthase (EC 2.4.1.212); chitin oligosaccharide synthase (EC 2.4.1.-); beta-1,3-glucan synthase (EC 2.4.1.34…
LAB_7__166427_6	253	CBM61	141	102	181	3	83	4.6e-05	0.567376	CBM	Modules of approx. 150 residues found appended to GH16, GH30, GH31, GH43, GH53 and GH66 catalytic domains. A beta-1,4-galactan binding function has been demonstrated for the CBM60 of Thermotoga maritima GH53 galactanase [PMID: 20826814].
LAB_7__166427_7	363	GT2	170	8	104	2	105	2.6e-10	0.605882	GT	cellulose synthase (EC 2.4.1.12); chitin synthase (EC 2.4.1.16); dolichyl-phosphate beta-D-mannosyltransferase (EC 2.4.1.83); dolichyl-phosphate beta-glucosyltransferase (EC 2.4.1.117); N-acetylglucosaminyltransferase (EC 2.4.1.-); N-acetylgalactosaminyltransferase (EC 2.4.1.-); hyaluronan synthase (EC 2.4.1.212); chitin oligosaccharide synthase (EC 2.4.1.-); beta-1,3-glucan synthase (EC 2.4.1.34…
LAB_7__17017_20	440	GH25	177	7	182	1	177	3.2e-44	0.99435	GH	lysozyme (EC 3.2.1.17)
LAB_7__17017_23	830	CBM50	40	6	58	1	39	3.3e-11	0.95	CBM	Modules of approx. 50 residues found attached to various enzymes from families GH18, GH19, GH23, GH24, GH25 and GH73, i.e. enzymes cleaving either chitin or peptidoglycan. Binding to chitopentaose demonstrated in the case of Pteris ryukyuensis chitinase A [Ohnuma T et al. (2008) J. Biol. Chem. 283:5178-87 (PMID: 18083709)]. CBM50 modules are also found in a multitude of other enzymes targeting th…
LAB_7__17017_6	1214	GH2	752	51	639	29	492	1.9e-98	0.615691	GH	beta-galactosidase (EC 3.2.1.23) ; beta-mannosidase (EC 3.2.1.25); beta-glucuronidase (EC 3.2.1.31); mannosylglycoprotein endo-beta-mannosidase (EC 3.2.1.152); exo-beta-glucosaminidase (EC 3.2.1.165)
LAB_7__171688_4	964	CBM37	62	852	893	7	46	8.3e-07	0.629032	CBM	Modules of approx. 100 residues, conserved in numerous R. albus polysaccharide-degrading enzymes and other proteins from this bacterium. Several members of CBM37 have been shown to exhibit rather broad binding specificity to xylan, chitin, microcrystalline and phosphoric-acid swollen cellulose, as well as more heterogeneous substrates, such as alfalfa cell walls, banana stem and wheat straw.
LAB_7__182189_15	295	SLH	42	222	262	1	41	1.7e-08	0.952381	Cellulosome	S-layer homology domain, anchoring cellulosome onto the bacterial cell surfaces
LAB_7__182189_3	238	SLH	42	183	222	1	40	8.6e-16	0.928571	Cellulosome	S-layer homology domain, anchoring cellulosome onto the bacterial cell surfaces
LAB_7__182793_28	349	GT4	160	161	275	7	126	1.6e-10	0.74375	GT	sucrose synthase (EC 2.4.1.13); sucrose-phosphate synthase (EC 2.4.1.14); alpha-glucosyltransferase (EC 2.4.1.52); lipopolysaccharide N-acetylglucosaminyltransferase (EC 2.4.1.56); GDP-Man alpha-mannosyltransferase (EC 2.4.1.-); 1,2-diacylglycerol 3-glucosyltransferase (EC 2.4.1.157); diglucosyl diacylglycerol synthase (EC 2.4.1.208); digalactosyldiacylglycerol synthase (EC 2.4.1.141); trehalose …
LAB_7__182793_46	254	GH23	135	145	252	21	121	4.8e-09	0.740741	GH	lysozyme type G (EC 3.2.1.17); peptidoglycan lyase (EC 4.2.2.-) also known in the literature as peptidoglycan lytic transglycosylase
LAB_7__184162_12	353	GT2	170	28	156	2	129	7.6e-29	0.747059	GT	cellulose synthase (EC 2.4.1.12); chitin synthase (EC 2.4.1.16); dolichyl-phosphate beta-D-mannosyltransferase (EC 2.4.1.83); dolichyl-phosphate beta-glucosyltransferase (EC 2.4.1.117); N-acetylglucosaminyltransferase (EC 2.4.1.-); N-acetylgalactosaminyltransferase (EC 2.4.1.-); hyaluronan synthase (EC 2.4.1.212); chitin oligosaccharide synthase (EC 2.4.1.-); beta-1,3-glucan synthase (EC 2.4.1.34…
LAB_7__184162_3	281	GT2	170	3	130	1	129	1.8e-32	0.752941	GT	cellulose synthase (EC 2.4.1.12); chitin synthase (EC 2.4.1.16); dolichyl-phosphate beta-D-mannosyltransferase (EC 2.4.1.83); dolichyl-phosphate beta-glucosyltransferase (EC 2.4.1.117); N-acetylglucosaminyltransferase (EC 2.4.1.-); N-acetylgalactosaminyltransferase (EC 2.4.1.-); hyaluronan synthase (EC 2.4.1.212); chitin oligosaccharide synthase (EC 2.4.1.-); beta-1,3-glucan synthase (EC 2.4.1.34…
LAB_7__184162_5	363	GT4	160	233	331	53	156	3.3e-11	0.64375	GT	sucrose synthase (EC 2.4.1.13); sucrose-phosphate synthase (EC 2.4.1.14); alpha-glucosyltransferase (EC 2.4.1.52); lipopolysaccharide N-acetylglucosaminyltransferase (EC 2.4.1.56); GDP-Man alpha-mannosyltransferase (EC 2.4.1.-); 1,2-diacylglycerol 3-glucosyltransferase (EC 2.4.1.157); diglucosyl diacylglycerol synthase (EC 2.4.1.208); digalactosyldiacylglycerol synthase (EC 2.4.1.141); trehalose …
LAB_7__185318_22	580	CBM32	124	445	567	5	115	7.8e-17	0.887097	CBM	Binding to galactose and lactose has been demonstrated for the module of Micromonospora viridifaciens sialidase (PMID: 16239725). Binding to polygalacturonic acid has been shown for a Yersinia member (PMID: 17292916). Binding to LacNAc (beta-D-galactosyl-1,4-beta-D-N-acetylglucosamine) has been shown for an N-acetylglucosaminidase from Clostridium perfingens (PMID: 16990278).
LAB_7__186002_26	1773	CBM16	116	1124	1186	50	104	1.3e-05	0.465517	CBM	Carbohydrate-binding module 16. Binding to cellulose and glucomannan demonstrated [B. Bae et al (2008) J Biol Chem. 283:12415-25 (PMID: 18025086)]
LAB_7__191551_3	205	CBM70	161	35	103	79	145	6.8e-05	0.409938	CBM	The hyaluronan-specific binding function of the N-terminal CBM70 module of Streptococcus pneumoniae hyaluronate lyase has been demonstrated.
LAB_7__191551_32	987	GH43	310	45	458	1	310	6.2e-88	0.996774	GH	beta-xylosidase (EC 3.2.1.37); beta-1,3-xylosidase (EC 3.2.1.-); alpha-L-arabinofuranosidase (EC 3.2.1.55); arabinanase (EC 3.2.1.99); xylanase (EC 3.2.1.8); galactan 1,3-beta-galactosidase (EC 3.2.1.145)
LAB_7__193539_80	176	CBM12	34	72	105	1	34	2.1e-10	0.970588	CBM	Modules of approx. 40-60 residues. The majority of these modules is found among chitinases where the function is chitin-binding. Distantly related to the CBM5 family.
LAB_7__193539_94	143	CBM12	34	102	119	6	23	4.9e-06	0.5	CBM	Modules of approx. 40-60 residues. The majority of these modules is found among chitinases where the function is chitin-binding. Distantly related to the CBM5 family.
LAB_7__19632_19	133	CBM12	34	96	111	8	23	0.00023	0.441176	CBM	Modules of approx. 40-60 residues. The majority of these modules is found among chitinases where the function is chitin-binding. Distantly related to the CBM5 family.
LAB_7__201540_13	142	CBM5	40	93	136	2	40	1.3e-06	0.95	CBM	Modules of approx. 60 residues found in bacterial enzymes. Chitin-binding described in several cases. Distantly related to the CBM12 family.
LAB_7__201540_13	142	CBM12	34	35	73	2	34	1.3e-08	0.941176	CBM	Modules of approx. 40-60 residues. The majority of these modules is found among chitinases where the function is chitin-binding. Distantly related to the CBM5 family.
LAB_7__208012_1	1642	dockerin	21	1585	1602	1	18	0.0004	0.809524	Cellulosome	The cohesin-dockerin interaction is the crucial interaction for complex formation in the cellulosome
LAB_7__208012_2	2474	CBM26	75	1386	1447	2	64	1.4e-08	0.826667	CBM	Starch-binding function demonstrated in two cases.
LAB_7__210495_30	172	CBM5	40	134	151	8	25	0.00025	0.425	CBM	Modules of approx. 60 residues found in bacterial enzymes. Chitin-binding described in several cases. Distantly related to the CBM12 family.
LAB_7__21514_10	2010	CBM16	116	694	760	55	110	0.00016	0.474138	CBM	Carbohydrate-binding module 16. Binding to cellulose and glucomannan demonstrated [B. Bae et al (2008) J Biol Chem. 283:12415-25 (PMID: 18025086)]
LAB_7__215803_21	345	CBM50	40	298	343	1	40	1.1e-12	0.975	CBM	Modules of approx. 50 residues found attached to various enzymes from families GH18, GH19, GH23, GH24, GH25 and GH73, i.e. enzymes cleaving either chitin or peptidoglycan. Binding to chitopentaose demonstrated in the case of Pteris ryukyuensis chitinase A [Ohnuma T et al. (2008) J. Biol. Chem. 283:5178-87 (PMID: 18083709)]. CBM50 modules are also found in a multitude of other enzymes targeting th…
LAB_7__215803_26	361	CBM61	141	134	244	2	119	9.2e-07	0.829787	CBM	Modules of approx. 150 residues found appended to GH16, GH30, GH31, GH43, GH53 and GH66 catalytic domains. A beta-1,4-galactan binding function has been demonstrated for the CBM60 of Thermotoga maritima GH53 galactanase [PMID: 20826814].
LAB_7__226843_20	129	CBM12	34	95	114	8	27	1.1e-08	0.558824	CBM	Modules of approx. 40-60 residues. The majority of these modules is found among chitinases where the function is chitin-binding. Distantly related to the CBM5 family.
LAB_7__227199_2	481	GH25	177	5	179	2	177	6.5e-35	0.988701	GH	lysozyme (EC 3.2.1.17)
LAB_7__227770_13	452	SLH	42	87	128	1	42	1.2e-10	0.97619	Cellulosome	S-layer homology domain, anchoring cellulosome onto the bacterial cell surfaces
LAB_7__235320_21	123	GH108	86	20	103	2	86	4.2e-25	0.976744	GH	N-acetylmuramidase (EC 3.2.1.17)
LAB_7__235693_4	264	CBM56	159	200	262	2	62	9.7e-08	0.377358	CBM	beta-1,3-glucan binding function demonstrated by Yamamoto et al. (1998) FEBS Letters 433:41-43 [PMID: 9738929]
LAB_7__238384_6	454	cohesin	134	29	131	5	123	2.6e-09	0.880597	Cellulosome	The cohesin-dockerin interaction is the crucial interaction for complex formation in the cellulosome
LAB_7__23937_1	476	GH9	418	11	467	6	417	3.6e-97	0.983254	GH	endoglucanase (EC 3.2.1.4); cellobiohydrolase (EC 3.2.1.91); beta-glucosidase (EC 3.2.1.21); exo-beta-glucosaminidase (EC 3.2.1.165)
LAB_7__240050_3	555	GH43	271	38	303	1	271	3.9e-90	0.99631	GH	beta-xylosidase (EC 3.2.1.37); beta-1,3-xylosidase (EC 3.2.1.-); alpha-L-arabinofuranosidase (EC 3.2.1.55); arabinanase (EC 3.2.1.99); xylanase (EC 3.2.1.8); galactan 1,3-beta-galactosidase (EC 3.2.1.145)
LAB_7__240050_4	718	GH10	303	34	362	3	301	1.6e-111	0.983498	GH	endo-1,4-beta-xylanase (EC 3.2.1.8); endo-1,3-beta-xylanase (EC 3.2.1.32)
LAB_7__240050_4	718	CE1	227	501	713	1	221	5.3e-52	0.969163	CE	acetyl xylan esterase (EC 3.1.1.72); cinnamoyl esterase (EC 3.1.1.-); feruloyl esterase (EC 3.1.1.73); carboxylesterase (EC 3.1.1.1); S-formylglutathione hydrolase (EC 3.1.2.12)
LAB_7__240050_5	1193	CBM16	116	60	139	13	91	0.00019	0.672414	CBM	Carbohydrate-binding module 16. Binding to cellulose and glucomannan demonstrated [B. Bae et al (2008) J Biol Chem. 283:12415-25 (PMID: 18025086)]
LAB_7__244842_79	137	CBM12	34	99	114	8	23	1.5e-05	0.441176	CBM	Modules of approx. 40-60 residues. The majority of these modules is found among chitinases where the function is chitin-binding. Distantly related to the CBM5 family.
LAB_7__244842_82	311	CBM35	123	105	165	17	78	0.00087	0.495935	CBM	Modules of approx. 130 residues. A module that is conserved in three Cellvibrio xylan-degrading enzymes binds to xylan and the interaction is calcium dependent, while a module from a Cellvibrio mannanase binds to decorated soluble mannans and mannooligosaccharides. A module in a
LAB_7__249304_2	206	GH24	137	3	132	1	137	4.9e-39	0.992701	GH	lysozyme (EC 3.2.1.17)
LAB_7__251215_2	668	GH2	752	24	577	29	483	2.1e-92	0.603723	GH	beta-galactosidase (EC 3.2.1.23) ; beta-mannosidase (EC 3.2.1.25); beta-glucuronidase (EC 3.2.1.31); mannosylglycoprotein endo-beta-mannosidase (EC 3.2.1.152); exo-beta-glucosaminidase (EC 3.2.1.165)
LAB_7__253150_73	994	CBM37	62	278	330	7	52	0.00025	0.725806	CBM	Modules of approx. 100 residues, conserved in numerous R. albus polysaccharide-degrading enzymes and other proteins from this bacterium. Several members of CBM37 have been shown to exhibit rather broad binding specificity to xylan, chitin, microcrystalline and phosphoric-acid swollen cellulose, as well as more heterogeneous substrates, such as alfalfa cell walls, banana stem and wheat straw.
LAB_7__253368_4	305	CBM50	40	262	303	1	38	3.5e-11	0.925	CBM	Modules of approx. 50 residues found attached to various enzymes from families GH18, GH19, GH23, GH24, GH25 and GH73, i.e. enzymes cleaving either chitin or peptidoglycan. Binding to chitopentaose demonstrated in the case of Pteris ryukyuensis chitinase A [Ohnuma T et al. (2008) J. Biol. Chem. 283:5178-87 (PMID: 18083709)]. CBM50 modules are also found in a multitude of other enzymes targeting th…
LAB_7__253368_5	306	GH73	128	34	163	2	128	1.3e-36	0.984375	GH	peptidoglycan hydrolase with endo-beta-N-acetylglucosaminidase specificity (EC 3.2.1.-)
LAB_7__253368_5	306	CBM50	40	262	304	1	39	2.7e-07	0.95	CBM	Modules of approx. 50 residues found attached to various enzymes from families GH18, GH19, GH23, GH24, GH25 and GH73, i.e. enzymes cleaving either chitin or peptidoglycan. Binding to chitopentaose demonstrated in the case of Pteris ryukyuensis chitinase A [Ohnuma T et al. (2008) J. Biol. Chem. 283:5178-87 (PMID: 18083709)]. CBM50 modules are also found in a multitude of other enzymes targeting th…
LAB_7__256920_1	348	GT4	160	168	307	12	150	2.8e-11	0.8625	GT	sucrose synthase (EC 2.4.1.13); sucrose-phosphate synthase (EC 2.4.1.14); alpha-glucosyltransferase (EC 2.4.1.52); lipopolysaccharide N-acetylglucosaminyltransferase (EC 2.4.1.56); GDP-Man alpha-mannosyltransferase (EC 2.4.1.-); 1,2-diacylglycerol 3-glucosyltransferase (EC 2.4.1.157); diglucosyl diacylglycerol synthase (EC 2.4.1.208); digalactosyldiacylglycerol synthase (EC 2.4.1.141); trehalose …
LAB_7__256920_14	377	GT4	160	192	348	6	160	7.1e-30	0.9625	GT	sucrose synthase (EC 2.4.1.13); sucrose-phosphate synthase (EC 2.4.1.14); alpha-glucosyltransferase (EC 2.4.1.52); lipopolysaccharide N-acetylglucosaminyltransferase (EC 2.4.1.56); GDP-Man alpha-mannosyltransferase (EC 2.4.1.-); 1,2-diacylglycerol 3-glucosyltransferase (EC 2.4.1.157); diglucosyl diacylglycerol synthase (EC 2.4.1.208); digalactosyldiacylglycerol synthase (EC 2.4.1.141); trehalose …
LAB_7__256920_3	352	GT2	170	6	172	1	168	6.2e-26	0.982353	GT	cellulose synthase (EC 2.4.1.12); chitin synthase (EC 2.4.1.16); dolichyl-phosphate beta-D-mannosyltransferase (EC 2.4.1.83); dolichyl-phosphate beta-glucosyltransferase (EC 2.4.1.117); N-acetylglucosaminyltransferase (EC 2.4.1.-); N-acetylgalactosaminyltransferase (EC 2.4.1.-); hyaluronan synthase (EC 2.4.1.212); chitin oligosaccharide synthase (EC 2.4.1.-); beta-1,3-glucan synthase (EC 2.4.1.34…
LAB_7__256920_4	376	GT4	160	197	306	6	117	3.8e-22	0.69375	GT	sucrose synthase (EC 2.4.1.13); sucrose-phosphate synthase (EC 2.4.1.14); alpha-glucosyltransferase (EC 2.4.1.52); lipopolysaccharide N-acetylglucosaminyltransferase (EC 2.4.1.56); GDP-Man alpha-mannosyltransferase (EC 2.4.1.-); 1,2-diacylglycerol 3-glucosyltransferase (EC 2.4.1.157); diglucosyl diacylglycerol synthase (EC 2.4.1.208); digalactosyldiacylglycerol synthase (EC 2.4.1.141); trehalose …
LAB_7__269573_14	512	CBM50	40	470	492	5	27	0.00031	0.55	CBM	Modules of approx. 50 residues found attached to various enzymes from families GH18, GH19, GH23, GH24, GH25 and GH73, i.e. enzymes cleaving either chitin or peptidoglycan. Binding to chitopentaose demonstrated in the case of Pteris ryukyuensis chitinase A [Ohnuma T et al. (2008) J. Biol. Chem. 283:5178-87 (PMID: 18083709)]. CBM50 modules are also found in a multitude of other enzymes targeting th…
LAB_7__269573_17	383	GT4	160	198	350	5	159	2.9e-33	0.9625	GT	sucrose synthase (EC 2.4.1.13); sucrose-phosphate synthase (EC 2.4.1.14); alpha-glucosyltransferase (EC 2.4.1.52); lipopolysaccharide N-acetylglucosaminyltransferase (EC 2.4.1.56); GDP-Man alpha-mannosyltransferase (EC 2.4.1.-); 1,2-diacylglycerol 3-glucosyltransferase (EC 2.4.1.157); diglucosyl diacylglycerol synthase (EC 2.4.1.208); digalactosyldiacylglycerol synthase (EC 2.4.1.141); trehalose …
LAB_7__275881_7	911	CBM37	62	305	360	6	54	0.00018	0.774194	CBM	Modules of approx. 100 residues, conserved in numerous R. albus polysaccharide-degrading enzymes and other proteins from this bacterium. Several members of CBM37 have been shown to exhibit rather broad binding specificity to xylan, chitin, microcrystalline and phosphoric-acid swollen cellulose, as well as more heterogeneous substrates, such as alfalfa cell walls, banana stem and wheat straw.
LAB_7__275881_7	911	CBM50	40	6	49	1	40	7.6e-17	0.975	CBM	Modules of approx. 50 residues found attached to various enzymes from families GH18, GH19, GH23, GH24, GH25 and GH73, i.e. enzymes cleaving either chitin or peptidoglycan. Binding to chitopentaose demonstrated in the case of Pteris ryukyuensis chitinase A [Ohnuma T et al. (2008) J. Biol. Chem. 283:5178-87 (PMID: 18083709)]. CBM50 modules are also found in a multitude of other enzymes targeting th…
LAB_7__27828_18	280	GH25	177	8	200	1	177	1.5e-34	0.99435	GH	lysozyme (EC 3.2.1.17)
LAB_7__279445_13	333	GT2	170	9	146	1	135	5e-16	0.788235	GT	cellulose synthase (EC 2.4.1.12); chitin synthase (EC 2.4.1.16); dolichyl-phosphate beta-D-mannosyltransferase (EC 2.4.1.83); dolichyl-phosphate beta-glucosyltransferase (EC 2.4.1.117); N-acetylglucosaminyltransferase (EC 2.4.1.-); N-acetylgalactosaminyltransferase (EC 2.4.1.-); hyaluronan synthase (EC 2.4.1.212); chitin oligosaccharide synthase (EC 2.4.1.-); beta-1,3-glucan synthase (EC 2.4.1.34…
LAB_7__279445_9	242	GT2	170	6	115	2	102	2.6e-10	0.588235	GT	cellulose synthase (EC 2.4.1.12); chitin synthase (EC 2.4.1.16); dolichyl-phosphate beta-D-mannosyltransferase (EC 2.4.1.83); dolichyl-phosphate beta-glucosyltransferase (EC 2.4.1.117); N-acetylglucosaminyltransferase (EC 2.4.1.-); N-acetylgalactosaminyltransferase (EC 2.4.1.-); hyaluronan synthase (EC 2.4.1.212); chitin oligosaccharide synthase (EC 2.4.1.-); beta-1,3-glucan synthase (EC 2.4.1.34…
LAB_7__279742_28	441	GH73	128	183	310	10	126	3e-13	0.90625	GH	peptidoglycan hydrolase with endo-beta-N-acetylglucosaminidase specificity (EC 3.2.1.-)
LAB_7__281779_6	383	GT2	170	7	159	2	151	1.6e-19	0.876471	GT	cellulose synthase (EC 2.4.1.12); chitin synthase (EC 2.4.1.16); dolichyl-phosphate beta-D-mannosyltransferase (EC 2.4.1.83); dolichyl-phosphate beta-glucosyltransferase (EC 2.4.1.117); N-acetylglucosaminyltransferase (EC 2.4.1.-); N-acetylgalactosaminyltransferase (EC 2.4.1.-); hyaluronan synthase (EC 2.4.1.212); chitin oligosaccharide synthase (EC 2.4.1.-); beta-1,3-glucan synthase (EC 2.4.1.34…
LAB_7__28238_4	436	CBM50	40	391	433	1	39	3.3e-10	0.95	CBM	Modules of approx. 50 residues found attached to various enzymes from families GH18, GH19, GH23, GH24, GH25 and GH73, i.e. enzymes cleaving either chitin or peptidoglycan. Binding to chitopentaose demonstrated in the case of Pteris ryukyuensis chitinase A [Ohnuma T et al. (2008) J. Biol. Chem. 283:5178-87 (PMID: 18083709)]. CBM50 modules are also found in a multitude of other enzymes targeting th…
LAB_7__283046_16	266	CBM12	34	151	186	1	34	0.00024	0.970588	CBM	Modules of approx. 40-60 residues. The majority of these modules is found among chitinases where the function is chitin-binding. Distantly related to the CBM5 family.
LAB_7__283046_4	216	CBM12	34	34	74	1	34	0.00082	0.970588	CBM	Modules of approx. 40-60 residues. The majority of these modules is found among chitinases where the function is chitin-binding. Distantly related to the CBM5 family.
LAB_7__285077_6	875	CBM20	90	2	80	2	73	2.9e-05	0.788889	CBM	The granular starch-binding function has been demonstrated in several cases. Interact strongly with cyclodextrins. Often designated as starch-binding domains (SBD).
LAB_7__285077_6	875	GH77	494	401	866	179	490	4.9e-75	0.629555	GH	amylomaltase or 4-alpha-glucanotransferase (EC 2.4.1.25)
LAB_7__288548_6	540	GH43	294	29	343	1	294	2.2e-110	0.996599	GH	beta-xylosidase (EC 3.2.1.37); beta-1,3-xylosidase (EC 3.2.1.-); alpha-L-arabinofuranosidase (EC 3.2.1.55); arabinanase (EC 3.2.1.99); xylanase (EC 3.2.1.8); galactan 1,3-beta-galactosidase (EC 3.2.1.145)
LAB_7__293889_17	659	CBM37	62	154	193	24	61	9.8e-05	0.596774	CBM	Modules of approx. 100 residues, conserved in numerous R. albus polysaccharide-degrading enzymes and other proteins from this bacterium. Several members of CBM37 have been shown to exhibit rather broad binding specificity to xylan, chitin, microcrystalline and phosphoric-acid swollen cellulose, as well as more heterogeneous substrates, such as alfalfa cell walls, banana stem and wheat straw.
LAB_7__293889_18	781	CBM4	126	599	667	45	115	1.2e-07	0.555556	CBM	Modules of approx. 150 residues found in bacterial enzymes. Binding of these modules has been demonstrated with xylan, beta-1,3-glucan, beta-1,3-1,4-glucan, beta-1,6-glucan and amorphous cellulose but not with crystalline cellulose.
LAB_7__293889_38	220	GH23	135	107	216	17	126	9.6e-19	0.807407	GH	lysozyme type G (EC 3.2.1.17); peptidoglycan lyase (EC 4.2.2.-) also known in the literature as peptidoglycan lytic transglycosylase
LAB_7__316335_2	270	CE10	341	42	192	80	208	5.2e-31	0.375367	CE	arylesterase (EC 3.1.1.-); carboxyl esterase (EC 3.1.1.3); acetylcholinesterase (EC 3.1.1.7); cholinesterase (EC 3.1.1.8); sterol esterase (EC 3.1.1.13); brefeldin A esterase (EC 3.1.1.-).
LAB_7__316335_5	526	CE10	341	84	222	63	188	6.8e-39	0.366569	CE	arylesterase (EC 3.1.1.-); carboxyl esterase (EC 3.1.1.3); acetylcholinesterase (EC 3.1.1.7); cholinesterase (EC 3.1.1.8); sterol esterase (EC 3.1.1.13); brefeldin A esterase (EC 3.1.1.-).
LAB_7__317827_5	358	GT4	160	157	319	5	150	2.2e-15	0.90625	GT	sucrose synthase (EC 2.4.1.13); sucrose-phosphate synthase (EC 2.4.1.14); alpha-glucosyltransferase (EC 2.4.1.52); lipopolysaccharide N-acetylglucosaminyltransferase (EC 2.4.1.56); GDP-Man alpha-mannosyltransferase (EC 2.4.1.-); 1,2-diacylglycerol 3-glucosyltransferase (EC 2.4.1.157); diglucosyl diacylglycerol synthase (EC 2.4.1.208); digalactosyldiacylglycerol synthase (EC 2.4.1.141); trehalose …
LAB_7__321578_18	1145	CBM50	40	676	733	1	40	1.5e-10	0.975	CBM	Modules of approx. 50 residues found attached to various enzymes from families GH18, GH19, GH23, GH24, GH25 and GH73, i.e. enzymes cleaving either chitin or peptidoglycan. Binding to chitopentaose demonstrated in the case of Pteris ryukyuensis chitinase A [Ohnuma T et al. (2008) J. Biol. Chem. 283:5178-87 (PMID: 18083709)]. CBM50 modules are also found in a multitude of other enzymes targeting th…
LAB_7__321804_3	761	GH92	491	259	746	7	491	1.3e-174	0.985743	GH	mannosyl-oligosaccharide alpha-1,2-mannosidase (EC 3.2.1.113); mannosyl-oligosaccharide alpha-1,3-mannosidase (EC 3.2.1.-);
LAB_7__322329_2	556	PL9	141	302	364	56	118	0.00013	0.439716	PL	pectate lyase (EC 4.2.2.2); exopolygalacturonate lyase (EC 4.2.2.9); thiopeptidoglycan lyase (EC 4.2.2.-).
LAB_7__324683_49	139	GH24	137	2	130	6	137	7.3e-36	0.956204	GH	lysozyme (EC 3.2.1.17)
LAB_7__325807_20	760	CBM16	116	375	502	1	111	4.4e-11	0.948276	CBM	Carbohydrate-binding module 16. Binding to cellulose and glucomannan demonstrated [B. Bae et al (2008) J Biol Chem. 283:12415-25 (PMID: 18025086)]
LAB_7__325807_23	142	CBM12	34	104	120	8	24	6e-06	0.470588	CBM	Modules of approx. 40-60 residues. The majority of these modules is found among chitinases where the function is chitin-binding. Distantly related to the CBM5 family.
LAB_7__32600_2	596	CBM5	40	482	509	4	31	0.00025	0.675	CBM	Modules of approx. 60 residues found in bacterial enzymes. Chitin-binding described in several cases. Distantly related to the CBM12 family.
LAB_7__32600_3	1329	GH2	752	67	934	20	749	2.2e-208	0.969415	GH	beta-galactosidase (EC 3.2.1.23) ; beta-mannosidase (EC 3.2.1.25); beta-glucuronidase (EC 3.2.1.31); mannosylglycoprotein endo-beta-mannosidase (EC 3.2.1.152); exo-beta-glucosaminidase (EC 3.2.1.165)
LAB_7__32600_3	1329	CBM32	124	1155	1278	12	122	9.6e-23	0.887097	CBM	Binding to galactose and lactose has been demonstrated for the module of Micromonospora viridifaciens sialidase (PMID: 16239725). Binding to polygalacturonic acid has been shown for a Yersinia member (PMID: 17292916). Binding to LacNAc (beta-D-galactosyl-1,4-beta-D-N-acetylglucosamine) has been shown for an N-acetylglucosaminidase from Clostridium perfingens (PMID: 16990278).
LAB_7__327337_21	323	SLH	42	229	254	7	32	0.00055	0.595238	Cellulosome	S-layer homology domain, anchoring cellulosome onto the bacterial cell surfaces
LAB_7__327337_21	323	GH25	177	6	193	1	170	6.6e-38	0.954802	GH	lysozyme (EC 3.2.1.17)
LAB_7__330589_11	89	CBM12	34	33	63	1	31	2.8e-09	0.882353	CBM	Modules of approx. 40-60 residues. The majority of these modules is found among chitinases where the function is chitin-binding. Distantly related to the CBM5 family.
LAB_7__330589_9	347	GT2	170	9	110	1	101	3.2e-18	0.588235	GT	cellulose synthase (EC 2.4.1.12); chitin synthase (EC 2.4.1.16); dolichyl-phosphate beta-D-mannosyltransferase (EC 2.4.1.83); dolichyl-phosphate beta-glucosyltransferase (EC 2.4.1.117); N-acetylglucosaminyltransferase (EC 2.4.1.-); N-acetylgalactosaminyltransferase (EC 2.4.1.-); hyaluronan synthase (EC 2.4.1.212); chitin oligosaccharide synthase (EC 2.4.1.-); beta-1,3-glucan synthase (EC 2.4.1.34…
LAB_7__38865_8	164	CBM5	40	123	145	5	27	0.00018	0.55	CBM	Modules of approx. 60 residues found in bacterial enzymes. Chitin-binding described in several cases. Distantly related to the CBM12 family.
LAB_7__38865_8	164	CBM12	34	63	96	1	34	1.1e-11	0.970588	CBM	Modules of approx. 40-60 residues. The majority of these modules is found among chitinases where the function is chitin-binding. Distantly related to the CBM5 family.
LAB_7__41155_7	429	GH25	177	5	187	1	177	2.5e-41	0.99435	GH	lysozyme (EC 3.2.1.17)
LAB_7__41155_9	247	CBM35	123	149	226	33	110	0.00018	0.626016	CBM	Modules of approx. 130 residues. A module that is conserved in three Cellvibrio xylan-degrading enzymes binds to xylan and the interaction is calcium dependent, while a module from a Cellvibrio mannanase binds to decorated soluble mannans and mannooligosaccharides. A module in a
LAB_7__44742_15	891	CBM50	40	6	48	1	39	3.6e-15	0.95	CBM	Modules of approx. 50 residues found attached to various enzymes from families GH18, GH19, GH23, GH24, GH25 and GH73, i.e. enzymes cleaving either chitin or peptidoglycan. Binding to chitopentaose demonstrated in the case of Pteris ryukyuensis chitinase A [Ohnuma T et al. (2008) J. Biol. Chem. 283:5178-87 (PMID: 18083709)]. CBM50 modules are also found in a multitude of other enzymes targeting th…
LAB_7__44742_21	702	PL9	374	222	366	22	155	1e-08	0.355615	PL	pectate lyase (EC 4.2.2.2); exopolygalacturonate lyase (EC 4.2.2.9); thiopeptidoglycan lyase (EC 4.2.2.-).
LAB_7__54019_10	252	CBM5	40	150	188	3	40	5.3e-05	0.925	CBM	Modules of approx. 60 residues found in bacterial enzymes. Chitin-binding described in several cases. Distantly related to the CBM12 family.
LAB_7__54019_9	222	CBM12	34	151	182	2	32	1.2e-07	0.882353	CBM	Modules of approx. 40-60 residues. The majority of these modules is found among chitinases where the function is chitin-binding. Distantly related to the CBM5 family.
LAB_7__57671_11	369	CBM50	40	257	302	1	40	1.9e-13	0.975	CBM	Modules of approx. 50 residues found attached to various enzymes from families GH18, GH19, GH23, GH24, GH25 and GH73, i.e. enzymes cleaving either chitin or peptidoglycan. Binding to chitopentaose demonstrated in the case of Pteris ryukyuensis chitinase A [Ohnuma T et al. (2008) J. Biol. Chem. 283:5178-87 (PMID: 18083709)]. CBM50 modules are also found in a multitude of other enzymes targeting th…
LAB_7__57671_14	377	GH18	296	45	290	48	240	5.3e-29	0.648649	GH	chitinase (EC 3.2.1.14); endo-beta-N-acetylglucosaminidase (EC 3.2.1.96); xylanase inhibitor; concanavalin B; narbonin
LAB_7__57671_17	576	CBM16	116	477	548	1	74	1.9e-05	0.62931	CBM	Carbohydrate-binding module 16. Binding to cellulose and glucomannan demonstrated [B. Bae et al (2008) J Biol Chem. 283:12415-25 (PMID: 18025086)]
LAB_7__60385_19	72	CBM50	40	7	54	1	40	3.5e-05	0.975	CBM	Modules of approx. 50 residues found attached to various enzymes from families GH18, GH19, GH23, GH24, GH25 and GH73, i.e. enzymes cleaving either chitin or peptidoglycan. Binding to chitopentaose demonstrated in the case of Pteris ryukyuensis chitinase A [Ohnuma T et al. (2008) J. Biol. Chem. 283:5178-87 (PMID: 18083709)]. CBM50 modules are also found in a multitude of other enzymes targeting th…
LAB_7__62760_10	527	CE12	210	155	282	62	164	1e-06	0.485714	CE	pectin acetylesterase (EC 3.1.1.-); rhamnogalacturonan acetylesterase (EC 3.1.1.-); acetyl xylan esterase (EC 3.1.1.72)
LAB_7__62760_13	337	CBM66	155	131	270	13	135	5.7e-07	0.787097	CBM	The CBM66 module, derived from the Bacillus subtilis exo-acting 尾-fructosidase SacC, targets the terminal fructoside residue of fructans.
LAB_7__62760_42	224	PL35	179	121	201	64	143	0.00054	0.441341	PL	chondroitin lyase / chondroitinase (EC 4.2.2.-); chondroitin AC lyase (EC 4.2.2.5)
LAB_7__63699_2	827	CBM50	40	6	57	1	39	6.4e-09	0.95	CBM	Modules of approx. 50 residues found attached to various enzymes from families GH18, GH19, GH23, GH24, GH25 and GH73, i.e. enzymes cleaving either chitin or peptidoglycan. Binding to chitopentaose demonstrated in the case of Pteris ryukyuensis chitinase A [Ohnuma T et al. (2008) J. Biol. Chem. 283:5178-87 (PMID: 18083709)]. CBM50 modules are also found in a multitude of other enzymes targeting th…
LAB_7__63780_2	832	CE4	130	294	401	8	109	1.1e-15	0.776923	CE	acetyl xylan esterase (EC 3.1.1.72); chitin deacetylase (EC 3.5.1.41); chitooligosaccharide deacetylase (EC 3.5.1.-); peptidoglycan GlcNAc deacetylase (EC 3.5.1.-); peptidoglycan N-acetylmuramic acid deacetylase (EC 3.5.1.-).
LAB_7__68529_62	473	GH25	177	5	185	1	177	4e-37	0.99435	GH	lysozyme (EC 3.2.1.17)
LAB_7__6971_2	812	GH115	697	38	808	10	697	1.9e-256	0.985653	GH	xylan alpha-1,2-glucuronidase (3.2.1.131); alpha-(4-O-methyl)-glucuronidase (3.2.1.-)
LAB_7__6971_5	597	GH67	669	22	563	140	665	4.5e-217	0.784753	GH	alpha-glucuronidase (EC 3.2.1.139); xylan alpha-1,2-glucuronidase (EC 3.2.1.131)
LAB_7__70048_3	334	GH23	135	67	204	13	123	5.9e-10	0.814815	GH	lysozyme type G (EC 3.2.1.17); peptidoglycan lyase (EC 4.2.2.-) also known in the literature as peptidoglycan lytic transglycosylase
LAB_7__76663_9	140	CBM5	40	77	101	2	26	4.4e-05	0.6	CBM	Modules of approx. 60 residues found in bacterial enzymes. Chitin-binding described in several cases. Distantly related to the CBM12 family.
LAB_7__8068_5	141	CBM12	34	33	66	1	34	9.9e-07	0.970588	CBM	Modules of approx. 40-60 residues. The majority of these modules is found among chitinases where the function is chitin-binding. Distantly related to the CBM5 family.
LAB_7__81780_24	985	CBM44	64	450	487	22	61	1.8e-06	0.609375	CBM	The C-terminal CBM44 module of the Clostridium thermocellum enzyme has been demonstrated to bind equally well cellulose and xyloglucan
LAB_7__81780_4	446	GT2	170	228	349	1	129	2e-24	0.752941	GT	cellulose synthase (EC 2.4.1.12); chitin synthase (EC 2.4.1.16); dolichyl-phosphate beta-D-mannosyltransferase (EC 2.4.1.83); dolichyl-phosphate beta-glucosyltransferase (EC 2.4.1.117); N-acetylglucosaminyltransferase (EC 2.4.1.-); N-acetylgalactosaminyltransferase (EC 2.4.1.-); hyaluronan synthase (EC 2.4.1.212); chitin oligosaccharide synthase (EC 2.4.1.-); beta-1,3-glucan synthase (EC 2.4.1.34…
LAB_7__83281_8	375	GH25	177	82	262	1	176	2.7e-43	0.988701	GH	lysozyme (EC 3.2.1.17)
LAB_7__85931_32	137	GH108	86	9	104	3	86	6.4e-20	0.965116	GH	N-acetylmuramidase (EC 3.2.1.17)
LAB_7__86639_1	623	CBM4	126	329	396	22	86	2e-05	0.507937	CBM	Modules of approx. 150 residues found in bacterial enzymes. Binding of these modules has been demonstrated with xylan, beta-1,3-glucan, beta-1,3-1,4-glucan, beta-1,6-glucan and amorphous cellulose but not with crystalline cellulose.
LAB_7__89543_22	143	CBM12	34	34	73	1	34	1e-05	0.970588	CBM	Modules of approx. 40-60 residues. The majority of these modules is found among chitinases where the function is chitin-binding. Distantly related to the CBM5 family.
LAB_7__92679_1	282	GH25	177	11	196	1	173	7.1e-43	0.971751	GH	lysozyme (EC 3.2.1.17)
LAB_7__97701_18	133	CBM5	40	94	111	7	24	0.00012	0.425	CBM	Modules of approx. 60 residues found in bacterial enzymes. Chitin-binding described in several cases. Distantly related to the CBM12 family.
LAB_7__97701_18	133	CBM12	34	34	67	1	34	5.3e-12	0.970588	CBM	Modules of approx. 40-60 residues. The majority of these modules is found among chitinases where the function is chitin-binding. Distantly related to the CBM5 family.
LAB_7__97701_19	221	CBM12	34	39	78	1	34	0.00021	0.970588	CBM	Modules of approx. 40-60 residues. The majority of these modules is found among chitinases where the function is chitin-binding. Distantly related to the CBM5 family.
LAB_7__97701_19	221	CBM5	40	181	210	7	36	9.2e-05	0.725	CBM	Modules of approx. 60 residues found in bacterial enzymes. Chitin-binding described in several cases. Distantly related to the CBM12 family.
LAB_7__98164_11	203	GH24	137	101	171	56	118	0.00019	0.452555	GH	lysozyme (EC 3.2.1.17)
LAFP_15__128263_10	442	CE7	313	159	440	9	290	6.5e-39	0.897764	CE	acetyl xylan esterase (EC 3.1.1.72); cephalosporin-C deacetylase (EC 3.1.1.41).
LAFP_15__131021_15	728	CE4	130	526	653	5	125	1.4e-13	0.923077	CE	acetyl xylan esterase (EC 3.1.1.72); chitin deacetylase (EC 3.5.1.41); chitooligosaccharide deacetylase (EC 3.5.1.-); peptidoglycan GlcNAc deacetylase (EC 3.5.1.-); peptidoglycan N-acetylmuramic acid deacetylase (EC 3.5.1.-).
LAFP_15__131021_17	411	CBM50	40	174	218	1	40	1.2e-11	0.975	CBM	Modules of approx. 50 residues found attached to various enzymes from families GH18, GH19, GH23, GH24, GH25 and GH73, i.e. enzymes cleaving either chitin or peptidoglycan. Binding to chitopentaose demonstrated in the case of Pteris ryukyuensis chitinase A [Ohnuma T et al. (2008) J. Biol. Chem. 283:5178-87 (PMID: 18083709)]. CBM50 modules are also found in a multitude of other enzymes targeting th…
LAFP_15__131887_2	299	GH24	137	93	198	5	95	3.1e-06	0.656934	GH	lysozyme (EC 3.2.1.17)
LAFP_15__132006_9	139	GH108	86	8	107	2	86	1e-22	0.976744	GH	N-acetylmuramidase (EC 3.2.1.17)
LAFP_15__132712_14	145	CBM12	34	37	69	2	34	7.5e-13	0.941176	CBM	Modules of approx. 40-60 residues. The majority of these modules is found among chitinases where the function is chitin-binding. Distantly related to the CBM5 family.
LAFP_15__150726_5	1317	GH23	135	34	139	17	117	3.5e-22	0.740741	GH	lysozyme type G (EC 3.2.1.17); peptidoglycan lyase (EC 4.2.2.-) also known in the literature as peptidoglycan lytic transglycosylase
LAFP_15__151282_12	527	CBM50	40	226	270	1	39	1.5e-05	0.95	CBM	Modules of approx. 50 residues found attached to various enzymes from families GH18, GH19, GH23, GH24, GH25 and GH73, i.e. enzymes cleaving either chitin or peptidoglycan. Binding to chitopentaose demonstrated in the case of Pteris ryukyuensis chitinase A [Ohnuma T et al. (2008) J. Biol. Chem. 283:5178-87 (PMID: 18083709)]. CBM50 modules are also found in a multitude of other enzymes targeting th…
LAFP_15__156623_2	279	GH73	128	136	250	15	125	2e-22	0.859375	GH	peptidoglycan hydrolase with endo-beta-N-acetylglucosaminidase specificity (EC 3.2.1.-)
LAFP_15__158610_9	483	CE4	130	321	444	4	123	4.6e-16	0.915385	CE	acetyl xylan esterase (EC 3.1.1.72); chitin deacetylase (EC 3.5.1.41); chitooligosaccharide deacetylase (EC 3.5.1.-); peptidoglycan GlcNAc deacetylase (EC 3.5.1.-); peptidoglycan N-acetylmuramic acid deacetylase (EC 3.5.1.-).
LAFP_15__162890_16	183	GH19	231	36	146	55	162	1.3e-30	0.463203	GH	chitinase (EC 3.2.1.14).
LAFP_15__165912_30	320	GH25	177	6	183	1	170	2.1e-38	0.954802	GH	lysozyme (EC 3.2.1.17)
LAFP_15__165912_30	320	CBM50	40	276	318	1	39	7.6e-16	0.95	CBM	Modules of approx. 50 residues found attached to various enzymes from families GH18, GH19, GH23, GH24, GH25 and GH73, i.e. enzymes cleaving either chitin or peptidoglycan. Binding to chitopentaose demonstrated in the case of Pteris ryukyuensis chitinase A [Ohnuma T et al. (2008) J. Biol. Chem. 283:5178-87 (PMID: 18083709)]. CBM50 modules are also found in a multitude of other enzymes targeting th…
LAFP_15__165912_32	514	CE12	210	305	460	2	151	2.4e-09	0.709524	CE	pectin acetylesterase (EC 3.1.1.-); rhamnogalacturonan acetylesterase (EC 3.1.1.-); acetyl xylan esterase (EC 3.1.1.72)
LAFP_15__170826_17	776	GH73	128	287	432	6	128	3.5e-22	0.953125	GH	peptidoglycan hydrolase with endo-beta-N-acetylglucosaminidase specificity (EC 3.2.1.-)
LAFP_15__171333_9	801	GH31	427	179	593	1	427	4.7e-86	0.997658	GH	alpha-glucosidase (EC 3.2.1.20); alpha-1,3-glucosidase (EC 3.2.1.84); sucrase-isomaltase (EC 3.2.1.48) (EC 3.2.1.10); alpha-xylosidase (EC 3.2.1.-); alpha-glucan lyase (EC 4.2.2.13); isomaltosyltransferase (EC 2.4.1.-).
LAFP_15__172613_14	355	GT4	160	175	270	65	145	4.8e-09	0.5	GT	sucrose synthase (EC 2.4.1.13); sucrose-phosphate synthase (EC 2.4.1.14); alpha-glucosyltransferase (EC 2.4.1.52); lipopolysaccharide N-acetylglucosaminyltransferase (EC 2.4.1.56); GDP-Man alpha-mannosyltransferase (EC 2.4.1.-); 1,2-diacylglycerol 3-glucosyltransferase (EC 2.4.1.157); diglucosyl diacylglycerol synthase (EC 2.4.1.208); digalactosyldiacylglycerol synthase (EC 2.4.1.141); trehalose …
LAFP_15__172984_9	333	CE1	227	116	314	80	214	9.4e-09	0.590308	CE	acetyl xylan esterase (EC 3.1.1.72); cinnamoyl esterase (EC 3.1.1.-); feruloyl esterase (EC 3.1.1.73); carboxylesterase (EC 3.1.1.1); S-formylglutathione hydrolase (EC 3.1.2.12)
LAFP_15__174180_7	363	GT2	170	6	102	1	93	1.2e-10	0.541176	GT	cellulose synthase (EC 2.4.1.12); chitin synthase (EC 2.4.1.16); dolichyl-phosphate beta-D-mannosyltransferase (EC 2.4.1.83); dolichyl-phosphate beta-glucosyltransferase (EC 2.4.1.117); N-acetylglucosaminyltransferase (EC 2.4.1.-); N-acetylgalactosaminyltransferase (EC 2.4.1.-); hyaluronan synthase (EC 2.4.1.212); chitin oligosaccharide synthase (EC 2.4.1.-); beta-1,3-glucan synthase (EC 2.4.1.34…
LAFP_15__184731_15	88	CBM50	40	40	86	1	40	1.7e-07	0.975	CBM	Modules of approx. 50 residues found attached to various enzymes from families GH18, GH19, GH23, GH24, GH25 and GH73, i.e. enzymes cleaving either chitin or peptidoglycan. Binding to chitopentaose demonstrated in the case of Pteris ryukyuensis chitinase A [Ohnuma T et al. (2008) J. Biol. Chem. 283:5178-87 (PMID: 18083709)]. CBM50 modules are also found in a multitude of other enzymes targeting th…
LAFP_15__185083_5	270	GH73	128	133	263	4	128	2.4e-34	0.96875	GH	peptidoglycan hydrolase with endo-beta-N-acetylglucosaminidase specificity (EC 3.2.1.-)
LAFP_15__186157_5	188	CBM54	114	129	186	11	67	2e-05	0.491228	CBM	Binding to xylan, yeast cell wall glucan and chitin shown in Dvortsov et al., Microbiology UK (2009) in press.
LAFP_15__186157_9	404	AA6	195	258	321	2	78	1.7e-05	0.389744	AA	1,4-benzoquinone reductase (EC. 1.6.5.6)
LAFP_15__190140_27	466	GH4	179	8	182	1	173	1e-68	0.960894	GH	maltose-6-phosphate glucosidase (EC 3.2.1.122); alpha-glucosidase (EC 3.2.1.20); alpha-galactosidase (EC 3.2.1.22); 6-phospho-beta-glucosidase (EC 3.2.1.86); alpha-glucuronidase (EC 3.2.1.139).
LAFP_15__190361_4	337	CBM66	155	130	194	12	76	2.6e-06	0.412903	CBM	The CBM66 module, derived from the Bacillus subtilis exo-acting 尾-fructosidase SacC, targets the terminal fructoside residue of fructans.
LAFP_15__190415_13	553	GH23	135	213	326	14	128	3.2e-36	0.844444	GH	lysozyme type G (EC 3.2.1.17); peptidoglycan lyase (EC 4.2.2.-) also known in the literature as peptidoglycan lytic transglycosylase
LAFP_15__199796_12	289	GH13	266	9	213	1	219	4.7e-44	0.819549	GH	alpha-amylase (EC 3.2.1.1); pullulanase (EC 3.2.1.41); cyclomaltodextrin glucanotransferase (EC 2.4.1.19); cyclomaltodextrinase (EC 3.2.1.54); trehalose-6-phosphate hydrolase (EC 3.2.1.93); oligo-alpha-glucosidase (EC 3.2.1.10); maltogenic amylase (EC 3.2.1.133); neopullulanase (EC 3.2.1.135); alpha-glucosidase (EC 3.2.1.20); maltotetraose-forming alpha-amylase (EC 3.2.1.60); isoamylase (EC 3.2.1…
LAFP_15__200165_6	147	CBM24	76	74	103	9	39	0.00091	0.394737	CBM	alpha-1,3-glucan (mutan)-binding function demonstrated in two cases (PMID:10636904)
LAFP_15__205128_11	179	GH19	231	36	140	55	157	8e-30	0.441558	GH	chitinase (EC 3.2.1.14).
LAFP_15__205128_13	472	CE2	209	251	389	6	148	2.3e-06	0.679426	CE	acetyl xylan esterase (EC 3.1.1.72).
LAFP_15__210414_10	282	CBM32	124	138	268	10	122	2.8e-16	0.903226	CBM	Binding to galactose and lactose has been demonstrated for the module of Micromonospora viridifaciens sialidase (PMID: 16239725). Binding to polygalacturonic acid has been shown for a Yersinia member (PMID: 17292916). Binding to LacNAc (beta-D-galactosyl-1,4-beta-D-N-acetylglucosamine) has been shown for an N-acetylglucosaminidase from Clostridium perfingens (PMID: 16990278).
LAFP_15__210414_14	668	GH97	631	24	665	8	630	3.1e-195	0.985737	GH	alpha-glucosidase (EC 3.2.1.20); alpha-galactosidase (EC 3.2.1.22)
LAFP_15__210414_7	454	GH109	126	43	168	1	126	2.6e-53	0.992063	GH	alpha-N-acetylgalactosaminidase (EC 3.2.1.49)
LAFP_15__210414_8	1055	GH2	752	63	898	16	748	5.7e-183	0.973404	GH	beta-galactosidase (EC 3.2.1.23) ; beta-mannosidase (EC 3.2.1.25); beta-glucuronidase (EC 3.2.1.31); mannosylglycoprotein endo-beta-mannosidase (EC 3.2.1.152); exo-beta-glucosaminidase (EC 3.2.1.165)
LAFP_15__210414_9	763	CBM32	124	60	186	10	122	1.3e-09	0.903226	CBM	Binding to galactose and lactose has been demonstrated for the module of Micromonospora viridifaciens sialidase (PMID: 16239725). Binding to polygalacturonic acid has been shown for a Yersinia member (PMID: 17292916). Binding to LacNAc (beta-D-galactosyl-1,4-beta-D-N-acetylglucosamine) has been shown for an N-acetylglucosaminidase from Clostridium perfingens (PMID: 16990278).
LAFP_15__215060_13	189	CBM50	40	144	188	1	40	2e-14	0.975	CBM	Modules of approx. 50 residues found attached to various enzymes from families GH18, GH19, GH23, GH24, GH25 and GH73, i.e. enzymes cleaving either chitin or peptidoglycan. Binding to chitopentaose demonstrated in the case of Pteris ryukyuensis chitinase A [Ohnuma T et al. (2008) J. Biol. Chem. 283:5178-87 (PMID: 18083709)]. CBM50 modules are also found in a multitude of other enzymes targeting th…
LAFP_15__215715_11	418	GH25	177	47	223	2	176	1.2e-27	0.983051	GH	lysozyme (EC 3.2.1.17)
LAFP_15__215715_11	418	CBM50	40	266	308	1	39	8.3e-13	0.95	CBM	Modules of approx. 50 residues found attached to various enzymes from families GH18, GH19, GH23, GH24, GH25 and GH73, i.e. enzymes cleaving either chitin or peptidoglycan. Binding to chitopentaose demonstrated in the case of Pteris ryukyuensis chitinase A [Ohnuma T et al. (2008) J. Biol. Chem. 283:5178-87 (PMID: 18083709)]. CBM50 modules are also found in a multitude of other enzymes targeting th…
LAFP_15__221753_22	410	GT4	160	205	355	2	154	2.8e-35	0.95	GT	sucrose synthase (EC 2.4.1.13); sucrose-phosphate synthase (EC 2.4.1.14); alpha-glucosyltransferase (EC 2.4.1.52); lipopolysaccharide N-acetylglucosaminyltransferase (EC 2.4.1.56); GDP-Man alpha-mannosyltransferase (EC 2.4.1.-); 1,2-diacylglycerol 3-glucosyltransferase (EC 2.4.1.157); diglucosyl diacylglycerol synthase (EC 2.4.1.208); digalactosyldiacylglycerol synthase (EC 2.4.1.141); trehalose …
LAFP_15__225812_5	359	GT2	170	8	108	2	108	1.7e-09	0.623529	GT	cellulose synthase (EC 2.4.1.12); chitin synthase (EC 2.4.1.16); dolichyl-phosphate beta-D-mannosyltransferase (EC 2.4.1.83); dolichyl-phosphate beta-glucosyltransferase (EC 2.4.1.117); N-acetylglucosaminyltransferase (EC 2.4.1.-); N-acetylgalactosaminyltransferase (EC 2.4.1.-); hyaluronan synthase (EC 2.4.1.212); chitin oligosaccharide synthase (EC 2.4.1.-); beta-1,3-glucan synthase (EC 2.4.1.34…
LAFP_15__226354_26	924	CBM22	131	712	851	3	128	3.3e-08	0.954198	CBM	A xylan binding function has been demonstrated in several cases and affinity with mixed beta-1,3/beta-1,4-glucans in one. In several cases a thermostabilizing effect has also been seen.
LAFP_15__230894_1	218	GT31	192	54	121	32	99	0.00091	0.348958	GT	N-acetyllactosaminide beta-1,3-N-acetylglucosaminyltransferase (EC 2.4.1.149); Glycoprotein-N-acetylgalactosamine 3-beta-galactosyltransferase (EC 2.4.1.122); fucose-specific beta-1,3-N-acetylglucosaminyltransferase (EC 2.4.1.-); globotriosylceramide beta-1,3-GalNAc transferase (EC 2.4.1.79); chondroitin synthase (beta-1,3-GlcUA and beta-1,4-GalNAc transferase (EC 2.4.1.175); chondroitin beta-1,3…
LAFP_15__233542_74	171	GH73	128	63	160	7	124	2.7e-17	0.914062	GH	peptidoglycan hydrolase with endo-beta-N-acetylglucosaminidase specificity (EC 3.2.1.-)
LAFP_15__237163_3	752	GH73	128	512	662	2	128	1.2e-28	0.984375	GH	peptidoglycan hydrolase with endo-beta-N-acetylglucosaminidase specificity (EC 3.2.1.-)
LAFP_15__238724_2	827	CBM50	40	5	49	1	39	1.1e-10	0.95	CBM	Modules of approx. 50 residues found attached to various enzymes from families GH18, GH19, GH23, GH24, GH25 and GH73, i.e. enzymes cleaving either chitin or peptidoglycan. Binding to chitopentaose demonstrated in the case of Pteris ryukyuensis chitinase A [Ohnuma T et al. (2008) J. Biol. Chem. 283:5178-87 (PMID: 18083709)]. CBM50 modules are also found in a multitude of other enzymes targeting th…
LAFP_15__238724_2	827	CBM37	62	282	335	7	54	6.2e-05	0.758065	CBM	Modules of approx. 100 residues, conserved in numerous R. albus polysaccharide-degrading enzymes and other proteins from this bacterium. Several members of CBM37 have been shown to exhibit rather broad binding specificity to xylan, chitin, microcrystalline and phosphoric-acid swollen cellulose, as well as more heterogeneous substrates, such as alfalfa cell walls, banana stem and wheat straw.
LAFP_15__241043_10	486	CBM50	40	217	261	1	39	3.3e-05	0.95	CBM	Modules of approx. 50 residues found attached to various enzymes from families GH18, GH19, GH23, GH24, GH25 and GH73, i.e. enzymes cleaving either chitin or peptidoglycan. Binding to chitopentaose demonstrated in the case of Pteris ryukyuensis chitinase A [Ohnuma T et al. (2008) J. Biol. Chem. 283:5178-87 (PMID: 18083709)]. CBM50 modules are also found in a multitude of other enzymes targeting th…
LAFP_15__241057_8	240	GH25	177	9	186	1	177	5.8e-46	0.99435	GH	lysozyme (EC 3.2.1.17)
LAFP_15__248178_20	841	CBM16	116	743	818	1	80	5.2e-07	0.681034	CBM	Carbohydrate-binding module 16. Binding to cellulose and glucomannan demonstrated [B. Bae et al (2008) J Biol Chem. 283:12415-25 (PMID: 18025086)]
LAFP_15__248178_23	824	GH18	296	49	296	48	241	1.4e-26	0.652027	GH	chitinase (EC 3.2.1.14); endo-beta-N-acetylglucosaminidase (EC 3.2.1.96); xylanase inhibitor; concanavalin B; narbonin
LAFP_15__248178_23	824	CBM35	123	339	441	14	108	1.9e-06	0.764228	CBM	Modules of approx. 130 residues. A module that is conserved in three Cellvibrio xylan-degrading enzymes binds to xylan and the interaction is calcium dependent, while a module from a Cellvibrio mannanase binds to decorated soluble mannans and mannooligosaccharides. A module in a
LAFP_15__249466_8	705	GT51	177	71	249	2	176	4.7e-53	0.983051	GT	murein polymerase (EC 2.4.1.129).
LAFP_15__251326_13	305	GH25	177	20	173	19	170	6.3e-36	0.853107	GH	lysozyme (EC 3.2.1.17)
LAFP_15__267154_28	146	CBM12	34	108	123	8	23	2.3e-07	0.441176	CBM	Modules of approx. 40-60 residues. The majority of these modules is found among chitinases where the function is chitin-binding. Distantly related to the CBM5 family.
LAFP_15__267154_29	252	GH25	177	4	172	1	169	2e-30	0.949153	GH	lysozyme (EC 3.2.1.17)
LAFP_15__269577_3	1346	CBM50	40	70	113	1	40	1.6e-09	0.975	CBM	Modules of approx. 50 residues found attached to various enzymes from families GH18, GH19, GH23, GH24, GH25 and GH73, i.e. enzymes cleaving either chitin or peptidoglycan. Binding to chitopentaose demonstrated in the case of Pteris ryukyuensis chitinase A [Ohnuma T et al. (2008) J. Biol. Chem. 283:5178-87 (PMID: 18083709)]. CBM50 modules are also found in a multitude of other enzymes targeting th…
LAFP_15__270898_3	770	CBM32	124	609	689	17	79	6.7e-05	0.5	CBM	Binding to galactose and lactose has been demonstrated for the module of Micromonospora viridifaciens sialidase (PMID: 16239725). Binding to polygalacturonic acid has been shown for a Yersinia member (PMID: 17292916). Binding to LacNAc (beta-D-galactosyl-1,4-beta-D-N-acetylglucosamine) has been shown for an N-acetylglucosaminidase from Clostridium perfingens (PMID: 16990278).
LAFP_15__270898_6	669	GH97	631	15	663	11	630	8.7e-199	0.980983	GH	alpha-glucosidase (EC 3.2.1.20); alpha-galactosidase (EC 3.2.1.22)
LAFP_15__270898_7	454	GH13	344	285	426	1	146	1.6e-46	0.421512	GH	alpha-amylase (EC 3.2.1.1); pullulanase (EC 3.2.1.41); cyclomaltodextrin glucanotransferase (EC 2.4.1.19); cyclomaltodextrinase (EC 3.2.1.54); trehalose-6-phosphate hydrolase (EC 3.2.1.93); oligo-alpha-glucosidase (EC 3.2.1.10); maltogenic amylase (EC 3.2.1.133); neopullulanase (EC 3.2.1.135); alpha-glucosidase (EC 3.2.1.20); maltotetraose-forming alpha-amylase (EC 3.2.1.60); isoamylase (EC 3.2.1…
LAFP_15__272665_10	572	CBM50	40	130	172	1	40	0.00054	0.975	CBM	Modules of approx. 50 residues found attached to various enzymes from families GH18, GH19, GH23, GH24, GH25 and GH73, i.e. enzymes cleaving either chitin or peptidoglycan. Binding to chitopentaose demonstrated in the case of Pteris ryukyuensis chitinase A [Ohnuma T et al. (2008) J. Biol. Chem. 283:5178-87 (PMID: 18083709)]. CBM50 modules are also found in a multitude of other enzymes targeting th…
LAFP_15__272665_11	378	GT94	283	110	305	35	219	1.1e-26	0.650177	GT	GDP-Man: GlcA-尾-1,2-Man-伪-1,3-Glc-尾-1,4-Glc-伪-1-PP-undecaprenol 尾-1,4-mannosyltransferase (2.4.1.251)
LAFP_15__274673_1	3173	CBM44	64	1005	1056	8	62	9.6e-09	0.84375	CBM	The C-terminal CBM44 module of the Clostridium thermocellum enzyme has been demonstrated to bind equally well cellulose and xyloglucan
LAFP_15__274974_6	910	CBM50	40	7	50	1	40	3.1e-15	0.975	CBM	Modules of approx. 50 residues found attached to various enzymes from families GH18, GH19, GH23, GH24, GH25 and GH73, i.e. enzymes cleaving either chitin or peptidoglycan. Binding to chitopentaose demonstrated in the case of Pteris ryukyuensis chitinase A [Ohnuma T et al. (2008) J. Biol. Chem. 283:5178-87 (PMID: 18083709)]. CBM50 modules are also found in a multitude of other enzymes targeting th…
LAFP_15__277892_16	356	GT2	170	8	106	2	107	7.8e-10	0.617647	GT	cellulose synthase (EC 2.4.1.12); chitin synthase (EC 2.4.1.16); dolichyl-phosphate beta-D-mannosyltransferase (EC 2.4.1.83); dolichyl-phosphate beta-glucosyltransferase (EC 2.4.1.117); N-acetylglucosaminyltransferase (EC 2.4.1.-); N-acetylgalactosaminyltransferase (EC 2.4.1.-); hyaluronan synthase (EC 2.4.1.212); chitin oligosaccharide synthase (EC 2.4.1.-); beta-1,3-glucan synthase (EC 2.4.1.34…
LAFP_15__280444_7	301	CBM50	40	246	298	1	38	2.4e-07	0.925	CBM	Modules of approx. 50 residues found attached to various enzymes from families GH18, GH19, GH23, GH24, GH25 and GH73, i.e. enzymes cleaving either chitin or peptidoglycan. Binding to chitopentaose demonstrated in the case of Pteris ryukyuensis chitinase A [Ohnuma T et al. (2008) J. Biol. Chem. 283:5178-87 (PMID: 18083709)]. CBM50 modules are also found in a multitude of other enzymes targeting th…
LAFP_15__283222_11	396	GH3	216	112	331	7	215	4.2e-48	0.962963	GH	beta-glucosidase (EC 3.2.1.21); xylan 1,4-beta-xylosidase (EC 3.2.1.37); beta-N-acetylhexosaminidase (EC 3.2.1.52); glucan 1,3-beta-glucosidase (EC 3.2.1.58); glucan 1,4-beta-glucosidase (EC 3.2.1.74); exo-1,3-1,4-glucanase (EC 3.2.1.-); alphalpha-L-arabinofuranosidase (EC 3.2.1.55).
LAFP_15__287338_6	2253	CBM50	40	2103	2149	1	40	1e-11	0.975	CBM	Modules of approx. 50 residues found attached to various enzymes from families GH18, GH19, GH23, GH24, GH25 and GH73, i.e. enzymes cleaving either chitin or peptidoglycan. Binding to chitopentaose demonstrated in the case of Pteris ryukyuensis chitinase A [Ohnuma T et al. (2008) J. Biol. Chem. 283:5178-87 (PMID: 18083709)]. CBM50 modules are also found in a multitude of other enzymes targeting th…
LAFP_15__288183_46	437	GH29	346	10	314	33	346	1.4e-94	0.904624	GH	alpha-L-fucosidase (EC 3.2.1.51)
LAFP_15__289809_4	1202	CBM12	34	793	819	4	30	6.7e-06	0.764706	CBM	Modules of approx. 40-60 residues. The majority of these modules is found among chitinases where the function is chitin-binding. Distantly related to the CBM5 family.
LAFP_15__289883_15	891	CBM50	40	12	56	2	39	2.6e-11	0.925	CBM	Modules of approx. 50 residues found attached to various enzymes from families GH18, GH19, GH23, GH24, GH25 and GH73, i.e. enzymes cleaving either chitin or peptidoglycan. Binding to chitopentaose demonstrated in the case of Pteris ryukyuensis chitinase A [Ohnuma T et al. (2008) J. Biol. Chem. 283:5178-87 (PMID: 18083709)]. CBM50 modules are also found in a multitude of other enzymes targeting th…
LAFP_15__295095_12	127	GH5	213	2	77	102	177	0.00058	0.352113	GH	chitosanase (EC 3.2.1.132); beta-mannosidase (EC 3.2.1.25); Cellulase (EC 3.2.1.4); glucan 1,3-beta-glucosidase (EC 3.2.1.58); licheninase (EC 3.2.1.73); glucan endo-1,6-beta-glucosidase (EC 3.2.1.75); mannan endo-beta-1,4-mannosidase (EC 3.2.1.78); endo-beta-1,4-xylanase (EC 3.2.1.8); cellulose beta-1,4-cellobiosidase (EC 3.2.1.91); beta-1,3-mannanase (EC 3.2.1.-); xyloglucan-specific endo-beta-…
LAFP_15__296043_1	552	GH23	135	301	430	14	121	6.9e-11	0.792593	GH	lysozyme type G (EC 3.2.1.17); peptidoglycan lyase (EC 4.2.2.-) also known in the literature as peptidoglycan lytic transglycosylase
LAFP_15__297853_14	136	CBM5	40	96	121	5	30	0.00049	0.625	CBM	Modules of approx. 60 residues found in bacterial enzymes. Chitin-binding described in several cases. Distantly related to the CBM12 family.
LAFP_15__297853_14	136	CBM12	34	39	68	5	34	1.6e-09	0.852941	CBM	Modules of approx. 40-60 residues. The majority of these modules is found among chitinases where the function is chitin-binding. Distantly related to the CBM5 family.
LAFP_15__316751_7	1246	GH73	128	303	414	6	125	3.1e-11	0.929688	GH	peptidoglycan hydrolase with endo-beta-N-acetylglucosaminidase specificity (EC 3.2.1.-)
LAFP_15__317675_11	322	GH25	177	4	187	1	176	2e-22	0.988701	GH	lysozyme (EC 3.2.1.17)
LAFP_15__317675_11	322	CBM50	40	278	320	1	39	8.5e-15	0.95	CBM	Modules of approx. 50 residues found attached to various enzymes from families GH18, GH19, GH23, GH24, GH25 and GH73, i.e. enzymes cleaving either chitin or peptidoglycan. Binding to chitopentaose demonstrated in the case of Pteris ryukyuensis chitinase A [Ohnuma T et al. (2008) J. Biol. Chem. 283:5178-87 (PMID: 18083709)]. CBM50 modules are also found in a multitude of other enzymes targeting th…
LAFP_15__318053_22	382	GH25	177	192	370	1	177	5.6e-42	0.99435	GH	lysozyme (EC 3.2.1.17)
LAFP_15__318287_13	328	GT2	170	5	96	2	93	1.3e-12	0.535294	GT	cellulose synthase (EC 2.4.1.12); chitin synthase (EC 2.4.1.16); dolichyl-phosphate beta-D-mannosyltransferase (EC 2.4.1.83); dolichyl-phosphate beta-glucosyltransferase (EC 2.4.1.117); N-acetylglucosaminyltransferase (EC 2.4.1.-); N-acetylgalactosaminyltransferase (EC 2.4.1.-); hyaluronan synthase (EC 2.4.1.212); chitin oligosaccharide synthase (EC 2.4.1.-); beta-1,3-glucan synthase (EC 2.4.1.34…
LAFP_15__318287_5	311	CBM50	40	190	237	1	40	2.7e-12	0.975	CBM	Modules of approx. 50 residues found attached to various enzymes from families GH18, GH19, GH23, GH24, GH25 and GH73, i.e. enzymes cleaving either chitin or peptidoglycan. Binding to chitopentaose demonstrated in the case of Pteris ryukyuensis chitinase A [Ohnuma T et al. (2008) J. Biol. Chem. 283:5178-87 (PMID: 18083709)]. CBM50 modules are also found in a multitude of other enzymes targeting th…
LAFP_15__319504_10	164	CBM12	34	46	61	9	24	0.00019	0.441176	CBM	Modules of approx. 40-60 residues. The majority of these modules is found among chitinases where the function is chitin-binding. Distantly related to the CBM5 family.
LAFP_15__319504_1	810	CBM12	34	658	677	8	27	2.7e-05	0.558824	CBM	Modules of approx. 40-60 residues. The majority of these modules is found among chitinases where the function is chitin-binding. Distantly related to the CBM5 family.
LAFP_15__319662_1	120	GT2	96	20	95	8	88	1.1e-06	0.833333	GT	cellulose synthase (EC 2.4.1.12); chitin synthase (EC 2.4.1.16); dolichyl-phosphate beta-D-mannosyltransferase (EC 2.4.1.83); dolichyl-phosphate beta-glucosyltransferase (EC 2.4.1.117); N-acetylglucosaminyltransferase (EC 2.4.1.-); N-acetylgalactosaminyltransferase (EC 2.4.1.-); hyaluronan synthase (EC 2.4.1.212); chitin oligosaccharide synthase (EC 2.4.1.-); beta-1,3-glucan synthase (EC 2.4.1.34…
LAFP_15__332982_53	1736	GH25	177	1012	1191	1	169	1.2e-27	0.949153	GH	lysozyme (EC 3.2.1.17)
LAFP_15__336461_14	322	dockerin	21	163	178	1	16	7.6e-06	0.714286	Cellulosome	The cohesin-dockerin interaction is the crucial interaction for complex formation in the cellulosome
LAFP_15__336461_8	195	GH25	177	10	137	47	177	2.6e-29	0.734463	GH	lysozyme (EC 3.2.1.17)
LAFP_15__338001_4	684	CBM32	124	414	494	11	83	1.9e-08	0.580645	CBM	Binding to galactose and lactose has been demonstrated for the module of Micromonospora viridifaciens sialidase (PMID: 16239725). Binding to polygalacturonic acid has been shown for a Yersinia member (PMID: 17292916). Binding to LacNAc (beta-D-galactosyl-1,4-beta-D-N-acetylglucosamine) has been shown for an N-acetylglucosaminidase from Clostridium perfingens (PMID: 16990278).
LAFP_15__338001_4	684	CBM13	188	536	680	8	135	3e-10	0.675532	CBM	Modules of approx. 150 residues which always appear as a threefold internal repeat. The only apparent exception to this, xylanase II of Actinomadura sp. FC7 (GenBank U08894), is in fact not completely sequenced. These modules were first identified in several plant lectins such as ricin or agglutinin of Ricinus communis which bind galactose residues. The three-dimensional structure of a plant lect…
LAFP_15__346453_8	479	GH1	429	2	474	4	428	4e-148	0.988345	GH	beta-glucosidase (EC 3.2.1.21); beta-galactosidase (EC 3.2.1.23); beta-mannosidase (EC 3.2.1.25); beta-glucuronidase (EC 3.2.1.31); beta-D-fucosidase (EC 3.2.1.38); phlorizin hydrolase (EC 3.2.1.62); exo-beta-1,4-glucanase (EC 3.2.1.74); 6-phospho-beta-galactosidase (EC 3.2.1.85); 6-phospho-beta-glucosidase (EC 3.2.1.86); strictosidine beta-glucosidase (EC 3.2.1.105); lactase (EC 3.2.1.108); amyg…
LAFP_15__362697_4	617	CBM50	40	250	291	1	40	1.5e-09	0.975	CBM	Modules of approx. 50 residues found attached to various enzymes from families GH18, GH19, GH23, GH24, GH25 and GH73, i.e. enzymes cleaving either chitin or peptidoglycan. Binding to chitopentaose demonstrated in the case of Pteris ryukyuensis chitinase A [Ohnuma T et al. (2008) J. Biol. Chem. 283:5178-87 (PMID: 18083709)]. CBM50 modules are also found in a multitude of other enzymes targeting th…
LAFP_15__362697_4	617	GH25	177	314	483	1	148	2.3e-13	0.830508	GH	lysozyme (EC 3.2.1.17)
LAFP_15__362966_39	907	CBM50	40	5	57	1	39	2.3e-10	0.95	CBM	Modules of approx. 50 residues found attached to various enzymes from families GH18, GH19, GH23, GH24, GH25 and GH73, i.e. enzymes cleaving either chitin or peptidoglycan. Binding to chitopentaose demonstrated in the case of Pteris ryukyuensis chitinase A [Ohnuma T et al. (2008) J. Biol. Chem. 283:5178-87 (PMID: 18083709)]. CBM50 modules are also found in a multitude of other enzymes targeting th…
LAFP_15__362966_39	907	CBM37	62	292	347	6	54	6.6e-05	0.774194	CBM	Modules of approx. 100 residues, conserved in numerous R. albus polysaccharide-degrading enzymes and other proteins from this bacterium. Several members of CBM37 have been shown to exhibit rather broad binding specificity to xylan, chitin, microcrystalline and phosphoric-acid swollen cellulose, as well as more heterogeneous substrates, such as alfalfa cell walls, banana stem and wheat straw.
LAFP_15__362966_42	332	GH25	177	8	182	2	177	2.6e-40	0.988701	GH	lysozyme (EC 3.2.1.17)
LAFP_15__362966_42	332	CBM50	40	231	273	1	39	2e-15	0.95	CBM	Modules of approx. 50 residues found attached to various enzymes from families GH18, GH19, GH23, GH24, GH25 and GH73, i.e. enzymes cleaving either chitin or peptidoglycan. Binding to chitopentaose demonstrated in the case of Pteris ryukyuensis chitinase A [Ohnuma T et al. (2008) J. Biol. Chem. 283:5178-87 (PMID: 18083709)]. CBM50 modules are also found in a multitude of other enzymes targeting th…
LAFP_15__363259_15	142	GH108	86	8	106	2	86	1.2e-21	0.976744	GH	N-acetylmuramidase (EC 3.2.1.17)
LAFP_15__365369_55	598	GH73	128	23	172	2	128	5.6e-28	0.984375	GH	peptidoglycan hydrolase with endo-beta-N-acetylglucosaminidase specificity (EC 3.2.1.-)
LAFP_15__368882_6	574	CBM44	64	65	100	17	57	2.1e-06	0.625	CBM	The C-terminal CBM44 module of the Clostridium thermocellum enzyme has been demonstrated to bind equally well cellulose and xyloglucan
LAFP_15__368882_7	853	dockerin	21	800	820	1	21	7.2e-06	0.952381	Cellulosome	The cohesin-dockerin interaction is the crucial interaction for complex formation in the cellulosome
LAFP_15__374178_9	453	CBM5	40	78	114	1	37	2e-05	0.9	CBM	Modules of approx. 60 residues found in bacterial enzymes. Chitin-binding described in several cases. Distantly related to the CBM12 family.
LAFP_15__374807_43	101	GH73	128	14	75	58	109	7.2e-05	0.398438	GH	peptidoglycan hydrolase with endo-beta-N-acetylglucosaminidase specificity (EC 3.2.1.-)
LAFP_15__378893_16	1248	GH73	128	304	417	4	125	1.6e-13	0.945312	GH	peptidoglycan hydrolase with endo-beta-N-acetylglucosaminidase specificity (EC 3.2.1.-)
LAFP_15__389224_5	384	AA6	195	245	320	4	94	1e-05	0.461538	AA	1,4-benzoquinone reductase (EC. 1.6.5.6)
LAFP_15__391357_10	2443	CBM2	101	1127	1208	8	84	4.3e-13	0.752475	CBM	Modules of approx. 100 residues and which are found in a large number of bacterial enzymes. The cellulose-binding function has been demonstrated in many cases. Several of these modules have been shown to also bind chitin or xylan.
LAFP_15__392308_16	496	CBM50	40	215	259	1	39	0.00012	0.95	CBM	Modules of approx. 50 residues found attached to various enzymes from families GH18, GH19, GH23, GH24, GH25 and GH73, i.e. enzymes cleaving either chitin or peptidoglycan. Binding to chitopentaose demonstrated in the case of Pteris ryukyuensis chitinase A [Ohnuma T et al. (2008) J. Biol. Chem. 283:5178-87 (PMID: 18083709)]. CBM50 modules are also found in a multitude of other enzymes targeting th…
LAFP_15__394615_1	706	CBM50	40	10	55	3	40	1.2e-07	0.925	CBM	Modules of approx. 50 residues found attached to various enzymes from families GH18, GH19, GH23, GH24, GH25 and GH73, i.e. enzymes cleaving either chitin or peptidoglycan. Binding to chitopentaose demonstrated in the case of Pteris ryukyuensis chitinase A [Ohnuma T et al. (2008) J. Biol. Chem. 283:5178-87 (PMID: 18083709)]. CBM50 modules are also found in a multitude of other enzymes targeting th…
LAFP_15__395009_14	185	GH73	128	80	182	7	126	7.2e-10	0.929688	GH	peptidoglycan hydrolase with endo-beta-N-acetylglucosaminidase specificity (EC 3.2.1.-)
LAFP_15__405361_16	385	GT4	160	206	356	9	158	8.1e-39	0.93125	GT	sucrose synthase (EC 2.4.1.13); sucrose-phosphate synthase (EC 2.4.1.14); alpha-glucosyltransferase (EC 2.4.1.52); lipopolysaccharide N-acetylglucosaminyltransferase (EC 2.4.1.56); GDP-Man alpha-mannosyltransferase (EC 2.4.1.-); 1,2-diacylglycerol 3-glucosyltransferase (EC 2.4.1.157); diglucosyl diacylglycerol synthase (EC 2.4.1.208); digalactosyldiacylglycerol synthase (EC 2.4.1.141); trehalose …
LAFP_15__405361_18	300	GT28	157	12	134	13	133	1.3e-08	0.764331	GT	1,2-diacylglycerol 3-beta-galactosyltransferase (EC 2.4.1.46); 1,2-diacylglycerol 3-beta-glucosyltransferase (EC 2.4.1.157); UDP-GlcNAc: Und-PP-MurAc-pentapeptide beta-N-acetylglucosaminyltransferase (EC 2.4.1.227).
LAFP_15__412427_5	1649	CBM12	34	157	185	3	31	7e-05	0.823529	CBM	Modules of approx. 40-60 residues. The majority of these modules is found among chitinases where the function is chitin-binding. Distantly related to the CBM5 family.
LAFP_15__420395_23	357	CBM56	159	294	353	2	57	0.0002	0.345912	CBM	beta-1,3-glucan binding function demonstrated by Yamamoto et al. (1998) FEBS Letters 433:41-43 [PMID: 9738929]
LAFP_15__425046_2	838	CBM37	62	229	283	6	54	0.00023	0.774194	CBM	Modules of approx. 100 residues, conserved in numerous R. albus polysaccharide-degrading enzymes and other proteins from this bacterium. Several members of CBM37 have been shown to exhibit rather broad binding specificity to xylan, chitin, microcrystalline and phosphoric-acid swollen cellulose, as well as more heterogeneous substrates, such as alfalfa cell walls, banana stem and wheat straw.
LAFP_15__430162_10	164	GH25	177	8	162	1	149	1.1e-31	0.836158	GH	lysozyme (EC 3.2.1.17)
LAFP_15__442018_48	395	CBM50	40	350	393	1	38	3.2e-09	0.925	CBM	Modules of approx. 50 residues found attached to various enzymes from families GH18, GH19, GH23, GH24, GH25 and GH73, i.e. enzymes cleaving either chitin or peptidoglycan. Binding to chitopentaose demonstrated in the case of Pteris ryukyuensis chitinase A [Ohnuma T et al. (2008) J. Biol. Chem. 283:5178-87 (PMID: 18083709)]. CBM50 modules are also found in a multitude of other enzymes targeting th…
LAFP_15__442018_48	395	GH25	177	9	176	1	177	3.8e-27	0.99435	GH	lysozyme (EC 3.2.1.17)
LAFP_15__442776_7	204	GH108	86	10	99	4	86	2.7e-19	0.953488	GH	N-acetylmuramidase (EC 3.2.1.17)
LAFP_15__443060_10	463	GH1	429	3	458	2	428	2.1e-142	0.993007	GH	beta-glucosidase (EC 3.2.1.21); beta-galactosidase (EC 3.2.1.23); beta-mannosidase (EC 3.2.1.25); beta-glucuronidase (EC 3.2.1.31); beta-D-fucosidase (EC 3.2.1.38); phlorizin hydrolase (EC 3.2.1.62); exo-beta-1,4-glucanase (EC 3.2.1.74); 6-phospho-beta-galactosidase (EC 3.2.1.85); 6-phospho-beta-glucosidase (EC 3.2.1.86); strictosidine beta-glucosidase (EC 3.2.1.105); lactase (EC 3.2.1.108); amyg…
LAFP_15__452642_5	129	CBM12	34	33	66	1	34	1.2e-15	0.970588	CBM	Modules of approx. 40-60 residues. The majority of these modules is found among chitinases where the function is chitin-binding. Distantly related to the CBM5 family.
LAFP_15__454873_19	231	GT2	170	3	109	1	114	7.5e-31	0.664706	GT	cellulose synthase (EC 2.4.1.12); chitin synthase (EC 2.4.1.16); dolichyl-phosphate beta-D-mannosyltransferase (EC 2.4.1.83); dolichyl-phosphate beta-glucosyltransferase (EC 2.4.1.117); N-acetylglucosaminyltransferase (EC 2.4.1.-); N-acetylgalactosaminyltransferase (EC 2.4.1.-); hyaluronan synthase (EC 2.4.1.212); chitin oligosaccharide synthase (EC 2.4.1.-); beta-1,3-glucan synthase (EC 2.4.1.34…
LAFP_15__464992_20	514	GH25	177	179	354	1	170	5.6e-34	0.954802	GH	lysozyme (EC 3.2.1.17)
LAFP_15__469697_4	752	GH78	504	272	729	39	502	1.8e-92	0.918651	GH	alpha-L-rhamnosidase (EC 3.2.1.40)
LAFP_15__469697_4	752	CBM67	176	38	202	1	158	6.1e-32	0.892045	CBM	Fujimoto et al. [PMID : 23486481] disclosed the L-rhamnose binding activity and 3-D structure of the CBM67 of Streptomyces avermitilis 伪-L-rhamnosidase (SaRha78A);
LAFP_15__470275_16	88	CBM50	40	40	86	1	40	3.9e-08	0.975	CBM	Modules of approx. 50 residues found attached to various enzymes from families GH18, GH19, GH23, GH24, GH25 and GH73, i.e. enzymes cleaving either chitin or peptidoglycan. Binding to chitopentaose demonstrated in the case of Pteris ryukyuensis chitinase A [Ohnuma T et al. (2008) J. Biol. Chem. 283:5178-87 (PMID: 18083709)]. CBM50 modules are also found in a multitude of other enzymes targeting th…
LAFP_15__470275_30	299	CBM44	64	27	61	21	56	1.4e-05	0.546875	CBM	The C-terminal CBM44 module of the Clostridium thermocellum enzyme has been demonstrated to bind equally well cellulose and xyloglucan
LAFP_15__480842_14	263	CBM12	34	204	225	5	26	0.00032	0.617647	CBM	Modules of approx. 40-60 residues. The majority of these modules is found among chitinases where the function is chitin-binding. Distantly related to the CBM5 family.
LAFP_15__480842_27	330	CBM37	62	133	158	35	60	0.00021	0.403226	CBM	Modules of approx. 100 residues, conserved in numerous R. albus polysaccharide-degrading enzymes and other proteins from this bacterium. Several members of CBM37 have been shown to exhibit rather broad binding specificity to xylan, chitin, microcrystalline and phosphoric-acid swollen cellulose, as well as more heterogeneous substrates, such as alfalfa cell walls, banana stem and wheat straw.
LAFP_15__482687_29	277	GT2	170	6	98	1	92	6.1e-11	0.535294	GT	cellulose synthase (EC 2.4.1.12); chitin synthase (EC 2.4.1.16); dolichyl-phosphate beta-D-mannosyltransferase (EC 2.4.1.83); dolichyl-phosphate beta-glucosyltransferase (EC 2.4.1.117); N-acetylglucosaminyltransferase (EC 2.4.1.-); N-acetylgalactosaminyltransferase (EC 2.4.1.-); hyaluronan synthase (EC 2.4.1.212); chitin oligosaccharide synthase (EC 2.4.1.-); beta-1,3-glucan synthase (EC 2.4.1.34…
LAFP_15__482687_4	186	GH108	86	19	108	8	86	4.4e-15	0.906977	GH	N-acetylmuramidase (EC 3.2.1.17)
LAFP_15__487668_5	442	CE3	194	298	418	56	177	1.5e-06	0.623711	CE	acetyl xylan esterase (EC 3.1.1.72).
LAFP_15__490443_2	352	GT2	170	9	136	1	127	4.5e-20	0.741176	GT	cellulose synthase (EC 2.4.1.12); chitin synthase (EC 2.4.1.16); dolichyl-phosphate beta-D-mannosyltransferase (EC 2.4.1.83); dolichyl-phosphate beta-glucosyltransferase (EC 2.4.1.117); N-acetylglucosaminyltransferase (EC 2.4.1.-); N-acetylgalactosaminyltransferase (EC 2.4.1.-); hyaluronan synthase (EC 2.4.1.212); chitin oligosaccharide synthase (EC 2.4.1.-); beta-1,3-glucan synthase (EC 2.4.1.34…
LAFP_15__501231_9	354	GT4	160	196	262	72	139	1e-11	0.41875	GT	sucrose synthase (EC 2.4.1.13); sucrose-phosphate synthase (EC 2.4.1.14); alpha-glucosyltransferase (EC 2.4.1.52); lipopolysaccharide N-acetylglucosaminyltransferase (EC 2.4.1.56); GDP-Man alpha-mannosyltransferase (EC 2.4.1.-); 1,2-diacylglycerol 3-glucosyltransferase (EC 2.4.1.157); diglucosyl diacylglycerol synthase (EC 2.4.1.208); digalactosyldiacylglycerol synthase (EC 2.4.1.141); trehalose …
LAFP_15__502737_8	358	GT2	170	5	119	2	127	4.5e-12	0.735294	GT	cellulose synthase (EC 2.4.1.12); chitin synthase (EC 2.4.1.16); dolichyl-phosphate beta-D-mannosyltransferase (EC 2.4.1.83); dolichyl-phosphate beta-glucosyltransferase (EC 2.4.1.117); N-acetylglucosaminyltransferase (EC 2.4.1.-); N-acetylgalactosaminyltransferase (EC 2.4.1.-); hyaluronan synthase (EC 2.4.1.212); chitin oligosaccharide synthase (EC 2.4.1.-); beta-1,3-glucan synthase (EC 2.4.1.34…
LAFP_15__504052_15	85	CBM12	34	33	63	1	31	2.7e-10	0.882353	CBM	Modules of approx. 40-60 residues. The majority of these modules is found among chitinases where the function is chitin-binding. Distantly related to the CBM5 family.
LAFP_15__504052_18	347	GT2	170	9	133	1	124	4.6e-20	0.723529	GT	cellulose synthase (EC 2.4.1.12); chitin synthase (EC 2.4.1.16); dolichyl-phosphate beta-D-mannosyltransferase (EC 2.4.1.83); dolichyl-phosphate beta-glucosyltransferase (EC 2.4.1.117); N-acetylglucosaminyltransferase (EC 2.4.1.-); N-acetylgalactosaminyltransferase (EC 2.4.1.-); hyaluronan synthase (EC 2.4.1.212); chitin oligosaccharide synthase (EC 2.4.1.-); beta-1,3-glucan synthase (EC 2.4.1.34…
LAFP_15__509510_7	244	GT2	210	15	214	6	189	3.1e-29	0.871429	GT	cellulose synthase (EC 2.4.1.12); chitin synthase (EC 2.4.1.16); dolichyl-phosphate beta-D-mannosyltransferase (EC 2.4.1.83); dolichyl-phosphate beta-glucosyltransferase (EC 2.4.1.117); N-acetylglucosaminyltransferase (EC 2.4.1.-); N-acetylgalactosaminyltransferase (EC 2.4.1.-); hyaluronan synthase (EC 2.4.1.212); chitin oligosaccharide synthase (EC 2.4.1.-); beta-1,3-glucan synthase (EC 2.4.1.34…
LAFP_15__512288_3	534	CBM30	91	4	85	6	89	1.7e-10	0.912088	CBM	Binding to cellulose has been demonstrated for the N-terminal module of Fibrobacter succinogenes CelF.
LAFP_15__512288_3	534	GH9	418	100	529	2	417	3.9e-91	0.992823	GH	endoglucanase (EC 3.2.1.4); cellobiohydrolase (EC 3.2.1.91); beta-glucosidase (EC 3.2.1.21); exo-beta-glucosaminidase (EC 3.2.1.165)
LAFP_15__512288_9	924	GH146	503	50	621	1	503	1.8e-156	0.998012	GH	beta-L-arabinofuranosidase (EC 3.2.1.185)
LAFP_15__514287_5	337	CBM66	155	131	269	13	134	4.2e-06	0.780645	CBM	The CBM66 module, derived from the Bacillus subtilis exo-acting 尾-fructosidase SacC, targets the terminal fructoside residue of fructans.
LAFP_15__514287_6	1334	CE12	210	1025	1151	35	159	5.2e-06	0.590476	CE	pectin acetylesterase (EC 3.1.1.-); rhamnogalacturonan acetylesterase (EC 3.1.1.-); acetyl xylan esterase (EC 3.1.1.72)
LAFP_15__522412_4	703	GT5	472	222	695	2	470	3e-179	0.991525	GT	UDP-Glc: glycogen glucosyltransferase (EC 2.4.1.11); ADP-Glc: starch glucosyltransferase (EC 2.4.1.21); NDP-Glc: starch glucosyltransferase (EC 2.4.1.242); UDP-Glc: alpha-1,3-glucan synthase (EC 2.4.1.183) UDP-Glc: alpha-1,4-glucan synthase (EC 2.4.1.-)
LAFP_15__527235_9	319	GT2	170	6	113	1	109	6.6e-14	0.635294	GT	cellulose synthase (EC 2.4.1.12); chitin synthase (EC 2.4.1.16); dolichyl-phosphate beta-D-mannosyltransferase (EC 2.4.1.83); dolichyl-phosphate beta-glucosyltransferase (EC 2.4.1.117); N-acetylglucosaminyltransferase (EC 2.4.1.-); N-acetylgalactosaminyltransferase (EC 2.4.1.-); hyaluronan synthase (EC 2.4.1.212); chitin oligosaccharide synthase (EC 2.4.1.-); beta-1,3-glucan synthase (EC 2.4.1.34…
LAFP_17__100447_16	269	GT5	472	5	238	1	225	2.5e-45	0.474576	GT	UDP-Glc: glycogen glucosyltransferase (EC 2.4.1.11); ADP-Glc: starch glucosyltransferase (EC 2.4.1.21); NDP-Glc: starch glucosyltransferase (EC 2.4.1.242); UDP-Glc: alpha-1,3-glucan synthase (EC 2.4.1.183) UDP-Glc: alpha-1,4-glucan synthase (EC 2.4.1.-)
LAFP_17__101782_4	216	GH108	86	20	103	2	86	1.8e-24	0.976744	GH	N-acetylmuramidase (EC 3.2.1.17)
LAFP_17__102715_2	419	GH25	177	225	407	1	177	1.1e-37	0.99435	GH	lysozyme (EC 3.2.1.17)
LAFP_17__102715_5	1020	GH25	177	827	1006	1	177	2.1e-49	0.99435	GH	lysozyme (EC 3.2.1.17)
LAFP_17__103654_6	246	CBM50	40	196	241	1	40	1.5e-14	0.975	CBM	Modules of approx. 50 residues found attached to various enzymes from families GH18, GH19, GH23, GH24, GH25 and GH73, i.e. enzymes cleaving either chitin or peptidoglycan. Binding to chitopentaose demonstrated in the case of Pteris ryukyuensis chitinase A [Ohnuma T et al. (2008) J. Biol. Chem. 283:5178-87 (PMID: 18083709)]. CBM50 modules are also found in a multitude of other enzymes targeting th…
LAFP_17__107901_1	248	CBM50	40	49	92	1	40	5.7e-10	0.975	CBM	Modules of approx. 50 residues found attached to various enzymes from families GH18, GH19, GH23, GH24, GH25 and GH73, i.e. enzymes cleaving either chitin or peptidoglycan. Binding to chitopentaose demonstrated in the case of Pteris ryukyuensis chitinase A [Ohnuma T et al. (2008) J. Biol. Chem. 283:5178-87 (PMID: 18083709)]. CBM50 modules are also found in a multitude of other enzymes targeting th…
LAFP_17__112582_14	139	GH13	349	21	137	197	307	5.4e-06	0.315186	GH	alpha-amylase (EC 3.2.1.1); pullulanase (EC 3.2.1.41); cyclomaltodextrin glucanotransferase (EC 2.4.1.19); cyclomaltodextrinase (EC 3.2.1.54); trehalose-6-phosphate hydrolase (EC 3.2.1.93); oligo-alpha-glucosidase (EC 3.2.1.10); maltogenic amylase (EC 3.2.1.133); neopullulanase (EC 3.2.1.135); alpha-glucosidase (EC 3.2.1.20); maltotetraose-forming alpha-amylase (EC 3.2.1.60); isoamylase (EC 3.2.1…
LAFP_17__117039_16	893	CBM50	40	12	56	2	39	5.8e-08	0.925	CBM	Modules of approx. 50 residues found attached to various enzymes from families GH18, GH19, GH23, GH24, GH25 and GH73, i.e. enzymes cleaving either chitin or peptidoglycan. Binding to chitopentaose demonstrated in the case of Pteris ryukyuensis chitinase A [Ohnuma T et al. (2008) J. Biol. Chem. 283:5178-87 (PMID: 18083709)]. CBM50 modules are also found in a multitude of other enzymes targeting th…
LAFP_17__130873_19	340	GH25	177	11	195	2	177	1.5e-37	0.988701	GH	lysozyme (EC 3.2.1.17)
LAFP_17__131961_1	548	CBM20	90	2	72	2	76	4.9e-05	0.822222	CBM	The granular starch-binding function has been demonstrated in several cases. Interact strongly with cyclodextrins. Often designated as starch-binding domains (SBD).
LAFP_17__131961_1	548	GH77	494	103	418	1	310	7.2e-105	0.625506	GH	amylomaltase or 4-alpha-glucanotransferase (EC 2.4.1.25)
LAFP_17__131961_2	613	GH13	299	167	487	12	293	1.1e-61	0.939799	GH	alpha-amylase (EC 3.2.1.1); pullulanase (EC 3.2.1.41); cyclomaltodextrin glucanotransferase (EC 2.4.1.19); cyclomaltodextrinase (EC 3.2.1.54); trehalose-6-phosphate hydrolase (EC 3.2.1.93); oligo-alpha-glucosidase (EC 3.2.1.10); maltogenic amylase (EC 3.2.1.133); neopullulanase (EC 3.2.1.135); alpha-glucosidase (EC 3.2.1.20); maltotetraose-forming alpha-amylase (EC 3.2.1.60); isoamylase (EC 3.2.1…
LAFP_17__131961_3	726	GH97	631	11	722	4	630	2.8e-245	0.992076	GH	alpha-glucosidase (EC 3.2.1.20); alpha-galactosidase (EC 3.2.1.22)
LAFP_17__138914_2	262	CBM12	34	205	223	7	25	9.2e-06	0.529412	CBM	Modules of approx. 40-60 residues. The majority of these modules is found among chitinases where the function is chitin-binding. Distantly related to the CBM5 family.
LAFP_17__14009_12	832	CBM50	40	5	62	1	39	3.6e-07	0.95	CBM	Modules of approx. 50 residues found attached to various enzymes from families GH18, GH19, GH23, GH24, GH25 and GH73, i.e. enzymes cleaving either chitin or peptidoglycan. Binding to chitopentaose demonstrated in the case of Pteris ryukyuensis chitinase A [Ohnuma T et al. (2008) J. Biol. Chem. 283:5178-87 (PMID: 18083709)]. CBM50 modules are also found in a multitude of other enzymes targeting th…
LAFP_17__141367_22	717	GH89	663	69	713	2	662	6.5e-196	0.995475	GH	alpha-N-acetylglucosaminidase (EC 3.2.1.50)
LAFP_17__141367_23	747	GH89	663	80	737	2	662	6.2e-255	0.995475	GH	alpha-N-acetylglucosaminidase (EC 3.2.1.50)
LAFP_17__141738_3	141	CBM12	34	34	65	3	34	5.2e-07	0.911765	CBM	Modules of approx. 40-60 residues. The majority of these modules is found among chitinases where the function is chitin-binding. Distantly related to the CBM5 family.
LAFP_17__142072_10	453	GH25	177	8	194	1	176	5.7e-41	0.988701	GH	lysozyme (EC 3.2.1.17)
LAFP_17__143766_4	1026	CBM35	123	218	317	11	122	1.4e-11	0.902439	CBM	Modules of approx. 130 residues. A module that is conserved in three Cellvibrio xylan-degrading enzymes binds to xylan and the interaction is calcium dependent, while a module from a Cellvibrio mannanase binds to decorated soluble mannans and mannooligosaccharides. A module in a
LAFP_17__143766_4	1026	GH5	253	372	618	4	251	5.8e-77	0.976285	GH	chitosanase (EC 3.2.1.132); beta-mannosidase (EC 3.2.1.25); Cellulase (EC 3.2.1.4); glucan 1,3-beta-glucosidase (EC 3.2.1.58); licheninase (EC 3.2.1.73); glucan endo-1,6-beta-glucosidase (EC 3.2.1.75); mannan endo-beta-1,4-mannosidase (EC 3.2.1.78); endo-beta-1,4-xylanase (EC 3.2.1.8); cellulose beta-1,4-cellobiosidase (EC 3.2.1.91); beta-1,3-mannanase (EC 3.2.1.-); xyloglucan-specific endo-beta-…
LAFP_17__146465_7	97	CBM50	40	39	86	1	40	3.7e-11	0.975	CBM	Modules of approx. 50 residues found attached to various enzymes from families GH18, GH19, GH23, GH24, GH25 and GH73, i.e. enzymes cleaving either chitin or peptidoglycan. Binding to chitopentaose demonstrated in the case of Pteris ryukyuensis chitinase A [Ohnuma T et al. (2008) J. Biol. Chem. 283:5178-87 (PMID: 18083709)]. CBM50 modules are also found in a multitude of other enzymes targeting th…
LAFP_17__151675_15	819	CBM50	40	5	47	1	39	4.7e-13	0.95	CBM	Modules of approx. 50 residues found attached to various enzymes from families GH18, GH19, GH23, GH24, GH25 and GH73, i.e. enzymes cleaving either chitin or peptidoglycan. Binding to chitopentaose demonstrated in the case of Pteris ryukyuensis chitinase A [Ohnuma T et al. (2008) J. Biol. Chem. 283:5178-87 (PMID: 18083709)]. CBM50 modules are also found in a multitude of other enzymes targeting th…
LAFP_17__151675_6	573	GH25	177	7	179	1	176	1.2e-38	0.988701	GH	lysozyme (EC 3.2.1.17)
LAFP_17__152439_38	820	CBM37	62	274	327	8	54	2.2e-06	0.741935	CBM	Modules of approx. 100 residues, conserved in numerous R. albus polysaccharide-degrading enzymes and other proteins from this bacterium. Several members of CBM37 have been shown to exhibit rather broad binding specificity to xylan, chitin, microcrystalline and phosphoric-acid swollen cellulose, as well as more heterogeneous substrates, such as alfalfa cell walls, banana stem and wheat straw.
LAFP_17__152439_38	820	CBM50	40	5	48	1	40	4.9e-16	0.975	CBM	Modules of approx. 50 residues found attached to various enzymes from families GH18, GH19, GH23, GH24, GH25 and GH73, i.e. enzymes cleaving either chitin or peptidoglycan. Binding to chitopentaose demonstrated in the case of Pteris ryukyuensis chitinase A [Ohnuma T et al. (2008) J. Biol. Chem. 283:5178-87 (PMID: 18083709)]. CBM50 modules are also found in a multitude of other enzymes targeting th…
LAFP_17__153054_15	143	CBM5	40	32	61	1	27	6.6e-05	0.65	CBM	Modules of approx. 60 residues found in bacterial enzymes. Chitin-binding described in several cases. Distantly related to the CBM12 family.
LAFP_17__154262_5	225	CBM50	40	181	223	1	39	1.3e-15	0.95	CBM	Modules of approx. 50 residues found attached to various enzymes from families GH18, GH19, GH23, GH24, GH25 and GH73, i.e. enzymes cleaving either chitin or peptidoglycan. Binding to chitopentaose demonstrated in the case of Pteris ryukyuensis chitinase A [Ohnuma T et al. (2008) J. Biol. Chem. 283:5178-87 (PMID: 18083709)]. CBM50 modules are also found in a multitude of other enzymes targeting th…
LAFP_17__155741_3	492	GH73	128	36	176	1	125	7.4e-07	0.96875	GH	peptidoglycan hydrolase with endo-beta-N-acetylglucosaminidase specificity (EC 3.2.1.-)
LAFP_17__168464_1	65	CBM50	40	6	50	1	39	2.7e-13	0.95	CBM	Modules of approx. 50 residues found attached to various enzymes from families GH18, GH19, GH23, GH24, GH25 and GH73, i.e. enzymes cleaving either chitin or peptidoglycan. Binding to chitopentaose demonstrated in the case of Pteris ryukyuensis chitinase A [Ohnuma T et al. (2008) J. Biol. Chem. 283:5178-87 (PMID: 18083709)]. CBM50 modules are also found in a multitude of other enzymes targeting th…
LAFP_17__169416_2	262	CBM12	34	205	223	7	25	1e-05	0.529412	CBM	Modules of approx. 40-60 residues. The majority of these modules is found among chitinases where the function is chitin-binding. Distantly related to the CBM5 family.
LAFP_17__172171_11	986	PL6	347	766	934	2	181	8.2e-10	0.51585	PL	alginate lyase (EC 4.2.2.3); chondroitinase B (EC 4.2.2.4).
LAFP_17__173631_22	200	CBM12	34	124	152	5	32	2.5e-09	0.794118	CBM	Modules of approx. 40-60 residues. The majority of these modules is found among chitinases where the function is chitin-binding. Distantly related to the CBM5 family.
LAFP_17__183464_7	136	CBM50	40	89	134	1	39	1e-15	0.95	CBM	Modules of approx. 50 residues found attached to various enzymes from families GH18, GH19, GH23, GH24, GH25 and GH73, i.e. enzymes cleaving either chitin or peptidoglycan. Binding to chitopentaose demonstrated in the case of Pteris ryukyuensis chitinase A [Ohnuma T et al. (2008) J. Biol. Chem. 283:5178-87 (PMID: 18083709)]. CBM50 modules are also found in a multitude of other enzymes targeting th…
LAFP_17__184714_1	210	CE10	341	33	185	54	193	1.2e-15	0.407625	CE	arylesterase (EC 3.1.1.-); carboxyl esterase (EC 3.1.1.3); acetylcholinesterase (EC 3.1.1.7); cholinesterase (EC 3.1.1.8); sterol esterase (EC 3.1.1.13); brefeldin A esterase (EC 3.1.1.-).
LAFP_17__189491_21	622	CE1	227	378	600	15	212	5.1e-12	0.867841	CE	acetyl xylan esterase (EC 3.1.1.72); cinnamoyl esterase (EC 3.1.1.-); feruloyl esterase (EC 3.1.1.73); carboxylesterase (EC 3.1.1.1); S-formylglutathione hydrolase (EC 3.1.2.12)
LAFP_17__190894_2	133	CBM12	34	33	66	1	34	4.1e-11	0.970588	CBM	Modules of approx. 40-60 residues. The majority of these modules is found among chitinases where the function is chitin-binding. Distantly related to the CBM5 family.
LAFP_17__190894_2	133	CBM5	40	95	113	7	25	5.6e-05	0.45	CBM	Modules of approx. 60 residues found in bacterial enzymes. Chitin-binding described in several cases. Distantly related to the CBM12 family.
LAFP_17__191171_49	139	GH24	137	2	130	6	137	7.3e-36	0.956204	GH	lysozyme (EC 3.2.1.17)
LAFP_17__202459_6	1644	CBM12	34	156	185	2	31	2.8e-06	0.852941	CBM	Modules of approx. 40-60 residues. The majority of these modules is found among chitinases where the function is chitin-binding. Distantly related to the CBM5 family.
LAFP_17__206237_5	537	GT5	472	21	536	1	472	1.3e-93	0.997881	GT	UDP-Glc: glycogen glucosyltransferase (EC 2.4.1.11); ADP-Glc: starch glucosyltransferase (EC 2.4.1.21); NDP-Glc: starch glucosyltransferase (EC 2.4.1.242); UDP-Glc: alpha-1,3-glucan synthase (EC 2.4.1.183) UDP-Glc: alpha-1,4-glucan synthase (EC 2.4.1.-)
LAFP_17__20649_21	136	CBM12	34	34	68	1	34	2.3e-09	0.970588	CBM	Modules of approx. 40-60 residues. The majority of these modules is found among chitinases where the function is chitin-binding. Distantly related to the CBM5 family.
LAFP_17__212176_11	326	GT8	257	42	259	70	252	2.2e-08	0.708171	GT	lipopolysaccharide alpha-1,3-galactosyltransferase (EC 2.4.1.44); UDP-Glc: (glucosyl)lipopolysaccharide alpha-1,2-glucosyltransferase (EC 2.4.1.-); lipopolysaccharide glucosyltransferase 1 (EC 2.4.1.58); glycogenin glucosyltransferase (EC 2.4.1.186); inositol 1-alpha-galactosyltransferase (galactinol synthase) (EC 2.4.1.123); homogalacturonan alpha-1,4-galacturonosyltransferase (EC 2.4.1.43); UDP…
LAFP_17__212176_9	495	GT8	257	188	417	26	255	9.5e-20	0.891051	GT	lipopolysaccharide alpha-1,3-galactosyltransferase (EC 2.4.1.44); UDP-Glc: (glucosyl)lipopolysaccharide alpha-1,2-glucosyltransferase (EC 2.4.1.-); lipopolysaccharide glucosyltransferase 1 (EC 2.4.1.58); glycogenin glucosyltransferase (EC 2.4.1.186); inositol 1-alpha-galactosyltransferase (galactinol synthase) (EC 2.4.1.123); homogalacturonan alpha-1,4-galacturonosyltransferase (EC 2.4.1.43); UDP…
LAFP_17__213822_8	987	GH43	310	45	458	1	310	6.2e-88	0.996774	GH	beta-xylosidase (EC 3.2.1.37); beta-1,3-xylosidase (EC 3.2.1.-); alpha-L-arabinofuranosidase (EC 3.2.1.55); arabinanase (EC 3.2.1.99); xylanase (EC 3.2.1.8); galactan 1,3-beta-galactosidase (EC 3.2.1.145)
LAFP_17__21418_7	246	GH73	128	34	164	15	128	8e-30	0.882812	GH	peptidoglycan hydrolase with endo-beta-N-acetylglucosaminidase specificity (EC 3.2.1.-)
LAFP_17__215272_1	724	CBM6	138	377	494	16	137	3.3e-24	0.876812	CBM	Modules of approx. 120 residues. The cellulose-binding function has been demonstrated in one case on amorphous cellulose and beta-1,4-xylan. Some of these modules also bind beta-1,3-glucan, beta-1,3-1,4-glucan, and beta-1,4-glucan.
LAFP_17__215272_1	724	GH43	311	52	352	2	306	3e-131	0.977492	GH	beta-xylosidase (EC 3.2.1.37); beta-1,3-xylosidase (EC 3.2.1.-); alpha-L-arabinofuranosidase (EC 3.2.1.55); arabinanase (EC 3.2.1.99); xylanase (EC 3.2.1.8); galactan 1,3-beta-galactosidase (EC 3.2.1.145)
LAFP_17__215272_1	724	CBM2	101	688	719	5	37	5.6e-08	0.316832	CBM	Modules of approx. 100 residues and which are found in a large number of bacterial enzymes. The cellulose-binding function has been demonstrated in many cases. Several of these modules have been shown to also bind chitin or xylan.
LAFP_17__215272_1	724	CBM13	188	481	623	12	149	8.9e-13	0.728723	CBM	Modules of approx. 150 residues which always appear as a threefold internal repeat. The only apparent exception to this, xylanase II of Actinomadura sp. FC7 (GenBank U08894), is in fact not completely sequenced. These modules were first identified in several plant lectins such as ricin or agglutinin of Ricinus communis which bind galactose residues. The three-dimensional structure of a plant lect…
LAFP_17__217719_22	274	GH23	135	93	202	19	101	4.9e-06	0.607407	GH	lysozyme type G (EC 3.2.1.17); peptidoglycan lyase (EC 4.2.2.-) also known in the literature as peptidoglycan lytic transglycosylase
LAFP_17__219305_14	519	GH73	128	205	355	2	128	1.5e-26	0.984375	GH	peptidoglycan hydrolase with endo-beta-N-acetylglucosaminidase specificity (EC 3.2.1.-)
LAFP_17__219305_17	917	CBM50	40	12	56	2	39	7.3e-11	0.925	CBM	Modules of approx. 50 residues found attached to various enzymes from families GH18, GH19, GH23, GH24, GH25 and GH73, i.e. enzymes cleaving either chitin or peptidoglycan. Binding to chitopentaose demonstrated in the case of Pteris ryukyuensis chitinase A [Ohnuma T et al. (2008) J. Biol. Chem. 283:5178-87 (PMID: 18083709)]. CBM50 modules are also found in a multitude of other enzymes targeting th…
LAFP_17__222696_1	316	GH36	688	24	316	3	319	1.3e-65	0.459302	GH	alpha-galactosidase (EC 3.2.1.22); alpha-N-acetylgalactosaminidase (EC 3.2.1.49); stachyose synthase (EC 2.4.1.67); raffinose synthase (EC 2.4.1.82)
LAFP_17__222696_6	857	GH43	273	44	314	1	273	1e-114	0.996337	GH	beta-xylosidase (EC 3.2.1.37); beta-1,3-xylosidase (EC 3.2.1.-); alpha-L-arabinofuranosidase (EC 3.2.1.55); arabinanase (EC 3.2.1.99); xylanase (EC 3.2.1.8); galactan 1,3-beta-galactosidase (EC 3.2.1.145)
LAFP_17__222696_6	857	GH8	320	516	843	22	319	5.5e-82	0.928125	GH	chitosanase (EC 3.2.1.132); cellulase (EC 3.2.1.4); licheninase (EC 3.2.1.73); endo-1,4-beta-xylanase (EC 3.2.1.8); reducing-end-xylose releasing exo-oligoxylanase (EC 3.2.1.156)
LAFP_17__222696_6	857	CBM6	138	369	457	48	137	6.5e-16	0.644928	CBM	Modules of approx. 120 residues. The cellulose-binding function has been demonstrated in one case on amorphous cellulose and beta-1,4-xylan. Some of these modules also bind beta-1,3-glucan, beta-1,3-1,4-glucan, and beta-1,4-glucan.
LAFP_17__222696_7	867	GH3	216	59	303	3	215	8e-70	0.981481	GH	beta-glucosidase (EC 3.2.1.21); xylan 1,4-beta-xylosidase (EC 3.2.1.37); beta-N-acetylhexosaminidase (EC 3.2.1.52); glucan 1,3-beta-glucosidase (EC 3.2.1.58); glucan 1,4-beta-glucosidase (EC 3.2.1.74); exo-1,3-1,4-glucanase (EC 3.2.1.-); alphalpha-L-arabinofuranosidase (EC 3.2.1.55).
LAFP_17__222696_9	487	GH43	274	36	306	1	274	2.3e-142	0.99635	GH	beta-xylosidase (EC 3.2.1.37); beta-1,3-xylosidase (EC 3.2.1.-); alpha-L-arabinofuranosidase (EC 3.2.1.55); arabinanase (EC 3.2.1.99); xylanase (EC 3.2.1.8); galactan 1,3-beta-galactosidase (EC 3.2.1.145)
LAFP_17__223046_18	138	CBM12	34	99	114	8	23	2.1e-05	0.441176	CBM	Modules of approx. 40-60 residues. The majority of these modules is found among chitinases where the function is chitin-binding. Distantly related to the CBM5 family.
LAFP_17__225165_11	268	CBM56	159	206	266	2	62	2.5e-09	0.377358	CBM	beta-1,3-glucan binding function demonstrated by Yamamoto et al. (1998) FEBS Letters 433:41-43 [PMID: 9738929]
LAFP_17__225297_11	103	GH108	86	37	100	11	70	5.5e-13	0.686047	GH	N-acetylmuramidase (EC 3.2.1.17)
LAFP_17__226919_15	324	GT2	170	10	161	2	153	7.9e-16	0.888235	GT	cellulose synthase (EC 2.4.1.12); chitin synthase (EC 2.4.1.16); dolichyl-phosphate beta-D-mannosyltransferase (EC 2.4.1.83); dolichyl-phosphate beta-glucosyltransferase (EC 2.4.1.117); N-acetylglucosaminyltransferase (EC 2.4.1.-); N-acetylgalactosaminyltransferase (EC 2.4.1.-); hyaluronan synthase (EC 2.4.1.212); chitin oligosaccharide synthase (EC 2.4.1.-); beta-1,3-glucan synthase (EC 2.4.1.34…
LAFP_17__231732_9	714	GT51	177	79	252	4	177	2.2e-67	0.977401	GT	murein polymerase (EC 2.4.1.129).
LAFP_17__233587_23	386	GH25	177	6	183	1	170	3.1e-33	0.954802	GH	lysozyme (EC 3.2.1.17)
LAFP_17__233587_23	386	CBM50	40	342	384	1	39	3.8e-15	0.95	CBM	Modules of approx. 50 residues found attached to various enzymes from families GH18, GH19, GH23, GH24, GH25 and GH73, i.e. enzymes cleaving either chitin or peptidoglycan. Binding to chitopentaose demonstrated in the case of Pteris ryukyuensis chitinase A [Ohnuma T et al. (2008) J. Biol. Chem. 283:5178-87 (PMID: 18083709)]. CBM50 modules are also found in a multitude of other enzymes targeting th…
LAFP_17__233587_39	750	CBM12	34	618	638	6	26	3.1e-05	0.588235	CBM	Modules of approx. 40-60 residues. The majority of these modules is found among chitinases where the function is chitin-binding. Distantly related to the CBM5 family.
LAFP_17__235425_2	469	CBM50	40	4	48	1	40	5.2e-14	0.975	CBM	Modules of approx. 50 residues found attached to various enzymes from families GH18, GH19, GH23, GH24, GH25 and GH73, i.e. enzymes cleaving either chitin or peptidoglycan. Binding to chitopentaose demonstrated in the case of Pteris ryukyuensis chitinase A [Ohnuma T et al. (2008) J. Biol. Chem. 283:5178-87 (PMID: 18083709)]. CBM50 modules are also found in a multitude of other enzymes targeting th…
LAFP_17__235487_1	88	CBM12	34	36	71	1	34	0.00071	0.970588	CBM	Modules of approx. 40-60 residues. The majority of these modules is found among chitinases where the function is chitin-binding. Distantly related to the CBM5 family.
LAFP_17__237252_121	271	GT2	170	3	127	1	128	1.8e-26	0.747059	GT	cellulose synthase (EC 2.4.1.12); chitin synthase (EC 2.4.1.16); dolichyl-phosphate beta-D-mannosyltransferase (EC 2.4.1.83); dolichyl-phosphate beta-glucosyltransferase (EC 2.4.1.117); N-acetylglucosaminyltransferase (EC 2.4.1.-); N-acetylgalactosaminyltransferase (EC 2.4.1.-); hyaluronan synthase (EC 2.4.1.212); chitin oligosaccharide synthase (EC 2.4.1.-); beta-1,3-glucan synthase (EC 2.4.1.34…
LAFP_17__242302_13	757	GH25	177	474	649	2	173	6.8e-32	0.966102	GH	lysozyme (EC 3.2.1.17)
LAFP_17__242803_10	916	CBM50	40	4	47	1	39	3e-14	0.95	CBM	Modules of approx. 50 residues found attached to various enzymes from families GH18, GH19, GH23, GH24, GH25 and GH73, i.e. enzymes cleaving either chitin or peptidoglycan. Binding to chitopentaose demonstrated in the case of Pteris ryukyuensis chitinase A [Ohnuma T et al. (2008) J. Biol. Chem. 283:5178-87 (PMID: 18083709)]. CBM50 modules are also found in a multitude of other enzymes targeting th…
LAFP_17__256739_4	320	GH43	299	20	303	1	299	1.1e-113	0.996656	GH	beta-xylosidase (EC 3.2.1.37); beta-1,3-xylosidase (EC 3.2.1.-); alpha-L-arabinofuranosidase (EC 3.2.1.55); arabinanase (EC 3.2.1.99); xylanase (EC 3.2.1.8); galactan 1,3-beta-galactosidase (EC 3.2.1.145)
LAFP_17__256739_6	303	GH105	332	50	303	11	273	6.7e-59	0.789157	GH	unsaturated rhamnogalacturonyl hydrolase (EC 3.2.1.-)
LAFP_17__260030_33	820	CBM50	40	6	49	1	40	2.4e-14	0.975	CBM	Modules of approx. 50 residues found attached to various enzymes from families GH18, GH19, GH23, GH24, GH25 and GH73, i.e. enzymes cleaving either chitin or peptidoglycan. Binding to chitopentaose demonstrated in the case of Pteris ryukyuensis chitinase A [Ohnuma T et al. (2008) J. Biol. Chem. 283:5178-87 (PMID: 18083709)]. CBM50 modules are also found in a multitude of other enzymes targeting th…
LAFP_17__266639_13	330	CBM50	40	286	328	1	39	1.2e-11	0.95	CBM	Modules of approx. 50 residues found attached to various enzymes from families GH18, GH19, GH23, GH24, GH25 and GH73, i.e. enzymes cleaving either chitin or peptidoglycan. Binding to chitopentaose demonstrated in the case of Pteris ryukyuensis chitinase A [Ohnuma T et al. (2008) J. Biol. Chem. 283:5178-87 (PMID: 18083709)]. CBM50 modules are also found in a multitude of other enzymes targeting th…
LAFP_17__270216_13	530	CBM32	124	427	469	63	111	0.00099	0.387097	CBM	Binding to galactose and lactose has been demonstrated for the module of Micromonospora viridifaciens sialidase (PMID: 16239725). Binding to polygalacturonic acid has been shown for a Yersinia member (PMID: 17292916). Binding to LacNAc (beta-D-galactosyl-1,4-beta-D-N-acetylglucosamine) has been shown for an N-acetylglucosaminidase from Clostridium perfingens (PMID: 16990278).
LAFP_17__272874_2	875	GH33	342	568	728	159	332	6.6e-10	0.505848	GH	sialidase or neuraminidase (EC 3.2.1.18); trans-sialidase (EC 2.4.1.-); 2-keto-3-deoxynononic acid sialidase (EC 3.2.1.-)
LAFP_17__273147_14	277	CBM50	40	186	228	1	40	1.5e-17	0.975	CBM	Modules of approx. 50 residues found attached to various enzymes from families GH18, GH19, GH23, GH24, GH25 and GH73, i.e. enzymes cleaving either chitin or peptidoglycan. Binding to chitopentaose demonstrated in the case of Pteris ryukyuensis chitinase A [Ohnuma T et al. (2008) J. Biol. Chem. 283:5178-87 (PMID: 18083709)]. CBM50 modules are also found in a multitude of other enzymes targeting th…
LAFP_17__280981_7	245	GH73	128	32	164	13	128	1e-27	0.898438	GH	peptidoglycan hydrolase with endo-beta-N-acetylglucosaminidase specificity (EC 3.2.1.-)
LAFP_17__283234_5	347	GH3	216	79	302	5	215	2.1e-53	0.972222	GH	beta-glucosidase (EC 3.2.1.21); xylan 1,4-beta-xylosidase (EC 3.2.1.37); beta-N-acetylhexosaminidase (EC 3.2.1.52); glucan 1,3-beta-glucosidase (EC 3.2.1.58); glucan 1,4-beta-glucosidase (EC 3.2.1.74); exo-1,3-1,4-glucanase (EC 3.2.1.-); alphalpha-L-arabinofuranosidase (EC 3.2.1.55).
LAFP_17__283234_7	705	GH3	216	96	317	3	215	6.7e-67	0.981481	GH	beta-glucosidase (EC 3.2.1.21); xylan 1,4-beta-xylosidase (EC 3.2.1.37); beta-N-acetylhexosaminidase (EC 3.2.1.52); glucan 1,3-beta-glucosidase (EC 3.2.1.58); glucan 1,4-beta-glucosidase (EC 3.2.1.74); exo-1,3-1,4-glucanase (EC 3.2.1.-); alphalpha-L-arabinofuranosidase (EC 3.2.1.55).
LAFP_17__283234_8	376	GT19	354	4	356	2	353	1.4e-102	0.991525	GT	lipid-A-disaccharide synthase (EC 2.4.1.182).
LAFP_17__28672_3	631	GH13	299	151	498	13	294	2.1e-62	0.939799	GH	alpha-amylase (EC 3.2.1.1); pullulanase (EC 3.2.1.41); cyclomaltodextrin glucanotransferase (EC 2.4.1.19); cyclomaltodextrinase (EC 3.2.1.54); trehalose-6-phosphate hydrolase (EC 3.2.1.93); oligo-alpha-glucosidase (EC 3.2.1.10); maltogenic amylase (EC 3.2.1.133); neopullulanase (EC 3.2.1.135); alpha-glucosidase (EC 3.2.1.20); maltotetraose-forming alpha-amylase (EC 3.2.1.60); isoamylase (EC 3.2.1…
LAFP_17__28672_4	849	GH9	418	417	805	14	385	4.2e-29	0.88756	GH	endoglucanase (EC 3.2.1.4); cellobiohydrolase (EC 3.2.1.91); beta-glucosidase (EC 3.2.1.21); exo-beta-glucosaminidase (EC 3.2.1.165)
LAFP_17__28672_6	827	GH95	722	24	762	4	713	1.6e-278	0.981994	GH	alpha-1,2-L-fucosidase (EC 3.2.1.63); alpha-L-fucosidase (EC 3.2.1.51)
LAFP_17__287689_3	540	GH43	294	29	343	1	294	6.2e-110	0.996599	GH	beta-xylosidase (EC 3.2.1.37); beta-1,3-xylosidase (EC 3.2.1.-); alpha-L-arabinofuranosidase (EC 3.2.1.55); arabinanase (EC 3.2.1.99); xylanase (EC 3.2.1.8); galactan 1,3-beta-galactosidase (EC 3.2.1.145)
LAFP_17__292561_18	861	CBM50	40	6	55	1	37	3.6e-07	0.9	CBM	Modules of approx. 50 residues found attached to various enzymes from families GH18, GH19, GH23, GH24, GH25 and GH73, i.e. enzymes cleaving either chitin or peptidoglycan. Binding to chitopentaose demonstrated in the case of Pteris ryukyuensis chitinase A [Ohnuma T et al. (2008) J. Biol. Chem. 283:5178-87 (PMID: 18083709)]. CBM50 modules are also found in a multitude of other enzymes targeting th…
LAFP_17__292561_33	99	CBM12	34	3	36	1	34	6.3e-14	0.970588	CBM	Modules of approx. 40-60 residues. The majority of these modules is found among chitinases where the function is chitin-binding. Distantly related to the CBM5 family.
LAFP_17__293312_2	456	CBM37	62	133	158	35	60	0.00031	0.403226	CBM	Modules of approx. 100 residues, conserved in numerous R. albus polysaccharide-degrading enzymes and other proteins from this bacterium. Several members of CBM37 have been shown to exhibit rather broad binding specificity to xylan, chitin, microcrystalline and phosphoric-acid swollen cellulose, as well as more heterogeneous substrates, such as alfalfa cell walls, banana stem and wheat straw.
LAFP_17__299049_38	410	GT4	160	205	355	2	154	2.2e-35	0.95	GT	sucrose synthase (EC 2.4.1.13); sucrose-phosphate synthase (EC 2.4.1.14); alpha-glucosyltransferase (EC 2.4.1.52); lipopolysaccharide N-acetylglucosaminyltransferase (EC 2.4.1.56); GDP-Man alpha-mannosyltransferase (EC 2.4.1.-); 1,2-diacylglycerol 3-glucosyltransferase (EC 2.4.1.157); diglucosyl diacylglycerol synthase (EC 2.4.1.208); digalactosyldiacylglycerol synthase (EC 2.4.1.141); trehalose …
LAFP_17__299382_4	248	GH73	128	23	143	10	128	1.1e-24	0.921875	GH	peptidoglycan hydrolase with endo-beta-N-acetylglucosaminidase specificity (EC 3.2.1.-)
LAFP_17__300235_7	208	CBM40	179	74	193	60	174	1.8e-06	0.636872	CBM	Modules of approx. 200 residues, found at the N-terminus of GH33 sialidases. Can also be found inserted in the beta-propeller of GH33 sialidases. The sialic acid binding function has been demonstrated for the N-terminal CBM40 of Vibrio cholerae sialidase (Moustafa et al. (2004) J Biol Chem 279:40819-26) (PMID: 15226294).
LAFP_17__306592_10	307	CBM50	40	261	306	1	40	1.5e-14	0.975	CBM	Modules of approx. 50 residues found attached to various enzymes from families GH18, GH19, GH23, GH24, GH25 and GH73, i.e. enzymes cleaving either chitin or peptidoglycan. Binding to chitopentaose demonstrated in the case of Pteris ryukyuensis chitinase A [Ohnuma T et al. (2008) J. Biol. Chem. 283:5178-87 (PMID: 18083709)]. CBM50 modules are also found in a multitude of other enzymes targeting th…
LAFP_17__306592_10	307	GH25	177	7	186	1	177	1.5e-45	0.99435	GH	lysozyme (EC 3.2.1.17)
LAFP_17__310900_15	368	GT2	170	5	135	1	130	5.3e-19	0.758824	GT	cellulose synthase (EC 2.4.1.12); chitin synthase (EC 2.4.1.16); dolichyl-phosphate beta-D-mannosyltransferase (EC 2.4.1.83); dolichyl-phosphate beta-glucosyltransferase (EC 2.4.1.117); N-acetylglucosaminyltransferase (EC 2.4.1.-); N-acetylgalactosaminyltransferase (EC 2.4.1.-); hyaluronan synthase (EC 2.4.1.212); chitin oligosaccharide synthase (EC 2.4.1.-); beta-1,3-glucan synthase (EC 2.4.1.34…
LAFP_17__315937_1	555	GH127	524	24	555	1	523	4.9e-209	0.996183	GH	尾-L-arabinofuranosidase (EC 3.2.1.185); 3-C-carboxy-5-deoxy-L-xylose (aceric acid) hydrolase
LAFP_17__315937_2	955	GH146	503	136	710	2	488	8.2e-148	0.966203	GH	beta-L-arabinofuranosidase (EC 3.2.1.185)
LAFP_17__316408_2	829	CBM50	40	6	48	1	39	5.1e-16	0.95	CBM	Modules of approx. 50 residues found attached to various enzymes from families GH18, GH19, GH23, GH24, GH25 and GH73, i.e. enzymes cleaving either chitin or peptidoglycan. Binding to chitopentaose demonstrated in the case of Pteris ryukyuensis chitinase A [Ohnuma T et al. (2008) J. Biol. Chem. 283:5178-87 (PMID: 18083709)]. CBM50 modules are also found in a multitude of other enzymes targeting th…
LAFP_17__316408_4	779	CBM4	126	461	555	24	121	3.5e-06	0.769841	CBM	Modules of approx. 150 residues found in bacterial enzymes. Binding of these modules has been demonstrated with xylan, beta-1,3-glucan, beta-1,3-1,4-glucan, beta-1,6-glucan and amorphous cellulose but not with crystalline cellulose.
LAFP_17__322219_2	826	CBM50	40	5	56	1	39	2.4e-10	0.95	CBM	Modules of approx. 50 residues found attached to various enzymes from families GH18, GH19, GH23, GH24, GH25 and GH73, i.e. enzymes cleaving either chitin or peptidoglycan. Binding to chitopentaose demonstrated in the case of Pteris ryukyuensis chitinase A [Ohnuma T et al. (2008) J. Biol. Chem. 283:5178-87 (PMID: 18083709)]. CBM50 modules are also found in a multitude of other enzymes targeting th…
LAFP_17__322423_9	326	CBM50	40	281	324	1	40	8.2e-18	0.975	CBM	Modules of approx. 50 residues found attached to various enzymes from families GH18, GH19, GH23, GH24, GH25 and GH73, i.e. enzymes cleaving either chitin or peptidoglycan. Binding to chitopentaose demonstrated in the case of Pteris ryukyuensis chitinase A [Ohnuma T et al. (2008) J. Biol. Chem. 283:5178-87 (PMID: 18083709)]. CBM50 modules are also found in a multitude of other enzymes targeting th…
LAFP_17__322423_9	326	GH25	177	7	183	1	177	8.7e-45	0.99435	GH	lysozyme (EC 3.2.1.17)
LAFP_17__323009_6	447	GT2	170	57	170	1	113	1.2e-24	0.658824	GT	cellulose synthase (EC 2.4.1.12); chitin synthase (EC 2.4.1.16); dolichyl-phosphate beta-D-mannosyltransferase (EC 2.4.1.83); dolichyl-phosphate beta-glucosyltransferase (EC 2.4.1.117); N-acetylglucosaminyltransferase (EC 2.4.1.-); N-acetylgalactosaminyltransferase (EC 2.4.1.-); hyaluronan synthase (EC 2.4.1.212); chitin oligosaccharide synthase (EC 2.4.1.-); beta-1,3-glucan synthase (EC 2.4.1.34…
LAFP_17__323009_9	233	CE10	341	13	201	124	318	4.6e-20	0.568915	CE	arylesterase (EC 3.1.1.-); carboxyl esterase (EC 3.1.1.3); acetylcholinesterase (EC 3.1.1.7); cholinesterase (EC 3.1.1.8); sterol esterase (EC 3.1.1.13); brefeldin A esterase (EC 3.1.1.-).
LAFP_17__32511_18	318	GT2	170	4	151	1	147	1.2e-28	0.858824	GT	cellulose synthase (EC 2.4.1.12); chitin synthase (EC 2.4.1.16); dolichyl-phosphate beta-D-mannosyltransferase (EC 2.4.1.83); dolichyl-phosphate beta-glucosyltransferase (EC 2.4.1.117); N-acetylglucosaminyltransferase (EC 2.4.1.-); N-acetylgalactosaminyltransferase (EC 2.4.1.-); hyaluronan synthase (EC 2.4.1.212); chitin oligosaccharide synthase (EC 2.4.1.-); beta-1,3-glucan synthase (EC 2.4.1.34…
LAFP_17__32511_26	323	GT2	170	4	139	1	132	1.2e-25	0.770588	GT	cellulose synthase (EC 2.4.1.12); chitin synthase (EC 2.4.1.16); dolichyl-phosphate beta-D-mannosyltransferase (EC 2.4.1.83); dolichyl-phosphate beta-glucosyltransferase (EC 2.4.1.117); N-acetylglucosaminyltransferase (EC 2.4.1.-); N-acetylgalactosaminyltransferase (EC 2.4.1.-); hyaluronan synthase (EC 2.4.1.212); chitin oligosaccharide synthase (EC 2.4.1.-); beta-1,3-glucan synthase (EC 2.4.1.34…
LAFP_17__325683_11	228	GH25	177	12	176	1	170	3e-32	0.954802	GH	lysozyme (EC 3.2.1.17)
LAFP_17__32888_6	264	CBM12	34	203	228	5	30	4.5e-06	0.735294	CBM	Modules of approx. 40-60 residues. The majority of these modules is found among chitinases where the function is chitin-binding. Distantly related to the CBM5 family.
LAFP_17__331230_2	825	CBM50	40	6	49	1	40	1.2e-15	0.975	CBM	Modules of approx. 50 residues found attached to various enzymes from families GH18, GH19, GH23, GH24, GH25 and GH73, i.e. enzymes cleaving either chitin or peptidoglycan. Binding to chitopentaose demonstrated in the case of Pteris ryukyuensis chitinase A [Ohnuma T et al. (2008) J. Biol. Chem. 283:5178-87 (PMID: 18083709)]. CBM50 modules are also found in a multitude of other enzymes targeting th…
LAFP_17__331230_9	171	CBM12	34	67	100	1	34	7.7e-12	0.970588	CBM	Modules of approx. 40-60 residues. The majority of these modules is found among chitinases where the function is chitin-binding. Distantly related to the CBM5 family.
LAFP_17__335368_7	702	PL9	374	223	366	23	155	9.3e-09	0.352941	PL	pectate lyase (EC 4.2.2.2); exopolygalacturonate lyase (EC 4.2.2.9); thiopeptidoglycan lyase (EC 4.2.2.-).
LAFP_17__335676_9	220	GH25	177	6	174	2	171	3.1e-36	0.954802	GH	lysozyme (EC 3.2.1.17)
LAFP_17__343324_2	386	GT4	160	206	352	5	157	1.4e-27	0.95	GT	sucrose synthase (EC 2.4.1.13); sucrose-phosphate synthase (EC 2.4.1.14); alpha-glucosyltransferase (EC 2.4.1.52); lipopolysaccharide N-acetylglucosaminyltransferase (EC 2.4.1.56); GDP-Man alpha-mannosyltransferase (EC 2.4.1.-); 1,2-diacylglycerol 3-glucosyltransferase (EC 2.4.1.157); diglucosyl diacylglycerol synthase (EC 2.4.1.208); digalactosyldiacylglycerol synthase (EC 2.4.1.141); trehalose …
LAFP_17__343324_3	434	GT4	160	277	403	34	155	4.5e-07	0.75625	GT	sucrose synthase (EC 2.4.1.13); sucrose-phosphate synthase (EC 2.4.1.14); alpha-glucosyltransferase (EC 2.4.1.52); lipopolysaccharide N-acetylglucosaminyltransferase (EC 2.4.1.56); GDP-Man alpha-mannosyltransferase (EC 2.4.1.-); 1,2-diacylglycerol 3-glucosyltransferase (EC 2.4.1.157); diglucosyl diacylglycerol synthase (EC 2.4.1.208); digalactosyldiacylglycerol synthase (EC 2.4.1.141); trehalose …
LAFP_17__344388_13	368	GT4	160	198	270	65	138	3.7e-11	0.45625	GT	sucrose synthase (EC 2.4.1.13); sucrose-phosphate synthase (EC 2.4.1.14); alpha-glucosyltransferase (EC 2.4.1.52); lipopolysaccharide N-acetylglucosaminyltransferase (EC 2.4.1.56); GDP-Man alpha-mannosyltransferase (EC 2.4.1.-); 1,2-diacylglycerol 3-glucosyltransferase (EC 2.4.1.157); diglucosyl diacylglycerol synthase (EC 2.4.1.208); digalactosyldiacylglycerol synthase (EC 2.4.1.141); trehalose …
LAFP_17__347106_4	353	GT4	160	209	326	9	127	3.1e-13	0.7375	GT	sucrose synthase (EC 2.4.1.13); sucrose-phosphate synthase (EC 2.4.1.14); alpha-glucosyltransferase (EC 2.4.1.52); lipopolysaccharide N-acetylglucosaminyltransferase (EC 2.4.1.56); GDP-Man alpha-mannosyltransferase (EC 2.4.1.-); 1,2-diacylglycerol 3-glucosyltransferase (EC 2.4.1.157); diglucosyl diacylglycerol synthase (EC 2.4.1.208); digalactosyldiacylglycerol synthase (EC 2.4.1.141); trehalose …
LAFP_17__350609_25	249	GH25	177	4	183	1	177	2.8e-45	0.99435	GH	lysozyme (EC 3.2.1.17)
LAFP_17__35099_17	287	GH13	266	9	209	1	215	4.2e-42	0.804511	GH	alpha-amylase (EC 3.2.1.1); pullulanase (EC 3.2.1.41); cyclomaltodextrin glucanotransferase (EC 2.4.1.19); cyclomaltodextrinase (EC 3.2.1.54); trehalose-6-phosphate hydrolase (EC 3.2.1.93); oligo-alpha-glucosidase (EC 3.2.1.10); maltogenic amylase (EC 3.2.1.133); neopullulanase (EC 3.2.1.135); alpha-glucosidase (EC 3.2.1.20); maltotetraose-forming alpha-amylase (EC 3.2.1.60); isoamylase (EC 3.2.1…
LAFP_17__35099_2	230	CBM5	40	188	208	5	25	0.00075	0.5	CBM	Modules of approx. 60 residues found in bacterial enzymes. Chitin-binding described in several cases. Distantly related to the CBM12 family.
LAFP_17__35099_2	230	CBM12	34	132	160	6	34	6.8e-10	0.823529	CBM	Modules of approx. 40-60 residues. The majority of these modules is found among chitinases where the function is chitin-binding. Distantly related to the CBM5 family.
LAFP_17__353389_28	371	GH113	306	50	362	1	306	1.2e-96	0.996732	GH	beta-mannanase (EC 3.2.1.78)
LAFP_17__353389_30	365	GH25	177	7	186	1	177	3.6e-43	0.99435	GH	lysozyme (EC 3.2.1.17)
LAFP_17__353389_31	225	GT2	170	3	125	27	150	2e-18	0.723529	GT	cellulose synthase (EC 2.4.1.12); chitin synthase (EC 2.4.1.16); dolichyl-phosphate beta-D-mannosyltransferase (EC 2.4.1.83); dolichyl-phosphate beta-glucosyltransferase (EC 2.4.1.117); N-acetylglucosaminyltransferase (EC 2.4.1.-); N-acetylgalactosaminyltransferase (EC 2.4.1.-); hyaluronan synthase (EC 2.4.1.212); chitin oligosaccharide synthase (EC 2.4.1.-); beta-1,3-glucan synthase (EC 2.4.1.34…
LAFP_17__354401_72	94	CBM12	34	37	59	5	27	4.1e-06	0.647059	CBM	Modules of approx. 40-60 residues. The majority of these modules is found among chitinases where the function is chitin-binding. Distantly related to the CBM5 family.
LAFP_17__360454_41	388	GH23	135	66	247	2	126	9.1e-12	0.918519	GH	lysozyme type G (EC 3.2.1.17); peptidoglycan lyase (EC 4.2.2.-) also known in the literature as peptidoglycan lytic transglycosylase
LAFP_17__360884_2	352	GH25	177	5	182	1	177	8.1e-40	0.99435	GH	lysozyme (EC 3.2.1.17)
LAFP_17__360884_8	375	GT4	160	211	338	6	136	8.1e-17	0.8125	GT	sucrose synthase (EC 2.4.1.13); sucrose-phosphate synthase (EC 2.4.1.14); alpha-glucosyltransferase (EC 2.4.1.52); lipopolysaccharide N-acetylglucosaminyltransferase (EC 2.4.1.56); GDP-Man alpha-mannosyltransferase (EC 2.4.1.-); 1,2-diacylglycerol 3-glucosyltransferase (EC 2.4.1.157); diglucosyl diacylglycerol synthase (EC 2.4.1.208); digalactosyldiacylglycerol synthase (EC 2.4.1.141); trehalose …
LAFP_17__361707_42	267	CBM12	34	156	189	1	34	1.9e-07	0.970588	CBM	Modules of approx. 40-60 residues. The majority of these modules is found among chitinases where the function is chitin-binding. Distantly related to the CBM5 family.
LAFP_17__36206_18	139	CBM12	34	35	68	1	34	1e-12	0.970588	CBM	Modules of approx. 40-60 residues. The majority of these modules is found among chitinases where the function is chitin-binding. Distantly related to the CBM5 family.
LAFP_17__366405_2	779	GT2	96	16	112	1	91	1.3e-16	0.9375	GT	cellulose synthase (EC 2.4.1.12); chitin synthase (EC 2.4.1.16); dolichyl-phosphate beta-D-mannosyltransferase (EC 2.4.1.83); dolichyl-phosphate beta-glucosyltransferase (EC 2.4.1.117); N-acetylglucosaminyltransferase (EC 2.4.1.-); N-acetylgalactosaminyltransferase (EC 2.4.1.-); hyaluronan synthase (EC 2.4.1.212); chitin oligosaccharide synthase (EC 2.4.1.-); beta-1,3-glucan synthase (EC 2.4.1.34…
LAFP_17__372958_8	233	CBM50	40	179	230	1	40	8.1e-15	0.975	CBM	Modules of approx. 50 residues found attached to various enzymes from families GH18, GH19, GH23, GH24, GH25 and GH73, i.e. enzymes cleaving either chitin or peptidoglycan. Binding to chitopentaose demonstrated in the case of Pteris ryukyuensis chitinase A [Ohnuma T et al. (2008) J. Biol. Chem. 283:5178-87 (PMID: 18083709)]. CBM50 modules are also found in a multitude of other enzymes targeting th…
LAFP_17__373269_20	90	CBM50	40	6	49	1	40	1e-14	0.975	CBM	Modules of approx. 50 residues found attached to various enzymes from families GH18, GH19, GH23, GH24, GH25 and GH73, i.e. enzymes cleaving either chitin or peptidoglycan. Binding to chitopentaose demonstrated in the case of Pteris ryukyuensis chitinase A [Ohnuma T et al. (2008) J. Biol. Chem. 283:5178-87 (PMID: 18083709)]. CBM50 modules are also found in a multitude of other enzymes targeting th…
LAFP_17__377622_9	340	CBM50	40	247	289	1	40	1.4e-14	0.975	CBM	Modules of approx. 50 residues found attached to various enzymes from families GH18, GH19, GH23, GH24, GH25 and GH73, i.e. enzymes cleaving either chitin or peptidoglycan. Binding to chitopentaose demonstrated in the case of Pteris ryukyuensis chitinase A [Ohnuma T et al. (2008) J. Biol. Chem. 283:5178-87 (PMID: 18083709)]. CBM50 modules are also found in a multitude of other enzymes targeting th…
LAFP_17__380193_22	481	CE2	209	247	415	4	166	4.1e-07	0.77512	CE	acetyl xylan esterase (EC 3.1.1.72).
LAFP_17__385268_8	242	GH73	128	99	237	1	125	4.2e-08	0.96875	GH	peptidoglycan hydrolase with endo-beta-N-acetylglucosaminidase specificity (EC 3.2.1.-)
LAFP_17__385487_2	249	GH25	177	4	183	1	177	4.6e-35	0.99435	GH	lysozyme (EC 3.2.1.17)
LAFP_17__39038_21	930	CBM37	62	827	876	6	50	0.00074	0.709677	CBM	Modules of approx. 100 residues, conserved in numerous R. albus polysaccharide-degrading enzymes and other proteins from this bacterium. Several members of CBM37 have been shown to exhibit rather broad binding specificity to xylan, chitin, microcrystalline and phosphoric-acid swollen cellulose, as well as more heterogeneous substrates, such as alfalfa cell walls, banana stem and wheat straw.
LAFP_17__39038_5	863	GT51	177	57	233	2	177	2.3e-59	0.988701	GT	murein polymerase (EC 2.4.1.129).
LAFP_17__393860_8	496	GH109	126	42	149	2	118	2.8e-13	0.920635	GH	alpha-N-acetylgalactosaminidase (EC 3.2.1.49)
LAFP_17__401533_19	339	GH25	177	3	178	1	177	1.5e-40	0.99435	GH	lysozyme (EC 3.2.1.17)
LAFP_17__405163_56	295	GH25	177	6	178	1	176	1.1e-45	0.988701	GH	lysozyme (EC 3.2.1.17)
LAFP_17__405419_7	587	CBM12	34	167	194	3	30	1.1e-07	0.794118	CBM	Modules of approx. 40-60 residues. The majority of these modules is found among chitinases where the function is chitin-binding. Distantly related to the CBM5 family.
LAFP_17__40986_1	115	CBM61	141	29	101	54	132	0.00041	0.553191	CBM	Modules of approx. 150 residues found appended to GH16, GH30, GH31, GH43, GH53 and GH66 catalytic domains. A beta-1,4-galactan binding function has been demonstrated for the CBM60 of Thermotoga maritima GH53 galactanase [PMID: 20826814].
LAFP_17__411156_6	147	GH24	137	4	138	2	137	6.6e-41	0.985401	GH	lysozyme (EC 3.2.1.17)
LAFP_17__414374_13	315	GH25	177	4	186	1	176	2.3e-37	0.988701	GH	lysozyme (EC 3.2.1.17)
LAFP_17__418471_18	119	GH25	177	41	108	65	133	0.00065	0.384181	GH	lysozyme (EC 3.2.1.17)
LAFP_17__418471_9	250	CBM50	40	200	245	1	40	5.9e-15	0.975	CBM	Modules of approx. 50 residues found attached to various enzymes from families GH18, GH19, GH23, GH24, GH25 and GH73, i.e. enzymes cleaving either chitin or peptidoglycan. Binding to chitopentaose demonstrated in the case of Pteris ryukyuensis chitinase A [Ohnuma T et al. (2008) J. Biol. Chem. 283:5178-87 (PMID: 18083709)]. CBM50 modules are also found in a multitude of other enzymes targeting th…
LAFP_17__421028_1	371	CBM5	40	16	53	3	40	0.00063	0.925	CBM	Modules of approx. 60 residues found in bacterial enzymes. Chitin-binding described in several cases. Distantly related to the CBM12 family.
LAFP_17__42479_13	497	GH73	128	212	361	3	128	3e-27	0.976562	GH	peptidoglycan hydrolase with endo-beta-N-acetylglucosaminidase specificity (EC 3.2.1.-)
LAFP_17__441169_36	141	GH24	137	3	132	1	137	9.6e-42	0.992701	GH	lysozyme (EC 3.2.1.17)
LAFP_17__442026_14	389	GH88	329	48	379	3	329	6.4e-129	0.990881	GH	d-4,5 unsaturated beta-glucuronyl hydrolase (EC 3.2.1.-)
LAFP_17__455616_6	1248	GH73	128	304	417	4	125	1.2e-13	0.945312	GH	peptidoglycan hydrolase with endo-beta-N-acetylglucosaminidase specificity (EC 3.2.1.-)
LAFP_17__456864_1	159	CBM67	176	27	159	3	122	3.9e-20	0.676136	CBM	Fujimoto et al. [PMID : 23486481] disclosed the L-rhamnose binding activity and 3-D structure of the CBM67 of Streptomyces avermitilis 伪-L-rhamnosidase (SaRha78A);
LAFP_17__457701_12	238	GH24	137	5	142	1	137	2.9e-36	0.992701	GH	lysozyme (EC 3.2.1.17)
LAFP_17__458690_21	904	CBM50	40	12	56	2	39	7.4e-09	0.925	CBM	Modules of approx. 50 residues found attached to various enzymes from families GH18, GH19, GH23, GH24, GH25 and GH73, i.e. enzymes cleaving either chitin or peptidoglycan. Binding to chitopentaose demonstrated in the case of Pteris ryukyuensis chitinase A [Ohnuma T et al. (2008) J. Biol. Chem. 283:5178-87 (PMID: 18083709)]. CBM50 modules are also found in a multitude of other enzymes targeting th…
LAFP_17__461697_14	379	CBM72	130	211	335	2	126	2.3e-35	0.953846	CBM	Modules of 130-180 residues found at the C-terminus glycoside hydrolases from various families, sometimes as tandem repeats. The CBM72 found on an endoglucanase from an uncultivated microorganism was found to bind a broad spectrum of polysaccharides including soluble and insoluble cellulose, 尾-1,3/1,4-mixed linked glucans, xylan, and 尾-mannan [PMID=26765840].
LAFP_17__461697_14	379	GH5	276	11	171	124	273	2.8e-36	0.539855	GH	chitosanase (EC 3.2.1.132); beta-mannosidase (EC 3.2.1.25); Cellulase (EC 3.2.1.4); glucan 1,3-beta-glucosidase (EC 3.2.1.58); licheninase (EC 3.2.1.73); glucan endo-1,6-beta-glucosidase (EC 3.2.1.75); mannan endo-beta-1,4-mannosidase (EC 3.2.1.78); endo-beta-1,4-xylanase (EC 3.2.1.8); cellulose beta-1,4-cellobiosidase (EC 3.2.1.91); beta-1,3-mannanase (EC 3.2.1.-); xyloglucan-specific endo-beta-…
LAFP_17__46736_54	839	CE2	209	591	823	3	208	3.1e-14	0.980861	CE	acetyl xylan esterase (EC 3.1.1.72).
LAFP_17__495884_5	370	CBM50	40	218	260	1	39	1e-12	0.95	CBM	Modules of approx. 50 residues found attached to various enzymes from families GH18, GH19, GH23, GH24, GH25 and GH73, i.e. enzymes cleaving either chitin or peptidoglycan. Binding to chitopentaose demonstrated in the case of Pteris ryukyuensis chitinase A [Ohnuma T et al. (2008) J. Biol. Chem. 283:5178-87 (PMID: 18083709)]. CBM50 modules are also found in a multitude of other enzymes targeting th…
LAFP_17__495884_5	370	GH25	177	6	178	1	177	5.9e-34	0.99435	GH	lysozyme (EC 3.2.1.17)
LAFP_17__496077_6	317	CBM50	40	268	315	1	40	3.2e-09	0.975	CBM	Modules of approx. 50 residues found attached to various enzymes from families GH18, GH19, GH23, GH24, GH25 and GH73, i.e. enzymes cleaving either chitin or peptidoglycan. Binding to chitopentaose demonstrated in the case of Pteris ryukyuensis chitinase A [Ohnuma T et al. (2008) J. Biol. Chem. 283:5178-87 (PMID: 18083709)]. CBM50 modules are also found in a multitude of other enzymes targeting th…
LAFP_17__503451_1	246	GH73	128	135	223	15	125	1.3e-16	0.859375	GH	peptidoglycan hydrolase with endo-beta-N-acetylglucosaminidase specificity (EC 3.2.1.-)
LAFP_17__509213_19	209	CE1	227	23	183	57	207	3.2e-10	0.660793	CE	acetyl xylan esterase (EC 3.1.1.72); cinnamoyl esterase (EC 3.1.1.-); feruloyl esterase (EC 3.1.1.73); carboxylesterase (EC 3.1.1.1); S-formylglutathione hydrolase (EC 3.1.2.12)
LAFP_17__509375_2	542	CBM32	124	245	360	15	123	8.1e-19	0.870968	CBM	Binding to galactose and lactose has been demonstrated for the module of Micromonospora viridifaciens sialidase (PMID: 16239725). Binding to polygalacturonic acid has been shown for a Yersinia member (PMID: 17292916). Binding to LacNAc (beta-D-galactosyl-1,4-beta-D-N-acetylglucosamine) has been shown for an N-acetylglucosaminidase from Clostridium perfingens (PMID: 16990278).
LAFP_17__511857_4	179	GH24	137	20	160	6	137	2.4e-27	0.956204	GH	lysozyme (EC 3.2.1.17)
LAFP_17__516400_7	372	GT2	170	12	131	2	119	1e-15	0.688235	GT	cellulose synthase (EC 2.4.1.12); chitin synthase (EC 2.4.1.16); dolichyl-phosphate beta-D-mannosyltransferase (EC 2.4.1.83); dolichyl-phosphate beta-glucosyltransferase (EC 2.4.1.117); N-acetylglucosaminyltransferase (EC 2.4.1.-); N-acetylgalactosaminyltransferase (EC 2.4.1.-); hyaluronan synthase (EC 2.4.1.212); chitin oligosaccharide synthase (EC 2.4.1.-); beta-1,3-glucan synthase (EC 2.4.1.34…
LAFP_17__517700_18	327	GT2	170	5	120	2	115	2.2e-11	0.664706	GT	cellulose synthase (EC 2.4.1.12); chitin synthase (EC 2.4.1.16); dolichyl-phosphate beta-D-mannosyltransferase (EC 2.4.1.83); dolichyl-phosphate beta-glucosyltransferase (EC 2.4.1.117); N-acetylglucosaminyltransferase (EC 2.4.1.-); N-acetylgalactosaminyltransferase (EC 2.4.1.-); hyaluronan synthase (EC 2.4.1.212); chitin oligosaccharide synthase (EC 2.4.1.-); beta-1,3-glucan synthase (EC 2.4.1.34…
LAFP_17__53348_6	722	CE1	227	469	650	5	171	2.9e-21	0.731278	CE	acetyl xylan esterase (EC 3.1.1.72); cinnamoyl esterase (EC 3.1.1.-); feruloyl esterase (EC 3.1.1.73); carboxylesterase (EC 3.1.1.1); S-formylglutathione hydrolase (EC 3.1.2.12)
LAFP_17__56807_22	925	CBM50	40	8	53	1	39	1.4e-11	0.95	CBM	Modules of approx. 50 residues found attached to various enzymes from families GH18, GH19, GH23, GH24, GH25 and GH73, i.e. enzymes cleaving either chitin or peptidoglycan. Binding to chitopentaose demonstrated in the case of Pteris ryukyuensis chitinase A [Ohnuma T et al. (2008) J. Biol. Chem. 283:5178-87 (PMID: 18083709)]. CBM50 modules are also found in a multitude of other enzymes targeting th…
LAFP_17__61441_7	300	GT2	170	86	189	68	166	7.2e-08	0.576471	GT	cellulose synthase (EC 2.4.1.12); chitin synthase (EC 2.4.1.16); dolichyl-phosphate beta-D-mannosyltransferase (EC 2.4.1.83); dolichyl-phosphate beta-glucosyltransferase (EC 2.4.1.117); N-acetylglucosaminyltransferase (EC 2.4.1.-); N-acetylgalactosaminyltransferase (EC 2.4.1.-); hyaluronan synthase (EC 2.4.1.212); chitin oligosaccharide synthase (EC 2.4.1.-); beta-1,3-glucan synthase (EC 2.4.1.34…
LAFP_17__61994_1	802	CBM37	62	252	308	5	54	3.3e-06	0.790323	CBM	Modules of approx. 100 residues, conserved in numerous R. albus polysaccharide-degrading enzymes and other proteins from this bacterium. Several members of CBM37 have been shown to exhibit rather broad binding specificity to xylan, chitin, microcrystalline and phosphoric-acid swollen cellulose, as well as more heterogeneous substrates, such as alfalfa cell walls, banana stem and wheat straw.
LAFP_17__62628_13	306	CBM50	40	258	303	1	40	7.5e-15	0.975	CBM	Modules of approx. 50 residues found attached to various enzymes from families GH18, GH19, GH23, GH24, GH25 and GH73, i.e. enzymes cleaving either chitin or peptidoglycan. Binding to chitopentaose demonstrated in the case of Pteris ryukyuensis chitinase A [Ohnuma T et al. (2008) J. Biol. Chem. 283:5178-87 (PMID: 18083709)]. CBM50 modules are also found in a multitude of other enzymes targeting th…
LAFP_17__62628_4	204	GH23	135	91	194	15	120	5e-15	0.777778	GH	lysozyme type G (EC 3.2.1.17); peptidoglycan lyase (EC 4.2.2.-) also known in the literature as peptidoglycan lytic transglycosylase
LAFP_17__65182_36	209	GT2	96	18	109	9	89	2.9e-07	0.833333	GT	cellulose synthase (EC 2.4.1.12); chitin synthase (EC 2.4.1.16); dolichyl-phosphate beta-D-mannosyltransferase (EC 2.4.1.83); dolichyl-phosphate beta-glucosyltransferase (EC 2.4.1.117); N-acetylglucosaminyltransferase (EC 2.4.1.-); N-acetylgalactosaminyltransferase (EC 2.4.1.-); hyaluronan synthase (EC 2.4.1.212); chitin oligosaccharide synthase (EC 2.4.1.-); beta-1,3-glucan synthase (EC 2.4.1.34…
LAFP_17__66337_13	268	GH25	177	6	191	1	176	2.3e-32	0.988701	GH	lysozyme (EC 3.2.1.17)
LAFP_17__66691_38	204	GH73	128	107	202	14	119	3.9e-10	0.820312	GH	peptidoglycan hydrolase with endo-beta-N-acetylglucosaminidase specificity (EC 3.2.1.-)
LAFP_17__67821_16	287	GH73	128	145	258	16	125	7.1e-24	0.851562	GH	peptidoglycan hydrolase with endo-beta-N-acetylglucosaminidase specificity (EC 3.2.1.-)
LAFP_17__71340_28	205	CBM70	161	35	103	79	145	6.8e-05	0.409938	CBM	The hyaluronan-specific binding function of the N-terminal CBM70 module of Streptococcus pneumoniae hyaluronate lyase has been demonstrated.
LAFP_17__71340_34	366	PL10	288	34	357	1	288	1.2e-96	0.996528	PL	pectate lyase (EC 4.2.2.2)
LAFP_17__74873_12	320	CBM5	40	72	109	3	40	0.00011	0.925	CBM	Modules of approx. 60 residues found in bacterial enzymes. Chitin-binding described in several cases. Distantly related to the CBM12 family.
LAFP_17__80583_4	286	CBM44	64	29	65	24	62	8.3e-05	0.59375	CBM	The C-terminal CBM44 module of the Clostridium thermocellum enzyme has been demonstrated to bind equally well cellulose and xyloglucan
LAFP_17__86473_4	248	GT2	96	21	103	11	95	1.8e-08	0.875	GT	cellulose synthase (EC 2.4.1.12); chitin synthase (EC 2.4.1.16); dolichyl-phosphate beta-D-mannosyltransferase (EC 2.4.1.83); dolichyl-phosphate beta-glucosyltransferase (EC 2.4.1.117); N-acetylglucosaminyltransferase (EC 2.4.1.-); N-acetylgalactosaminyltransferase (EC 2.4.1.-); hyaluronan synthase (EC 2.4.1.212); chitin oligosaccharide synthase (EC 2.4.1.-); beta-1,3-glucan synthase (EC 2.4.1.34…
LAFP_17__86473_5	249	GT2	170	5	132	1	133	3.3e-10	0.776471	GT	cellulose synthase (EC 2.4.1.12); chitin synthase (EC 2.4.1.16); dolichyl-phosphate beta-D-mannosyltransferase (EC 2.4.1.83); dolichyl-phosphate beta-glucosyltransferase (EC 2.4.1.117); N-acetylglucosaminyltransferase (EC 2.4.1.-); N-acetylgalactosaminyltransferase (EC 2.4.1.-); hyaluronan synthase (EC 2.4.1.212); chitin oligosaccharide synthase (EC 2.4.1.-); beta-1,3-glucan synthase (EC 2.4.1.34…
LAFP_17__87555_1	776	GT51	177	57	239	2	177	1e-60	0.988701	GT	murein polymerase (EC 2.4.1.129).
LAFP_17__88029_10	572	CBM50	40	529	570	1	39	2.3e-15	0.95	CBM	Modules of approx. 50 residues found attached to various enzymes from families GH18, GH19, GH23, GH24, GH25 and GH73, i.e. enzymes cleaving either chitin or peptidoglycan. Binding to chitopentaose demonstrated in the case of Pteris ryukyuensis chitinase A [Ohnuma T et al. (2008) J. Biol. Chem. 283:5178-87 (PMID: 18083709)]. CBM50 modules are also found in a multitude of other enzymes targeting th…
LAFP_17__88029_10	572	GH23	135	155	288	2	119	2.8e-28	0.866667	GH	lysozyme type G (EC 3.2.1.17); peptidoglycan lyase (EC 4.2.2.-) also known in the literature as peptidoglycan lytic transglycosylase
LAFP_17__88029_14	328	GT9	225	65	309	5	221	7e-42	0.96	GT	lipopolysaccharide N-acetylglucosaminyltransferase (EC 2.4.1.56); heptosyltransferase (EC 2.4.-.-).
LAFP_17__88029_23	216	CE4	130	23	127	5	118	9.3e-23	0.869231	CE	acetyl xylan esterase (EC 3.1.1.72); chitin deacetylase (EC 3.5.1.41); chitooligosaccharide deacetylase (EC 3.5.1.-); peptidoglycan GlcNAc deacetylase (EC 3.5.1.-); peptidoglycan N-acetylmuramic acid deacetylase (EC 3.5.1.-).
LAFP_17__88029_40	756	GT51	177	66	247	1	177	5.1e-65	0.99435	GT	murein polymerase (EC 2.4.1.129).
LAFP_17__88055_4	193	CBM2	101	29	119	15	101	9.1e-06	0.851485	CBM	Modules of approx. 100 residues and which are found in a large number of bacterial enzymes. The cellulose-binding function has been demonstrated in many cases. Several of these modules have been shown to also bind chitin or xylan.
LAFP_17__88055_9	358	GT2	170	6	119	3	127	9.4e-11	0.729412	GT	cellulose synthase (EC 2.4.1.12); chitin synthase (EC 2.4.1.16); dolichyl-phosphate beta-D-mannosyltransferase (EC 2.4.1.83); dolichyl-phosphate beta-glucosyltransferase (EC 2.4.1.117); N-acetylglucosaminyltransferase (EC 2.4.1.-); N-acetylgalactosaminyltransferase (EC 2.4.1.-); hyaluronan synthase (EC 2.4.1.212); chitin oligosaccharide synthase (EC 2.4.1.-); beta-1,3-glucan synthase (EC 2.4.1.34…
LAFP_17__88945_18	360	GH25	177	6	181	1	172	3.4e-37	0.966102	GH	lysozyme (EC 3.2.1.17)
LAFP_17__90611_2	333	GT12	134	21	88	12	78	8.8e-07	0.492537	GT	[N-acetylneuraminyl]-galactosylglucosylceramide N-acetylgalactosaminyltransferase (EC 2.4.1.92).
LAFP_17__96368_10	131	CBM50	40	76	120	1	40	1.1e-09	0.975	CBM	Modules of approx. 50 residues found attached to various enzymes from families GH18, GH19, GH23, GH24, GH25 and GH73, i.e. enzymes cleaving either chitin or peptidoglycan. Binding to chitopentaose demonstrated in the case of Pteris ryukyuensis chitinase A [Ohnuma T et al. (2008) J. Biol. Chem. 283:5178-87 (PMID: 18083709)]. CBM50 modules are also found in a multitude of other enzymes targeting th…
LAFP_17__96368_22	1855	GH23	135	1666	1734	18	81	1.9e-06	0.466667	GH	lysozyme type G (EC 3.2.1.17); peptidoglycan lyase (EC 4.2.2.-) also known in the literature as peptidoglycan lytic transglycosylase
LAFP_17__96368_23	328	CBM50	40	272	313	2	39	5.9e-08	0.925	CBM	Modules of approx. 50 residues found attached to various enzymes from families GH18, GH19, GH23, GH24, GH25 and GH73, i.e. enzymes cleaving either chitin or peptidoglycan. Binding to chitopentaose demonstrated in the case of Pteris ryukyuensis chitinase A [Ohnuma T et al. (2008) J. Biol. Chem. 283:5178-87 (PMID: 18083709)]. CBM50 modules are also found in a multitude of other enzymes targeting th…
LAFP_17__96607_5	188	CBM12	34	152	172	8	28	2.3e-05	0.588235	CBM	Modules of approx. 40-60 residues. The majority of these modules is found among chitinases where the function is chitin-binding. Distantly related to the CBM5 family.
LAFP_17__9714_10	133	CBM12	34	33	66	1	34	4.3e-14	0.970588	CBM	Modules of approx. 40-60 residues. The majority of these modules is found among chitinases where the function is chitin-binding. Distantly related to the CBM5 family.
LAFP_17__9714_19	199	CBM12	34	97	130	1	34	2.3e-11	0.970588	CBM	Modules of approx. 40-60 residues. The majority of these modules is found among chitinases where the function is chitin-binding. Distantly related to the CBM5 family.
LAFP_17__9714_24	382	CBM32	124	216	346	6	122	1.1e-09	0.935484	CBM	Binding to galactose and lactose has been demonstrated for the module of Micromonospora viridifaciens sialidase (PMID: 16239725). Binding to polygalacturonic acid has been shown for a Yersinia member (PMID: 17292916). Binding to LacNAc (beta-D-galactosyl-1,4-beta-D-N-acetylglucosamine) has been shown for an N-acetylglucosaminidase from Clostridium perfingens (PMID: 16990278).
LAFP_17__9714_25	141	CBM12	34	42	68	3	30	2.1e-05	0.794118	CBM	Modules of approx. 40-60 residues. The majority of these modules is found among chitinases where the function is chitin-binding. Distantly related to the CBM5 family.
LAFP_17__9714_9	1132	GH29	346	362	694	31	341	1.5e-70	0.895954	GH	alpha-L-fucosidase (EC 3.2.1.51)
LAFP_17__9714_9	1132	CBM32	124	188	272	5	85	5.1e-10	0.645161	CBM	Binding to galactose and lactose has been demonstrated for the module of Micromonospora viridifaciens sialidase (PMID: 16239725). Binding to polygalacturonic acid has been shown for a Yersinia member (PMID: 17292916). Binding to LacNAc (beta-D-galactosyl-1,4-beta-D-N-acetylglucosamine) has been shown for an N-acetylglucosaminidase from Clostridium perfingens (PMID: 16990278).
LAFP_17__98785_18	789	CBM37	62	278	330	7	52	0.00019	0.725806	CBM	Modules of approx. 100 residues, conserved in numerous R. albus polysaccharide-degrading enzymes and other proteins from this bacterium. Several members of CBM37 have been shown to exhibit rather broad binding specificity to xylan, chitin, microcrystalline and phosphoric-acid swollen cellulose, as well as more heterogeneous substrates, such as alfalfa cell walls, banana stem and wheat straw.
LAGF_14__466834_14	242	GH23	135	139	238	16	126	1.4e-14	0.814815	GH	lysozyme type G (EC 3.2.1.17); peptidoglycan lyase (EC 4.2.2.-) also known in the literature as peptidoglycan lytic transglycosylase
LAGF_14__467597_1	481	CBM34	120	21	112	10	101	7.3e-15	0.758333	CBM	Modules of approx. 120 residues. Granular starch-binding function has been demonstrated in the case of Thermoactinomyces vulgaris R-47 alpha-amylase 1 (TVAI).
LAGF_14__467597_1	481	GH13	308	183	471	1	271	8.3e-100	0.876623	GH	alpha-amylase (EC 3.2.1.1); pullulanase (EC 3.2.1.41); cyclomaltodextrin glucanotransferase (EC 2.4.1.19); cyclomaltodextrinase (EC 3.2.1.54); trehalose-6-phosphate hydrolase (EC 3.2.1.93); oligo-alpha-glucosidase (EC 3.2.1.10); maltogenic amylase (EC 3.2.1.133); neopullulanase (EC 3.2.1.135); alpha-glucosidase (EC 3.2.1.20); maltotetraose-forming alpha-amylase (EC 3.2.1.60); isoamylase (EC 3.2.1…
LAGF_14__467597_6	583	GH77	494	9	502	1	489	1.2e-161	0.987854	GH	amylomaltase or 4-alpha-glucanotransferase (EC 2.4.1.25)
LAGF_14__470470_25	201	GH23	135	87	198	16	129	2.3e-16	0.837037	GH	lysozyme type G (EC 3.2.1.17); peptidoglycan lyase (EC 4.2.2.-) also known in the literature as peptidoglycan lytic transglycosylase
LAGF_14__473157_9	580	GH23	135	111	219	14	127	2.1e-19	0.837037	GH	lysozyme type G (EC 3.2.1.17); peptidoglycan lyase (EC 4.2.2.-) also known in the literature as peptidoglycan lytic transglycosylase
LAGF_14__473328_4	290	CBM50	40	29	71	1	40	9.3e-13	0.975	CBM	Modules of approx. 50 residues found attached to various enzymes from families GH18, GH19, GH23, GH24, GH25 and GH73, i.e. enzymes cleaving either chitin or peptidoglycan. Binding to chitopentaose demonstrated in the case of Pteris ryukyuensis chitinase A [Ohnuma T et al. (2008) J. Biol. Chem. 283:5178-87 (PMID: 18083709)]. CBM50 modules are also found in a multitude of other enzymes targeting th…
LAGF_14__473328_6	383	CBM50	40	20	58	1	37	0.00044	0.9	CBM	Modules of approx. 50 residues found attached to various enzymes from families GH18, GH19, GH23, GH24, GH25 and GH73, i.e. enzymes cleaving either chitin or peptidoglycan. Binding to chitopentaose demonstrated in the case of Pteris ryukyuensis chitinase A [Ohnuma T et al. (2008) J. Biol. Chem. 283:5178-87 (PMID: 18083709)]. CBM50 modules are also found in a multitude of other enzymes targeting th…
LAGF_14__474909_5	1116	GH146	503	87	621	1	503	2.7e-165	0.998012	GH	beta-L-arabinofuranosidase (EC 3.2.1.185)
LAGF_14__475203_12	240	GT2	170	7	130	2	129	3.8e-20	0.747059	GT	cellulose synthase (EC 2.4.1.12); chitin synthase (EC 2.4.1.16); dolichyl-phosphate beta-D-mannosyltransferase (EC 2.4.1.83); dolichyl-phosphate beta-glucosyltransferase (EC 2.4.1.117); N-acetylglucosaminyltransferase (EC 2.4.1.-); N-acetylgalactosaminyltransferase (EC 2.4.1.-); hyaluronan synthase (EC 2.4.1.212); chitin oligosaccharide synthase (EC 2.4.1.-); beta-1,3-glucan synthase (EC 2.4.1.34…
LAGF_14__475203_13	406	GT4	160	220	372	9	155	6.3e-17	0.9125	GT	sucrose synthase (EC 2.4.1.13); sucrose-phosphate synthase (EC 2.4.1.14); alpha-glucosyltransferase (EC 2.4.1.52); lipopolysaccharide N-acetylglucosaminyltransferase (EC 2.4.1.56); GDP-Man alpha-mannosyltransferase (EC 2.4.1.-); 1,2-diacylglycerol 3-glucosyltransferase (EC 2.4.1.157); diglucosyl diacylglycerol synthase (EC 2.4.1.208); digalactosyldiacylglycerol synthase (EC 2.4.1.141); trehalose …
LAGF_14__476633_29	134	CBM12	34	97	112	8	23	0.00023	0.441176	CBM	Modules of approx. 40-60 residues. The majority of these modules is found among chitinases where the function is chitin-binding. Distantly related to the CBM5 family.
LAGF_14__479500_1	1060	CBM44	64	637	687	3	57	0.00011	0.84375	CBM	The C-terminal CBM44 module of the Clostridium thermocellum enzyme has been demonstrated to bind equally well cellulose and xyloglucan
LAGF_14__481853_10	238	GH23	135	99	213	11	105	8.8e-15	0.696296	GH	lysozyme type G (EC 3.2.1.17); peptidoglycan lyase (EC 4.2.2.-) also known in the literature as peptidoglycan lytic transglycosylase
LAGF_14__481853_11	259	GH23	135	111	230	19	116	3.1e-10	0.718519	GH	lysozyme type G (EC 3.2.1.17); peptidoglycan lyase (EC 4.2.2.-) also known in the literature as peptidoglycan lytic transglycosylase
LAGF_14__487566_80	222	GH23	135	95	201	15	124	2.1e-27	0.807407	GH	lysozyme type G (EC 3.2.1.17); peptidoglycan lyase (EC 4.2.2.-) also known in the literature as peptidoglycan lytic transglycosylase
LAGF_14__493336_6	388	GH99	334	235	369	201	308	2.2e-06	0.320359	GH	glycoprotein endo-alpha-1,2-mannosidase (EC 3.2.1.130)
LAGF_14__493336_7	376	GT94	283	102	302	34	218	9.3e-06	0.650177	GT	GDP-Man: GlcA-尾-1,2-Man-伪-1,3-Glc-尾-1,4-Glc-伪-1-PP-undecaprenol 尾-1,4-mannosyltransferase (2.4.1.251)
LAGF_14__493336_8	745	PL29	301	193	532	1	291	2.2e-57	0.963455	PL	hyaluronate lyase (EC 4.2.2.1); chondroitin-sulfate ABC endolyase (EC 4.2.2.20); dermatan sulfate lyase (4.2.2.-); dermatan sulfate lyase (EC 4.2.2.-)
LAGF_14__497875_8	461	CBM12	34	308	333	1	25	3.5e-06	0.705882	CBM	Modules of approx. 40-60 residues. The majority of these modules is found among chitinases where the function is chitin-binding. Distantly related to the CBM5 family.
LAGF_14__499334_9	249	CE1	227	2	244	13	220	1.1e-26	0.911894	CE	acetyl xylan esterase (EC 3.1.1.72); cinnamoyl esterase (EC 3.1.1.-); feruloyl esterase (EC 3.1.1.73); carboxylesterase (EC 3.1.1.1); S-formylglutathione hydrolase (EC 3.1.2.12)
LAGF_14__501686_4	649	GH133	372	287	638	7	372	7.1e-100	0.981183	GH	amylo-伪-1,6-glucosidase (EC 3.2.1.33);
LAGF_14__501686_5	423	GT4	160	244	387	8	154	7.1e-35	0.9125	GT	sucrose synthase (EC 2.4.1.13); sucrose-phosphate synthase (EC 2.4.1.14); alpha-glucosyltransferase (EC 2.4.1.52); lipopolysaccharide N-acetylglucosaminyltransferase (EC 2.4.1.56); GDP-Man alpha-mannosyltransferase (EC 2.4.1.-); 1,2-diacylglycerol 3-glucosyltransferase (EC 2.4.1.157); diglucosyl diacylglycerol synthase (EC 2.4.1.208); digalactosyldiacylglycerol synthase (EC 2.4.1.141); trehalose …
LAGF_14__501686_6	479	GH57	383	20	326	12	313	2e-44	0.785901	GH	alpha-amylase (EC 3.2.1.1); 4-alpha-glucanotransferase (EC 2.4.1.25); alpha-galactosidase (EC 3.2.1.22); amylopullulanase (EC 3.2.1.41); branching enzyme (EC 2.4.1.18)
LAGF_14__503815_15	754	CBM50	40	6	49	1	40	7.5e-16	0.975	CBM	Modules of approx. 50 residues found attached to various enzymes from families GH18, GH19, GH23, GH24, GH25 and GH73, i.e. enzymes cleaving either chitin or peptidoglycan. Binding to chitopentaose demonstrated in the case of Pteris ryukyuensis chitinase A [Ohnuma T et al. (2008) J. Biol. Chem. 283:5178-87 (PMID: 18083709)]. CBM50 modules are also found in a multitude of other enzymes targeting th…
LAGF_14__504949_2	232	AA6	195	28	126	12	98	6.9e-08	0.441026	AA	1,4-benzoquinone reductase (EC. 1.6.5.6)
LAGF_14__505401_15	223	CBM50	40	173	221	1	40	5.4e-13	0.975	CBM	Modules of approx. 50 residues found attached to various enzymes from families GH18, GH19, GH23, GH24, GH25 and GH73, i.e. enzymes cleaving either chitin or peptidoglycan. Binding to chitopentaose demonstrated in the case of Pteris ryukyuensis chitinase A [Ohnuma T et al. (2008) J. Biol. Chem. 283:5178-87 (PMID: 18083709)]. CBM50 modules are also found in a multitude of other enzymes targeting th…
LAGF_14__505922_13	213	GH24	137	3	134	1	137	2.7e-31	0.992701	GH	lysozyme (EC 3.2.1.17)
LAGF_14__506808_4	377	GH109	126	28	139	3	123	3.2e-18	0.952381	GH	alpha-N-acetylgalactosaminidase (EC 3.2.1.49)
LAGF_14__507437_4	95	GT32	90	2	39	51	88	8.6e-13	0.411111	GT	alpha-1,6-mannosyltransferase (EC 2.4.1.-); alpha-1,4-N-acetylglucosaminyltransferase (EC 2.4.1.-); alpha-1,4-N-acetylgalactosaminyltransferase (EC 2.4.1.-);
LAGF_14__508913_74	390	GH25	177	139	322	1	177	1.9e-30	0.99435	GH	lysozyme (EC 3.2.1.17)
LAGF_14__509281_8	154	GT2	170	8	131	23	146	2e-11	0.723529	GT	cellulose synthase (EC 2.4.1.12); chitin synthase (EC 2.4.1.16); dolichyl-phosphate beta-D-mannosyltransferase (EC 2.4.1.83); dolichyl-phosphate beta-glucosyltransferase (EC 2.4.1.117); N-acetylglucosaminyltransferase (EC 2.4.1.-); N-acetylgalactosaminyltransferase (EC 2.4.1.-); hyaluronan synthase (EC 2.4.1.212); chitin oligosaccharide synthase (EC 2.4.1.-); beta-1,3-glucan synthase (EC 2.4.1.34…
LAGF_14__509332_15	210	GH24	137	4	134	2	137	1.1e-34	0.985401	GH	lysozyme (EC 3.2.1.17)
LAGF_14__509899_3	151	GH73	128	63	149	15	122	2.1e-10	0.835938	GH	peptidoglycan hydrolase with endo-beta-N-acetylglucosaminidase specificity (EC 3.2.1.-)
LAGF_14__549563_37	458	CBM4	126	293	361	43	113	0.00031	0.555556	CBM	Modules of approx. 150 residues found in bacterial enzymes. Binding of these modules has been demonstrated with xylan, beta-1,3-glucan, beta-1,3-1,4-glucan, beta-1,6-glucan and amorphous cellulose but not with crystalline cellulose.
LAGF_14__549620_15	614	GH23	135	274	386	13	126	3e-36	0.837037	GH	lysozyme type G (EC 3.2.1.17); peptidoglycan lyase (EC 4.2.2.-) also known in the literature as peptidoglycan lytic transglycosylase
LAGF_14__549815_19	409	GT73	245	278	375	134	227	5.6e-15	0.379592	GT	CMP-beta-KDO: alpha-3-deoxy-D-manno-octulosonic-acid (KDO) transferase (EC 2.4.99.-).
LAGF_14__549815_2	345	GT2	170	9	134	1	130	4.8e-23	0.758824	GT	cellulose synthase (EC 2.4.1.12); chitin synthase (EC 2.4.1.16); dolichyl-phosphate beta-D-mannosyltransferase (EC 2.4.1.83); dolichyl-phosphate beta-glucosyltransferase (EC 2.4.1.117); N-acetylglucosaminyltransferase (EC 2.4.1.-); N-acetylgalactosaminyltransferase (EC 2.4.1.-); hyaluronan synthase (EC 2.4.1.212); chitin oligosaccharide synthase (EC 2.4.1.-); beta-1,3-glucan synthase (EC 2.4.1.34…
LAGF_14__553848_2	264	GH23	135	158	262	17	122	4.2e-34	0.777778	GH	lysozyme type G (EC 3.2.1.17); peptidoglycan lyase (EC 4.2.2.-) also known in the literature as peptidoglycan lytic transglycosylase
LAGF_14__553988_7	539	GH13	314	63	382	1	312	5.1e-101	0.990446	GH	alpha-amylase (EC 3.2.1.1); pullulanase (EC 3.2.1.41); cyclomaltodextrin glucanotransferase (EC 2.4.1.19); cyclomaltodextrinase (EC 3.2.1.54); trehalose-6-phosphate hydrolase (EC 3.2.1.93); oligo-alpha-glucosidase (EC 3.2.1.10); maltogenic amylase (EC 3.2.1.133); neopullulanase (EC 3.2.1.135); alpha-glucosidase (EC 3.2.1.20); maltotetraose-forming alpha-amylase (EC 3.2.1.60); isoamylase (EC 3.2.1…
LAGF_14__555806_19	73	SLH	42	24	57	9	41	0.0007	0.761905	Cellulosome	S-layer homology domain, anchoring cellulosome onto the bacterial cell surfaces
LAGF_14__559488_5	999	CBM37	62	913	972	6	60	4e-07	0.870968	CBM	Modules of approx. 100 residues, conserved in numerous R. albus polysaccharide-degrading enzymes and other proteins from this bacterium. Several members of CBM37 have been shown to exhibit rather broad binding specificity to xylan, chitin, microcrystalline and phosphoric-acid swollen cellulose, as well as more heterogeneous substrates, such as alfalfa cell walls, banana stem and wheat straw.
LAGF_14__560710_21	439	CE7	313	134	427	13	312	4.2e-72	0.955272	CE	acetyl xylan esterase (EC 3.1.1.72); cephalosporin-C deacetylase (EC 3.1.1.41).
LAGF_14__560710_9	345	GT2	170	23	174	1	154	4.6e-37	0.9	GT	cellulose synthase (EC 2.4.1.12); chitin synthase (EC 2.4.1.16); dolichyl-phosphate beta-D-mannosyltransferase (EC 2.4.1.83); dolichyl-phosphate beta-glucosyltransferase (EC 2.4.1.117); N-acetylglucosaminyltransferase (EC 2.4.1.-); N-acetylgalactosaminyltransferase (EC 2.4.1.-); hyaluronan synthase (EC 2.4.1.212); chitin oligosaccharide synthase (EC 2.4.1.-); beta-1,3-glucan synthase (EC 2.4.1.34…
LAGF_14__563817_2	357	GH3	216	62	286	3	215	1.4e-45	0.981481	GH	beta-glucosidase (EC 3.2.1.21); xylan 1,4-beta-xylosidase (EC 3.2.1.37); beta-N-acetylhexosaminidase (EC 3.2.1.52); glucan 1,3-beta-glucosidase (EC 3.2.1.58); glucan 1,4-beta-glucosidase (EC 3.2.1.74); exo-1,3-1,4-glucanase (EC 3.2.1.-); alphalpha-L-arabinofuranosidase (EC 3.2.1.55).
LAGF_14__564170_3	441	GH28	325	77	433	7	315	7e-59	0.947692	GH	polygalacturonase (EC 3.2.1.15); exo-polygalacturonase (EC 3.2.1.67); exo-polygalacturonosidase (EC 3.2.1.82); rhamnogalacturonase (EC 3.2.1.-); endo-xylogalacturonan hydrolase (EC 3.2.1.-); rhamnogalacturonan alpha-L-rhamnopyranohydrolase (EC 3.2.1.40)
LAGF_14__564829_3	749	GH25	177	113	297	1	177	4.9e-52	0.99435	GH	lysozyme (EC 3.2.1.17)
LAGF_14__564829_4	990	CE6	99	236	324	15	98	1.1e-06	0.838384	CE	acetyl xylan esterase (EC 3.1.1.72).
LAGF_14__564829_5	913	GH73	128	776	905	2	123	6e-18	0.945312	GH	peptidoglycan hydrolase with endo-beta-N-acetylglucosaminidase specificity (EC 3.2.1.-)
LAGF_14__565207_10	438	GH29	346	8	314	31	346	2.8e-93	0.910405	GH	alpha-L-fucosidase (EC 3.2.1.51)
LAGF_14__565207_2	292	CE4	130	78	189	5	114	1.8e-30	0.838462	CE	acetyl xylan esterase (EC 3.1.1.72); chitin deacetylase (EC 3.5.1.41); chitooligosaccharide deacetylase (EC 3.5.1.-); peptidoglycan GlcNAc deacetylase (EC 3.5.1.-); peptidoglycan N-acetylmuramic acid deacetylase (EC 3.5.1.-).
LAGF_14__565207_4	652	GH92	491	207	635	14	424	4.6e-134	0.835031	GH	mannosyl-oligosaccharide alpha-1,2-mannosidase (EC 3.2.1.113); mannosyl-oligosaccharide alpha-1,3-mannosidase (EC 3.2.1.-);
LAGF_14__567985_12	469	GH1	429	1	462	1	428	9.1e-150	0.995338	GH	beta-glucosidase (EC 3.2.1.21); beta-galactosidase (EC 3.2.1.23); beta-mannosidase (EC 3.2.1.25); beta-glucuronidase (EC 3.2.1.31); beta-D-fucosidase (EC 3.2.1.38); phlorizin hydrolase (EC 3.2.1.62); exo-beta-1,4-glucanase (EC 3.2.1.74); 6-phospho-beta-galactosidase (EC 3.2.1.85); 6-phospho-beta-glucosidase (EC 3.2.1.86); strictosidine beta-glucosidase (EC 3.2.1.105); lactase (EC 3.2.1.108); amyg…
LAGF_14__569673_22	320	GT2	170	4	131	2	127	2.3e-24	0.735294	GT	cellulose synthase (EC 2.4.1.12); chitin synthase (EC 2.4.1.16); dolichyl-phosphate beta-D-mannosyltransferase (EC 2.4.1.83); dolichyl-phosphate beta-glucosyltransferase (EC 2.4.1.117); N-acetylglucosaminyltransferase (EC 2.4.1.-); N-acetylgalactosaminyltransferase (EC 2.4.1.-); hyaluronan synthase (EC 2.4.1.212); chitin oligosaccharide synthase (EC 2.4.1.-); beta-1,3-glucan synthase (EC 2.4.1.34…
LAGF_14__571046_12	183	GH19	231	36	163	55	197	1.1e-30	0.614719	GH	chitinase (EC 3.2.1.14).
LAGF_14__584469_20	823	CBM50	40	6	50	1	40	1.8e-16	0.975	CBM	Modules of approx. 50 residues found attached to various enzymes from families GH18, GH19, GH23, GH24, GH25 and GH73, i.e. enzymes cleaving either chitin or peptidoglycan. Binding to chitopentaose demonstrated in the case of Pteris ryukyuensis chitinase A [Ohnuma T et al. (2008) J. Biol. Chem. 283:5178-87 (PMID: 18083709)]. CBM50 modules are also found in a multitude of other enzymes targeting th…
LAGF_14__584469_20	823	CBM37	62	279	331	8	54	6.2e-05	0.741935	CBM	Modules of approx. 100 residues, conserved in numerous R. albus polysaccharide-degrading enzymes and other proteins from this bacterium. Several members of CBM37 have been shown to exhibit rather broad binding specificity to xylan, chitin, microcrystalline and phosphoric-acid swollen cellulose, as well as more heterogeneous substrates, such as alfalfa cell walls, banana stem and wheat straw.
LAGF_14__585989_26	490	CBM50	40	270	312	1	39	4.2e-11	0.95	CBM	Modules of approx. 50 residues found attached to various enzymes from families GH18, GH19, GH23, GH24, GH25 and GH73, i.e. enzymes cleaving either chitin or peptidoglycan. Binding to chitopentaose demonstrated in the case of Pteris ryukyuensis chitinase A [Ohnuma T et al. (2008) J. Biol. Chem. 283:5178-87 (PMID: 18083709)]. CBM50 modules are also found in a multitude of other enzymes targeting th…
LAGF_14__591558_1	299	GH16	189	3	201	22	189	2.5e-31	0.883598	GH	xyloglucan:xyloglucosyltransferase (EC 2.4.1.207); keratan-sulfate endo-1,4-beta-galactosidase (EC 3.2.1.103); endo-1,3-beta-glucanase (EC 3.2.1.39); endo-1,3(4)-beta-glucanase (EC 3.2.1.6); licheninase (EC 3.2.1.73); beta-agarase (EC 3.2.1.81); kappa;-carrageenase (EC 3.2.1.83); xyloglucanase (EC 3.2.1.151)
LAGF_15__101369_14	654	GH43	280	336	636	2	279	3.1e-92	0.989286	GH	beta-xylosidase (EC 3.2.1.37); beta-1,3-xylosidase (EC 3.2.1.-); alpha-L-arabinofuranosidase (EC 3.2.1.55); arabinanase (EC 3.2.1.99); xylanase (EC 3.2.1.8); galactan 1,3-beta-galactosidase (EC 3.2.1.145)
LAGF_15__101369_25	251	GT51	177	58	227	12	177	3.5e-47	0.932203	GT	murein polymerase (EC 2.4.1.129).
LAGF_15__106041_3	339	GT27	295	16	243	12	244	4e-23	0.786441	GT	polypeptide alpha-N-acetylgalactosaminyltransferase (EC 2.4.1.41)
LAGF_15__112065_2	993	GH31	427	411	879	1	427	6.3e-135	0.997658	GH	alpha-glucosidase (EC 3.2.1.20); alpha-1,3-glucosidase (EC 3.2.1.84); sucrase-isomaltase (EC 3.2.1.48) (EC 3.2.1.10); alpha-xylosidase (EC 3.2.1.-); alpha-glucan lyase (EC 4.2.2.13); isomaltosyltransferase (EC 2.4.1.-).
LAGF_15__112065_3	829	GH2	752	18	591	24	473	3e-124	0.597074	GH	beta-galactosidase (EC 3.2.1.23) ; beta-mannosidase (EC 3.2.1.25); beta-glucuronidase (EC 3.2.1.31); mannosylglycoprotein endo-beta-mannosidase (EC 3.2.1.152); exo-beta-glucosaminidase (EC 3.2.1.165)
LAGF_15__112065_4	813	GH31	427	342	764	1	427	1.5e-125	0.997658	GH	alpha-glucosidase (EC 3.2.1.20); alpha-1,3-glucosidase (EC 3.2.1.84); sucrase-isomaltase (EC 3.2.1.48) (EC 3.2.1.10); alpha-xylosidase (EC 3.2.1.-); alpha-glucan lyase (EC 4.2.2.13); isomaltosyltransferase (EC 2.4.1.-).
LAGF_15__112404_6	322	GT2	170	8	177	1	166	8.4e-30	0.970588	GT	cellulose synthase (EC 2.4.1.12); chitin synthase (EC 2.4.1.16); dolichyl-phosphate beta-D-mannosyltransferase (EC 2.4.1.83); dolichyl-phosphate beta-glucosyltransferase (EC 2.4.1.117); N-acetylglucosaminyltransferase (EC 2.4.1.-); N-acetylgalactosaminyltransferase (EC 2.4.1.-); hyaluronan synthase (EC 2.4.1.212); chitin oligosaccharide synthase (EC 2.4.1.-); beta-1,3-glucan synthase (EC 2.4.1.34…
LAGF_15__118757_1	364	GH24	137	44	183	5	137	3.5e-19	0.963504	GH	lysozyme (EC 3.2.1.17)
LAGF_15__118757_5	758	GH5	276	87	361	2	275	1.4e-91	0.98913	GH	chitosanase (EC 3.2.1.132); beta-mannosidase (EC 3.2.1.25); Cellulase (EC 3.2.1.4); glucan 1,3-beta-glucosidase (EC 3.2.1.58); licheninase (EC 3.2.1.73); glucan endo-1,6-beta-glucosidase (EC 3.2.1.75); mannan endo-beta-1,4-mannosidase (EC 3.2.1.78); endo-beta-1,4-xylanase (EC 3.2.1.8); cellulose beta-1,4-cellobiosidase (EC 3.2.1.91); beta-1,3-mannanase (EC 3.2.1.-); xyloglucan-specific endo-beta-…
LAGF_15__118757_5	758	CBM80	88	549	633	1	86	1.6e-40	0.965909	CBM	Modules of approx. 90 residues found so far only in ruminococcal enzymes of families GH5 or GH26. Broad specificity for 尾-glycans (xyloglucan, glucomannan, galactomannan, barley 尾-glucan).
LAGF_15__118841_12	248	GH25	177	7	185	1	177	1.7e-45	0.99435	GH	lysozyme (EC 3.2.1.17)
LAGF_15__118841_9	133	CBM5	40	93	118	5	30	0.00076	0.625	CBM	Modules of approx. 60 residues found in bacterial enzymes. Chitin-binding described in several cases. Distantly related to the CBM12 family.
LAGF_15__118841_9	133	CBM12	34	33	66	1	34	3.6e-13	0.970588	CBM	Modules of approx. 40-60 residues. The majority of these modules is found among chitinases where the function is chitin-binding. Distantly related to the CBM5 family.
LAGF_15__121375_7	321	GT2	170	4	167	1	168	2.3e-31	0.982353	GT	cellulose synthase (EC 2.4.1.12); chitin synthase (EC 2.4.1.16); dolichyl-phosphate beta-D-mannosyltransferase (EC 2.4.1.83); dolichyl-phosphate beta-glucosyltransferase (EC 2.4.1.117); N-acetylglucosaminyltransferase (EC 2.4.1.-); N-acetylgalactosaminyltransferase (EC 2.4.1.-); hyaluronan synthase (EC 2.4.1.212); chitin oligosaccharide synthase (EC 2.4.1.-); beta-1,3-glucan synthase (EC 2.4.1.34…
LAGF_15__12328_14	304	GH13	266	98	303	1	212	4.9e-32	0.793233	GH	alpha-amylase (EC 3.2.1.1); pullulanase (EC 3.2.1.41); cyclomaltodextrin glucanotransferase (EC 2.4.1.19); cyclomaltodextrinase (EC 3.2.1.54); trehalose-6-phosphate hydrolase (EC 3.2.1.93); oligo-alpha-glucosidase (EC 3.2.1.10); maltogenic amylase (EC 3.2.1.133); neopullulanase (EC 3.2.1.135); alpha-glucosidase (EC 3.2.1.20); maltotetraose-forming alpha-amylase (EC 3.2.1.60); isoamylase (EC 3.2.1…
LAGF_15__125889_13	406	PL9	368	86	366	98	362	9.9e-10	0.717391	PL	pectate lyase (EC 4.2.2.2); exopolygalacturonate lyase (EC 4.2.2.9); thiopeptidoglycan lyase (EC 4.2.2.-).
LAGF_15__125889_14	381	GT4	160	199	350	9	158	8.5e-32	0.93125	GT	sucrose synthase (EC 2.4.1.13); sucrose-phosphate synthase (EC 2.4.1.14); alpha-glucosyltransferase (EC 2.4.1.52); lipopolysaccharide N-acetylglucosaminyltransferase (EC 2.4.1.56); GDP-Man alpha-mannosyltransferase (EC 2.4.1.-); 1,2-diacylglycerol 3-glucosyltransferase (EC 2.4.1.157); diglucosyl diacylglycerol synthase (EC 2.4.1.208); digalactosyldiacylglycerol synthase (EC 2.4.1.141); trehalose …
LAGF_15__125889_16	290	GT46	356	2	162	147	322	3.4e-24	0.491573	GT	Deleted
LAGF_15__125889_6	364	GT4	160	192	334	7	153	2.9e-28	0.9125	GT	sucrose synthase (EC 2.4.1.13); sucrose-phosphate synthase (EC 2.4.1.14); alpha-glucosyltransferase (EC 2.4.1.52); lipopolysaccharide N-acetylglucosaminyltransferase (EC 2.4.1.56); GDP-Man alpha-mannosyltransferase (EC 2.4.1.-); 1,2-diacylglycerol 3-glucosyltransferase (EC 2.4.1.157); diglucosyl diacylglycerol synthase (EC 2.4.1.208); digalactosyldiacylglycerol synthase (EC 2.4.1.141); trehalose …
LAGF_15__132162_5	1107	dockerin	21	923	936	1	14	0.00021	0.619048	Cellulosome	The cohesin-dockerin interaction is the crucial interaction for complex formation in the cellulosome
LAGF_15__132605_1	771	GT51	177	57	239	2	177	2.2e-59	0.988701	GT	murein polymerase (EC 2.4.1.129).
LAGF_15__132605_7	525	GH28	325	274	421	98	253	2.2e-06	0.476923	GH	polygalacturonase (EC 3.2.1.15); exo-polygalacturonase (EC 3.2.1.67); exo-polygalacturonosidase (EC 3.2.1.82); rhamnogalacturonase (EC 3.2.1.-); endo-xylogalacturonan hydrolase (EC 3.2.1.-); rhamnogalacturonan alpha-L-rhamnopyranohydrolase (EC 3.2.1.40)
LAGF_15__134957_6	1579	CBM5	40	157	194	4	40	1.1e-05	0.9	CBM	Modules of approx. 60 residues found in bacterial enzymes. Chitin-binding described in several cases. Distantly related to the CBM12 family.
LAGF_15__135076_4	478	GH73	128	21	151	2	128	6.1e-27	0.984375	GH	peptidoglycan hydrolase with endo-beta-N-acetylglucosaminidase specificity (EC 3.2.1.-)
LAGF_15__137378_4	720	CBM4	126	332	401	43	113	0.00013	0.555556	CBM	Modules of approx. 150 residues found in bacterial enzymes. Binding of these modules has been demonstrated with xylan, beta-1,3-glucan, beta-1,3-1,4-glucan, beta-1,6-glucan and amorphous cellulose but not with crystalline cellulose.
LAGF_15__137378_4	720	GH10	303	441	712	96	302	1.1e-40	0.679868	GH	endo-1,4-beta-xylanase (EC 3.2.1.8); endo-1,3-beta-xylanase (EC 3.2.1.32)
LAGF_15__137378_5	620	GH43	271	36	299	1	271	1.5e-84	0.99631	GH	beta-xylosidase (EC 3.2.1.37); beta-1,3-xylosidase (EC 3.2.1.-); alpha-L-arabinofuranosidase (EC 3.2.1.55); arabinanase (EC 3.2.1.99); xylanase (EC 3.2.1.8); galactan 1,3-beta-galactosidase (EC 3.2.1.145)
LAGF_15__140086_5	1490	dockerin	21	223	242	1	20	0.00072	0.904762	Cellulosome	The cohesin-dockerin interaction is the crucial interaction for complex formation in the cellulosome
LAGF_15__140086_5	1490	cohesin	134	50	162	3	123	8.4e-07	0.895522	Cellulosome	The cohesin-dockerin interaction is the crucial interaction for complex formation in the cellulosome
LAGF_15__140086_6	474	cohesin	134	220	332	3	119	1e-12	0.865672	Cellulosome	The cohesin-dockerin interaction is the crucial interaction for complex formation in the cellulosome
LAGF_15__141328_12	610	GH25	177	415	576	19	177	6e-39	0.892655	GH	lysozyme (EC 3.2.1.17)
LAGF_15__141389_10	379	GT28	157	197	354	1	153	1.5e-46	0.968153	GT	1,2-diacylglycerol 3-beta-galactosyltransferase (EC 2.4.1.46); 1,2-diacylglycerol 3-beta-glucosyltransferase (EC 2.4.1.157); UDP-GlcNAc: Und-PP-MurAc-pentapeptide beta-N-acetylglucosaminyltransferase (EC 2.4.1.227).
LAGF_15__143675_11	371	GT28	157	194	352	1	154	5.7e-48	0.974522	GT	1,2-diacylglycerol 3-beta-galactosyltransferase (EC 2.4.1.46); 1,2-diacylglycerol 3-beta-glucosyltransferase (EC 2.4.1.157); UDP-GlcNAc: Und-PP-MurAc-pentapeptide beta-N-acetylglucosaminyltransferase (EC 2.4.1.227).
LAGF_15__143675_19	319	CBM67	176	67	224	5	164	5.3e-16	0.903409	CBM	Fujimoto et al. [PMID : 23486481] disclosed the L-rhamnose binding activity and 3-D structure of the CBM67 of Streptomyces avermitilis 伪-L-rhamnosidase (SaRha78A);
LAGF_15__15272_1	340	GH73	128	24	122	2	94	1.3e-07	0.71875	GH	peptidoglycan hydrolase with endo-beta-N-acetylglucosaminidase specificity (EC 3.2.1.-)
LAGF_15__152922_33	191	GH108	86	11	99	5	86	1.5e-22	0.94186	GH	N-acetylmuramidase (EC 3.2.1.17)
LAGF_15__152922_6	535	GH74	233	37	150	18	117	1.4e-06	0.424893	GH	endoglucanase (EC 3.2.1.4); oligoxyloglucan reducing end-specific cellobiohydrolase (EC 3.2.1.150); xyloglucanase (EC 3.2.1.151)
LAGF_15__154200_8	375	GH10	303	34	366	3	302	2.6e-108	0.986799	GH	endo-1,4-beta-xylanase (EC 3.2.1.8); endo-1,3-beta-xylanase (EC 3.2.1.32)
LAGF_15__158815_2	368	GT4	160	190	330	6	152	3.3e-25	0.9125	GT	sucrose synthase (EC 2.4.1.13); sucrose-phosphate synthase (EC 2.4.1.14); alpha-glucosyltransferase (EC 2.4.1.52); lipopolysaccharide N-acetylglucosaminyltransferase (EC 2.4.1.56); GDP-Man alpha-mannosyltransferase (EC 2.4.1.-); 1,2-diacylglycerol 3-glucosyltransferase (EC 2.4.1.157); diglucosyl diacylglycerol synthase (EC 2.4.1.208); digalactosyldiacylglycerol synthase (EC 2.4.1.141); trehalose …
LAGF_15__158815_3	381	GT4	160	194	348	5	157	7.5e-39	0.95	GT	sucrose synthase (EC 2.4.1.13); sucrose-phosphate synthase (EC 2.4.1.14); alpha-glucosyltransferase (EC 2.4.1.52); lipopolysaccharide N-acetylglucosaminyltransferase (EC 2.4.1.56); GDP-Man alpha-mannosyltransferase (EC 2.4.1.-); 1,2-diacylglycerol 3-glucosyltransferase (EC 2.4.1.157); diglucosyl diacylglycerol synthase (EC 2.4.1.208); digalactosyldiacylglycerol synthase (EC 2.4.1.141); trehalose …
LAGF_15__16880_5	553	GH13	375	27	392	1	375	1.3e-174	0.997333	GH	alpha-amylase (EC 3.2.1.1); pullulanase (EC 3.2.1.41); cyclomaltodextrin glucanotransferase (EC 2.4.1.19); cyclomaltodextrinase (EC 3.2.1.54); trehalose-6-phosphate hydrolase (EC 3.2.1.93); oligo-alpha-glucosidase (EC 3.2.1.10); maltogenic amylase (EC 3.2.1.133); neopullulanase (EC 3.2.1.135); alpha-glucosidase (EC 3.2.1.20); maltotetraose-forming alpha-amylase (EC 3.2.1.60); isoamylase (EC 3.2.1…
LAGF_15__169933_12	149	GH73	128	13	140	2	128	5.9e-29	0.984375	GH	peptidoglycan hydrolase with endo-beta-N-acetylglucosaminidase specificity (EC 3.2.1.-)
LAGF_15__170290_19	273	CBM5	40	163	202	2	40	1.7e-06	0.95	CBM	Modules of approx. 60 residues found in bacterial enzymes. Chitin-binding described in several cases. Distantly related to the CBM12 family.
LAGF_15__170290_20	354	CBM12	34	163	188	5	30	6.9e-06	0.735294	CBM	Modules of approx. 40-60 residues. The majority of these modules is found among chitinases where the function is chitin-binding. Distantly related to the CBM5 family.
LAGF_15__170382_13	188	CBM50	40	143	186	1	39	4.3e-14	0.95	CBM	Modules of approx. 50 residues found attached to various enzymes from families GH18, GH19, GH23, GH24, GH25 and GH73, i.e. enzymes cleaving either chitin or peptidoglycan. Binding to chitopentaose demonstrated in the case of Pteris ryukyuensis chitinase A [Ohnuma T et al. (2008) J. Biol. Chem. 283:5178-87 (PMID: 18083709)]. CBM50 modules are also found in a multitude of other enzymes targeting th…
LAGF_15__177040_24	139	CBM50	40	30	75	1	40	7.8e-11	0.975	CBM	Modules of approx. 50 residues found attached to various enzymes from families GH18, GH19, GH23, GH24, GH25 and GH73, i.e. enzymes cleaving either chitin or peptidoglycan. Binding to chitopentaose demonstrated in the case of Pteris ryukyuensis chitinase A [Ohnuma T et al. (2008) J. Biol. Chem. 283:5178-87 (PMID: 18083709)]. CBM50 modules are also found in a multitude of other enzymes targeting th…
LAGF_15__180904_11	897	CBM50	40	6	49	1	40	3.2e-14	0.975	CBM	Modules of approx. 50 residues found attached to various enzymes from families GH18, GH19, GH23, GH24, GH25 and GH73, i.e. enzymes cleaving either chitin or peptidoglycan. Binding to chitopentaose demonstrated in the case of Pteris ryukyuensis chitinase A [Ohnuma T et al. (2008) J. Biol. Chem. 283:5178-87 (PMID: 18083709)]. CBM50 modules are also found in a multitude of other enzymes targeting th…
LAGF_15__181653_5	238	GH24	137	59	146	51	137	2.4e-10	0.627737	GH	lysozyme (EC 3.2.1.17)
LAGF_15__182025_1	555	GH20	337	169	522	8	335	4.1e-125	0.970326	GH	beta-hexosaminidase (EC 3.2.1.52); lacto-N-biosidase (EC 3.2.1.140); beta-1,6-N-acetylglucosaminidase) (EC 3.2.1.-); beta-6-SO3-N-acetylglucosaminidase (EC 3.2.1.-)
LAGF_15__185340_6	196	GH25	177	4	180	1	171	5.8e-34	0.960452	GH	lysozyme (EC 3.2.1.17)
LAGF_15__19118_12	180	CBM50	40	135	177	1	38	2.1e-10	0.925	CBM	Modules of approx. 50 residues found attached to various enzymes from families GH18, GH19, GH23, GH24, GH25 and GH73, i.e. enzymes cleaving either chitin or peptidoglycan. Binding to chitopentaose demonstrated in the case of Pteris ryukyuensis chitinase A [Ohnuma T et al. (2008) J. Biol. Chem. 283:5178-87 (PMID: 18083709)]. CBM50 modules are also found in a multitude of other enzymes targeting th…
LAGF_15__19118_19	319	GT2	170	6	135	1	132	3.5e-37	0.770588	GT	cellulose synthase (EC 2.4.1.12); chitin synthase (EC 2.4.1.16); dolichyl-phosphate beta-D-mannosyltransferase (EC 2.4.1.83); dolichyl-phosphate beta-glucosyltransferase (EC 2.4.1.117); N-acetylglucosaminyltransferase (EC 2.4.1.-); N-acetylgalactosaminyltransferase (EC 2.4.1.-); hyaluronan synthase (EC 2.4.1.212); chitin oligosaccharide synthase (EC 2.4.1.-); beta-1,3-glucan synthase (EC 2.4.1.34…
LAGF_15__19118_20	317	GT2	170	7	134	1	132	7.2e-19	0.770588	GT	cellulose synthase (EC 2.4.1.12); chitin synthase (EC 2.4.1.16); dolichyl-phosphate beta-D-mannosyltransferase (EC 2.4.1.83); dolichyl-phosphate beta-glucosyltransferase (EC 2.4.1.117); N-acetylglucosaminyltransferase (EC 2.4.1.-); N-acetylgalactosaminyltransferase (EC 2.4.1.-); hyaluronan synthase (EC 2.4.1.212); chitin oligosaccharide synthase (EC 2.4.1.-); beta-1,3-glucan synthase (EC 2.4.1.34…
LAGF_15__19118_22	416	GT4	160	225	372	10	157	2e-15	0.91875	GT	sucrose synthase (EC 2.4.1.13); sucrose-phosphate synthase (EC 2.4.1.14); alpha-glucosyltransferase (EC 2.4.1.52); lipopolysaccharide N-acetylglucosaminyltransferase (EC 2.4.1.56); GDP-Man alpha-mannosyltransferase (EC 2.4.1.-); 1,2-diacylglycerol 3-glucosyltransferase (EC 2.4.1.157); diglucosyl diacylglycerol synthase (EC 2.4.1.208); digalactosyldiacylglycerol synthase (EC 2.4.1.141); trehalose …
LAGF_15__194856_12	617	CBM26	75	161	231	1	67	1.5e-06	0.88	CBM	Starch-binding function demonstrated in two cases.
LAGF_15__194856_13	448	GH13	299	48	334	5	289	4.9e-49	0.949833	GH	alpha-amylase (EC 3.2.1.1); pullulanase (EC 3.2.1.41); cyclomaltodextrin glucanotransferase (EC 2.4.1.19); cyclomaltodextrinase (EC 3.2.1.54); trehalose-6-phosphate hydrolase (EC 3.2.1.93); oligo-alpha-glucosidase (EC 3.2.1.10); maltogenic amylase (EC 3.2.1.133); neopullulanase (EC 3.2.1.135); alpha-glucosidase (EC 3.2.1.20); maltotetraose-forming alpha-amylase (EC 3.2.1.60); isoamylase (EC 3.2.1…
LAGF_15__194856_14	439	GH13	299	51	326	16	290	8.6e-48	0.916388	GH	alpha-amylase (EC 3.2.1.1); pullulanase (EC 3.2.1.41); cyclomaltodextrin glucanotransferase (EC 2.4.1.19); cyclomaltodextrinase (EC 3.2.1.54); trehalose-6-phosphate hydrolase (EC 3.2.1.93); oligo-alpha-glucosidase (EC 3.2.1.10); maltogenic amylase (EC 3.2.1.133); neopullulanase (EC 3.2.1.135); alpha-glucosidase (EC 3.2.1.20); maltotetraose-forming alpha-amylase (EC 3.2.1.60); isoamylase (EC 3.2.1…
LAGF_15__194856_15	561	GH13	314	70	406	1	313	1.7e-117	0.993631	GH	alpha-amylase (EC 3.2.1.1); pullulanase (EC 3.2.1.41); cyclomaltodextrin glucanotransferase (EC 2.4.1.19); cyclomaltodextrinase (EC 3.2.1.54); trehalose-6-phosphate hydrolase (EC 3.2.1.93); oligo-alpha-glucosidase (EC 3.2.1.10); maltogenic amylase (EC 3.2.1.133); neopullulanase (EC 3.2.1.135); alpha-glucosidase (EC 3.2.1.20); maltotetraose-forming alpha-amylase (EC 3.2.1.60); isoamylase (EC 3.2.1…
LAGF_15__194856_16	644	GH13	300	174	489	1	295	2.3e-57	0.98	GH	alpha-amylase (EC 3.2.1.1); pullulanase (EC 3.2.1.41); cyclomaltodextrin glucanotransferase (EC 2.4.1.19); cyclomaltodextrinase (EC 3.2.1.54); trehalose-6-phosphate hydrolase (EC 3.2.1.93); oligo-alpha-glucosidase (EC 3.2.1.10); maltogenic amylase (EC 3.2.1.133); neopullulanase (EC 3.2.1.135); alpha-glucosidase (EC 3.2.1.20); maltotetraose-forming alpha-amylase (EC 3.2.1.60); isoamylase (EC 3.2.1…
LAGF_15__194856_1	714	CBM20	90	4	72	4	82	0.00041	0.866667	CBM	The granular starch-binding function has been demonstrated in several cases. Interact strongly with cyclodextrins. Often designated as starch-binding domains (SBD).
LAGF_15__194856_1	714	GH77	494	136	706	1	488	9.3e-143	0.98583	GH	amylomaltase or 4-alpha-glucanotransferase (EC 2.4.1.25)
LAGF_15__195640_33	194	GH73	128	90	178	16	125	8.8e-15	0.851562	GH	peptidoglycan hydrolase with endo-beta-N-acetylglucosaminidase specificity (EC 3.2.1.-)
LAGF_15__204907_10	158	GH23	135	36	144	6	120	5.5e-17	0.844444	GH	lysozyme type G (EC 3.2.1.17); peptidoglycan lyase (EC 4.2.2.-) also known in the literature as peptidoglycan lytic transglycosylase
LAGF_15__204928_20	305	CE11	271	6	224	1	218	1.5e-74	0.800738	CE	UDP-3-0-acyl N-acetylglucosamine deacetylase (EC 3.5.1.-).
LAGF_15__212754_2	1054	GH2	752	46	909	23	751	2.8e-212	0.968085	GH	beta-galactosidase (EC 3.2.1.23) ; beta-mannosidase (EC 3.2.1.25); beta-glucuronidase (EC 3.2.1.31); mannosylglycoprotein endo-beta-mannosidase (EC 3.2.1.152); exo-beta-glucosaminidase (EC 3.2.1.165)
LAGF_15__217034_1	292	CBM20	90	165	209	18	66	0.00073	0.533333	CBM	The granular starch-binding function has been demonstrated in several cases. Interact strongly with cyclodextrins. Often designated as starch-binding domains (SBD).
LAGF_15__217034_7	366	CBM20	90	139	217	10	85	4.2e-11	0.833333	CBM	The granular starch-binding function has been demonstrated in several cases. Interact strongly with cyclodextrins. Often designated as starch-binding domains (SBD).
LAGF_15__221985_11	168	GH24	137	48	160	22	137	1.3e-10	0.839416	GH	lysozyme (EC 3.2.1.17)
LAGF_15__223533_11	76	CBM36	115	5	65	26	84	0.0003	0.504348	CBM	Modules of approx. 120-130 residues displaying structural similarities to CBM6 modules. The only CBM36 currently characterised, that from Paenbacillus polymyxa xylanase 43A, shows calcium-dependent binding of xylans and xylooligosaccharides. X-ray crystallography shows that there is a direct interaction between calcium and ligand.
LAGF_15__223533_15	342	GT2	170	6	98	1	92	4.2e-11	0.535294	GT	cellulose synthase (EC 2.4.1.12); chitin synthase (EC 2.4.1.16); dolichyl-phosphate beta-D-mannosyltransferase (EC 2.4.1.83); dolichyl-phosphate beta-glucosyltransferase (EC 2.4.1.117); N-acetylglucosaminyltransferase (EC 2.4.1.-); N-acetylgalactosaminyltransferase (EC 2.4.1.-); hyaluronan synthase (EC 2.4.1.212); chitin oligosaccharide synthase (EC 2.4.1.-); beta-1,3-glucan synthase (EC 2.4.1.34…
LAGF_15__230186_1	232	GT51	177	37	204	10	176	3.7e-51	0.937853	GT	murein polymerase (EC 2.4.1.129).
LAGF_15__23340_16	222	CBM12	34	152	183	2	32	1.7e-06	0.882353	CBM	Modules of approx. 40-60 residues. The majority of these modules is found among chitinases where the function is chitin-binding. Distantly related to the CBM5 family.
LAGF_15__23340_17	222	CBM12	34	149	181	2	33	2e-07	0.911765	CBM	Modules of approx. 40-60 residues. The majority of these modules is found among chitinases where the function is chitin-binding. Distantly related to the CBM5 family.
LAGF_15__236219_18	171	GH108	86	10	93	4	86	3.6e-19	0.953488	GH	N-acetylmuramidase (EC 3.2.1.17)
LAGF_15__236219_5	81	CBM32	124	31	73	63	109	0.00012	0.370968	CBM	Binding to galactose and lactose has been demonstrated for the module of Micromonospora viridifaciens sialidase (PMID: 16239725). Binding to polygalacturonic acid has been shown for a Yersinia member (PMID: 17292916). Binding to LacNAc (beta-D-galactosyl-1,4-beta-D-N-acetylglucosamine) has been shown for an N-acetylglucosaminidase from Clostridium perfingens (PMID: 16990278).
LAGF_15__239257_8	331	CBM50	40	287	329	1	39	1.4e-12	0.95	CBM	Modules of approx. 50 residues found attached to various enzymes from families GH18, GH19, GH23, GH24, GH25 and GH73, i.e. enzymes cleaving either chitin or peptidoglycan. Binding to chitopentaose demonstrated in the case of Pteris ryukyuensis chitinase A [Ohnuma T et al. (2008) J. Biol. Chem. 283:5178-87 (PMID: 18083709)]. CBM50 modules are also found in a multitude of other enzymes targeting th…
LAGF_15__239257_9	532	GH13	375	30	393	1	375	1.2e-129	0.997333	GH	alpha-amylase (EC 3.2.1.1); pullulanase (EC 3.2.1.41); cyclomaltodextrin glucanotransferase (EC 2.4.1.19); cyclomaltodextrinase (EC 3.2.1.54); trehalose-6-phosphate hydrolase (EC 3.2.1.93); oligo-alpha-glucosidase (EC 3.2.1.10); maltogenic amylase (EC 3.2.1.133); neopullulanase (EC 3.2.1.135); alpha-glucosidase (EC 3.2.1.20); maltotetraose-forming alpha-amylase (EC 3.2.1.60); isoamylase (EC 3.2.1…
LAGF_15__240538_1	357	GH25	177	159	332	1	177	2.9e-48	0.99435	GH	lysozyme (EC 3.2.1.17)
LAGF_15__247404_8	373	GH5	275	55	327	1	275	3.9e-112	0.996364	GH	chitosanase (EC 3.2.1.132); beta-mannosidase (EC 3.2.1.25); Cellulase (EC 3.2.1.4); glucan 1,3-beta-glucosidase (EC 3.2.1.58); licheninase (EC 3.2.1.73); glucan endo-1,6-beta-glucosidase (EC 3.2.1.75); mannan endo-beta-1,4-mannosidase (EC 3.2.1.78); endo-beta-1,4-xylanase (EC 3.2.1.8); cellulose beta-1,4-cellobiosidase (EC 3.2.1.91); beta-1,3-mannanase (EC 3.2.1.-); xyloglucan-specific endo-beta-…
LAGF_15__248118_6	395	GH25	177	159	333	1	177	8.1e-49	0.99435	GH	lysozyme (EC 3.2.1.17)
LAGF_15__24963_2	988	GH31	427	410	877	1	427	3e-137	0.997658	GH	alpha-glucosidase (EC 3.2.1.20); alpha-1,3-glucosidase (EC 3.2.1.84); sucrase-isomaltase (EC 3.2.1.48) (EC 3.2.1.10); alpha-xylosidase (EC 3.2.1.-); alpha-glucan lyase (EC 4.2.2.13); isomaltosyltransferase (EC 2.4.1.-).
LAGF_15__24963_6	810	GH2	752	19	640	25	492	1.1e-132	0.621011	GH	beta-galactosidase (EC 3.2.1.23) ; beta-mannosidase (EC 3.2.1.25); beta-glucuronidase (EC 3.2.1.31); mannosylglycoprotein endo-beta-mannosidase (EC 3.2.1.152); exo-beta-glucosaminidase (EC 3.2.1.165)
LAGF_15__24963_7	749	GH3	216	62	283	2	215	5.8e-60	0.986111	GH	beta-glucosidase (EC 3.2.1.21); xylan 1,4-beta-xylosidase (EC 3.2.1.37); beta-N-acetylhexosaminidase (EC 3.2.1.52); glucan 1,3-beta-glucosidase (EC 3.2.1.58); glucan 1,4-beta-glucosidase (EC 3.2.1.74); exo-1,3-1,4-glucanase (EC 3.2.1.-); alphalpha-L-arabinofuranosidase (EC 3.2.1.55).
LAGF_15__250989_6	188	CBM50	40	143	187	1	40	4.1e-15	0.975	CBM	Modules of approx. 50 residues found attached to various enzymes from families GH18, GH19, GH23, GH24, GH25 and GH73, i.e. enzymes cleaving either chitin or peptidoglycan. Binding to chitopentaose demonstrated in the case of Pteris ryukyuensis chitinase A [Ohnuma T et al. (2008) J. Biol. Chem. 283:5178-87 (PMID: 18083709)]. CBM50 modules are also found in a multitude of other enzymes targeting th…
LAGF_15__251781_13	418	GH25	177	47	223	2	176	1.2e-27	0.983051	GH	lysozyme (EC 3.2.1.17)
LAGF_15__251781_13	418	CBM50	40	266	308	1	39	8.3e-13	0.95	CBM	Modules of approx. 50 residues found attached to various enzymes from families GH18, GH19, GH23, GH24, GH25 and GH73, i.e. enzymes cleaving either chitin or peptidoglycan. Binding to chitopentaose demonstrated in the case of Pteris ryukyuensis chitinase A [Ohnuma T et al. (2008) J. Biol. Chem. 283:5178-87 (PMID: 18083709)]. CBM50 modules are also found in a multitude of other enzymes targeting th…
LAGF_15__259877_8	371	GH105	332	53	367	10	332	4.8e-71	0.96988	GH	unsaturated rhamnogalacturonyl hydrolase (EC 3.2.1.-)
LAGF_15__26126_6	616	PL33	155	400	547	2	154	6.6e-56	0.980645	PL	hyaluronate lyase (EC 4.2.2.1); gellan lyase (EC 4.2.2.25); chondroitin sulfate lyase (EC 4.2.2.20)
LAGF_15__27279_3	179	SLH	42	123	160	1	39	2.8e-10	0.904762	Cellulosome	S-layer homology domain, anchoring cellulosome onto the bacterial cell surfaces
LAGF_15__27478_21	980	CE10	341	754	930	123	310	5.2e-09	0.548387	CE	arylesterase (EC 3.1.1.-); carboxyl esterase (EC 3.1.1.3); acetylcholinesterase (EC 3.1.1.7); cholinesterase (EC 3.1.1.8); sterol esterase (EC 3.1.1.13); brefeldin A esterase (EC 3.1.1.-).
LAGF_15__279566_6	337	CBM66	155	131	270	13	135	4.3e-07	0.787097	CBM	The CBM66 module, derived from the Bacillus subtilis exo-acting 尾-fructosidase SacC, targets the terminal fructoside residue of fructans.
LAGF_15__279566_9	361	CE12	210	155	281	62	163	4.7e-07	0.480952	CE	pectin acetylesterase (EC 3.1.1.-); rhamnogalacturonan acetylesterase (EC 3.1.1.-); acetyl xylan esterase (EC 3.1.1.72)
LAGF_15__281544_9	154	GT2	170	8	130	23	151	4e-11	0.752941	GT	cellulose synthase (EC 2.4.1.12); chitin synthase (EC 2.4.1.16); dolichyl-phosphate beta-D-mannosyltransferase (EC 2.4.1.83); dolichyl-phosphate beta-glucosyltransferase (EC 2.4.1.117); N-acetylglucosaminyltransferase (EC 2.4.1.-); N-acetylgalactosaminyltransferase (EC 2.4.1.-); hyaluronan synthase (EC 2.4.1.212); chitin oligosaccharide synthase (EC 2.4.1.-); beta-1,3-glucan synthase (EC 2.4.1.34…
LAGF_1__52817_1	463	GH28	325	78	445	6	315	1.8e-66	0.950769	GH	polygalacturonase (EC 3.2.1.15); exo-polygalacturonase (EC 3.2.1.67); exo-polygalacturonosidase (EC 3.2.1.82); rhamnogalacturonase (EC 3.2.1.-); endo-xylogalacturonan hydrolase (EC 3.2.1.-); rhamnogalacturonan alpha-L-rhamnopyranohydrolase (EC 3.2.1.40)
LAGF_1__52817_2	439	CE7	313	134	432	12	311	8.6e-79	0.955272	CE	acetyl xylan esterase (EC 3.1.1.72); cephalosporin-C deacetylase (EC 3.1.1.41).
LAGF_1__52817_7	1503	CBM61	141	1267	1363	3	82	3.7e-06	0.560284	CBM	Modules of approx. 150 residues found appended to GH16, GH30, GH31, GH43, GH53 and GH66 catalytic domains. A beta-1,4-galactan binding function has been demonstrated for the CBM60 of Thermotoga maritima GH53 galactanase [PMID: 20826814].
LAGF_1__52817_7	1503	GH115	697	475	1250	4	694	4.1e-221	0.989957	GH	xylan alpha-1,2-glucuronidase (3.2.1.131); alpha-(4-O-methyl)-glucuronidase (3.2.1.-)
LAGF_1__52817_7	1503	CE12	210	88	288	1	210	7.8e-67	0.995238	CE	pectin acetylesterase (EC 3.1.1.-); rhamnogalacturonan acetylesterase (EC 3.1.1.-); acetyl xylan esterase (EC 3.1.1.72)
LAGF_15__281975_15	671	GH23	135	225	327	15	125	4.8e-10	0.814815	GH	lysozyme type G (EC 3.2.1.17); peptidoglycan lyase (EC 4.2.2.-) also known in the literature as peptidoglycan lytic transglycosylase
LAGF_15__286973_2	212	GH24	137	3	134	1	137	3.1e-31	0.992701	GH	lysozyme (EC 3.2.1.17)
LAGF_15__290374_1	382	GH127	524	16	308	240	523	6.1e-43	0.540076	GH	尾-L-arabinofuranosidase (EC 3.2.1.185); 3-C-carboxy-5-deoxy-L-xylose (aceric acid) hydrolase
LAGF_15__295625_42	678	GH25	177	4	172	1	176	3e-32	0.988701	GH	lysozyme (EC 3.2.1.17)
LAGF_15__301279_7	267	CE1	227	33	193	7	193	1.8e-20	0.819383	CE	acetyl xylan esterase (EC 3.1.1.72); cinnamoyl esterase (EC 3.1.1.-); feruloyl esterase (EC 3.1.1.73); carboxylesterase (EC 3.1.1.1); S-formylglutathione hydrolase (EC 3.1.2.12)
LAGF_15__312572_4	301	CBM50	40	257	298	1	38	4.9e-10	0.925	CBM	Modules of approx. 50 residues found attached to various enzymes from families GH18, GH19, GH23, GH24, GH25 and GH73, i.e. enzymes cleaving either chitin or peptidoglycan. Binding to chitopentaose demonstrated in the case of Pteris ryukyuensis chitinase A [Ohnuma T et al. (2008) J. Biol. Chem. 283:5178-87 (PMID: 18083709)]. CBM50 modules are also found in a multitude of other enzymes targeting th…
LAGF_15__312572_6	832	GH27	375	200	364	141	325	1.2e-13	0.490667	GH	alpha-galactosidase (EC 3.2.1.22); alpha-N-acetylgalactosaminidase (EC 3.2.1.49); isomalto-dextranase (EC 3.2.1.94); beta-L-arabinopyranosidase (EC 3.2.1.88)
LAGF_15__312572_6	832	CBM51	134	639	728	3	84	1.5e-16	0.604478	CBM	Modules of approx. 150 residues found attached to various enzymes from families GH2, GH27, GH31, GH95, GH98 and GH101 . Binding to galactose and to blood group A/B-antigens demonstrated in the case of C. perfringens GH95CBM51 and GH98CBM51 respectively [Gregg KJ et al. (2008) J. Biol. Chem. 283:12604-13 PMID: 18292090].
LAGF_15__313785_25	4028	GH73	128	541	634	5	113	4.2e-11	0.84375	GH	peptidoglycan hydrolase with endo-beta-N-acetylglucosaminidase specificity (EC 3.2.1.-)
LAGF_15__320101_6	370	GT28	157	206	354	3	156	5.9e-22	0.974522	GT	1,2-diacylglycerol 3-beta-galactosyltransferase (EC 2.4.1.46); 1,2-diacylglycerol 3-beta-glucosyltransferase (EC 2.4.1.157); UDP-GlcNAc: Und-PP-MurAc-pentapeptide beta-N-acetylglucosaminyltransferase (EC 2.4.1.227).
LAGF_15__322460_21	781	GH16	189	569	766	3	175	5.4e-30	0.910053	GH	xyloglucan:xyloglucosyltransferase (EC 2.4.1.207); keratan-sulfate endo-1,4-beta-galactosidase (EC 3.2.1.103); endo-1,3-beta-glucanase (EC 3.2.1.39); endo-1,3(4)-beta-glucanase (EC 3.2.1.6); licheninase (EC 3.2.1.73); beta-agarase (EC 3.2.1.81); kappa;-carrageenase (EC 3.2.1.83); xyloglucanase (EC 3.2.1.151)
LAGF_15__322919_5	856	CBM32	124	134	261	6	122	1.1e-09	0.935484	CBM	Binding to galactose and lactose has been demonstrated for the module of Micromonospora viridifaciens sialidase (PMID: 16239725). Binding to polygalacturonic acid has been shown for a Yersinia member (PMID: 17292916). Binding to LacNAc (beta-D-galactosyl-1,4-beta-D-N-acetylglucosamine) has been shown for an N-acetylglucosaminidase from Clostridium perfingens (PMID: 16990278).
LAGF_15__324909_4	492	CE3	194	201	374	5	193	3.8e-23	0.969072	CE	acetyl xylan esterase (EC 3.1.1.72).
LAGF_15__32646_8	484	GH25	177	6	181	1	177	1.3e-45	0.99435	GH	lysozyme (EC 3.2.1.17)
LAGF_15__32646_8	484	CBM50	40	438	482	1	39	2.1e-13	0.95	CBM	Modules of approx. 50 residues found attached to various enzymes from families GH18, GH19, GH23, GH24, GH25 and GH73, i.e. enzymes cleaving either chitin or peptidoglycan. Binding to chitopentaose demonstrated in the case of Pteris ryukyuensis chitinase A [Ohnuma T et al. (2008) J. Biol. Chem. 283:5178-87 (PMID: 18083709)]. CBM50 modules are also found in a multitude of other enzymes targeting th…
LAGF_15__337363_10	263	CBM12	34	204	225	5	26	0.00032	0.617647	CBM	Modules of approx. 40-60 residues. The majority of these modules is found among chitinases where the function is chitin-binding. Distantly related to the CBM5 family.
LAGF_15__340114_14	75	cohesin	134	6	63	9	69	0.00056	0.447761	Cellulosome	The cohesin-dockerin interaction is the crucial interaction for complex formation in the cellulosome
LAGF_15__340114_36	63	GH73	128	3	58	22	93	2.9e-09	0.554688	GH	peptidoglycan hydrolase with endo-beta-N-acetylglucosaminidase specificity (EC 3.2.1.-)
LAGF_15__340601_10	493	GH77	494	9	489	1	492	3.4e-158	0.993927	GH	amylomaltase or 4-alpha-glucanotransferase (EC 2.4.1.25)
LAGF_15__340601_1	300	GH136	491	6	290	3	255	1.2e-91	0.513238	GH	lacto-N-biosidase (EC 3.2.1.140)
LAGF_15__340601_7	718	GH112	715	3	713	1	714	0	0.997203	GH	lacto-N-biose phosphorylase or galacto-N-biose phosphorylase (EC 2.4.1.211); D-galactosyl-1,4-L-rhamnose phosphorylase (EC 2.4.1.-)
LAGF_15__341457_1	548	GH29	346	16	438	7	346	3.8e-97	0.979769	GH	alpha-L-fucosidase (EC 3.2.1.51)
LAGF_15__342786_6	374	GH25	177	13	198	1	176	4.6e-40	0.988701	GH	lysozyme (EC 3.2.1.17)
LAGF_15__348744_25	333	GT12	134	21	88	12	78	8.8e-07	0.492537	GT	[N-acetylneuraminyl]-galactosylglucosylceramide N-acetylgalactosaminyltransferase (EC 2.4.1.92).
LAGF_15__352130_18	224	CBM44	64	27	66	21	61	1.3e-05	0.625	CBM	The C-terminal CBM44 module of the Clostridium thermocellum enzyme has been demonstrated to bind equally well cellulose and xyloglucan
LAGF_15__352130_9	182	GH19	231	35	141	55	157	4.1e-38	0.441558	GH	chitinase (EC 3.2.1.14).
LAGF_15__353851_14	441	GH73	128	203	353	2	128	3.6e-30	0.984375	GH	peptidoglycan hydrolase with endo-beta-N-acetylglucosaminidase specificity (EC 3.2.1.-)
LAGF_15__354525_9	143	GH108	86	8	107	2	86	9.5e-23	0.976744	GH	N-acetylmuramidase (EC 3.2.1.17)
LAGF_15__361131_10	351	GT9	225	74	323	3	216	4.3e-32	0.946667	GT	lipopolysaccharide N-acetylglucosaminyltransferase (EC 2.4.1.56); heptosyltransferase (EC 2.4.-.-).
LAGF_15__361131_5	438	GH5	289	69	381	2	289	4.3e-91	0.99308	GH	chitosanase (EC 3.2.1.132); beta-mannosidase (EC 3.2.1.25); Cellulase (EC 3.2.1.4); glucan 1,3-beta-glucosidase (EC 3.2.1.58); licheninase (EC 3.2.1.73); glucan endo-1,6-beta-glucosidase (EC 3.2.1.75); mannan endo-beta-1,4-mannosidase (EC 3.2.1.78); endo-beta-1,4-xylanase (EC 3.2.1.8); cellulose beta-1,4-cellobiosidase (EC 3.2.1.91); beta-1,3-mannanase (EC 3.2.1.-); xyloglucan-specific endo-beta-…
LAGF_15__361131_6	826	GH94	1036	3	823	262	1034	1.9e-293	0.745174	GH	cellobiose phosphorylase (EC 2.4.1.20); cellodextrin phosphorylase (EC 2.4.1.49); chitobiose phosphorylase (EC 2.4.1.-); cyclic beta-1,2-glucan synthase (EC 2.4.1.-)
LAGF_15__362102_21	213	CBM4	126	95	159	53	122	3e-05	0.547619	CBM	Modules of approx. 150 residues found in bacterial enzymes. Binding of these modules has been demonstrated with xylan, beta-1,3-glucan, beta-1,3-1,4-glucan, beta-1,6-glucan and amorphous cellulose but not with crystalline cellulose.
LAGF_15__36325_13	214	GH23	135	100	207	14	119	2.6e-12	0.777778	GH	lysozyme type G (EC 3.2.1.17); peptidoglycan lyase (EC 4.2.2.-) also known in the literature as peptidoglycan lytic transglycosylase
LAGF_15__364902_14	346	GH25	177	6	184	1	177	1.4e-48	0.99435	GH	lysozyme (EC 3.2.1.17)
LAGF_15__364902_29	1654	CBM12	34	156	187	2	32	5.5e-05	0.882353	CBM	Modules of approx. 40-60 residues. The majority of these modules is found among chitinases where the function is chitin-binding. Distantly related to the CBM5 family.
LAGF_15__373855_13	487	GT39	223	144	293	59	211	6.3e-11	0.681614	GT	Dol-P-Man: protein alpha-mannosyltransferase (EC 2.4.1.109)
LAGF_15__373855_8	193	GH23	135	58	185	16	125	3.4e-29	0.807407	GH	lysozyme type G (EC 3.2.1.17); peptidoglycan lyase (EC 4.2.2.-) also known in the literature as peptidoglycan lytic transglycosylase
LAGF_15__381939_57	453	CE3	194	27	222	3	188	6.4e-06	0.953608	CE	acetyl xylan esterase (EC 3.1.1.72).
LAGF_15__382847_7	315	GH25	177	4	186	1	176	3.9e-37	0.988701	GH	lysozyme (EC 3.2.1.17)
LAGF_15__383114_11	366	CE2	209	152	359	1	209	5.3e-70	0.995215	CE	acetyl xylan esterase (EC 3.1.1.72).
LAGF_15__383114_9	495	GH43	281	12	285	2	281	3.2e-117	0.992883	GH	beta-xylosidase (EC 3.2.1.37); beta-1,3-xylosidase (EC 3.2.1.-); alpha-L-arabinofuranosidase (EC 3.2.1.55); arabinanase (EC 3.2.1.99); xylanase (EC 3.2.1.8); galactan 1,3-beta-galactosidase (EC 3.2.1.145)
LAGF_15__386263_49	321	GH25	177	4	174	1	177	1.1e-45	0.99435	GH	lysozyme (EC 3.2.1.17)
LAGF_15__386263_49	321	CBM50	40	277	319	1	39	2.5e-14	0.95	CBM	Modules of approx. 50 residues found attached to various enzymes from families GH18, GH19, GH23, GH24, GH25 and GH73, i.e. enzymes cleaving either chitin or peptidoglycan. Binding to chitopentaose demonstrated in the case of Pteris ryukyuensis chitinase A [Ohnuma T et al. (2008) J. Biol. Chem. 283:5178-87 (PMID: 18083709)]. CBM50 modules are also found in a multitude of other enzymes targeting th…
LAGF_15__387862_23	261	CBM56	159	199	259	2	62	4.4e-10	0.377358	CBM	beta-1,3-glucan binding function demonstrated by Yamamoto et al. (1998) FEBS Letters 433:41-43 [PMID: 9738929]
LAGF_15__389474_49	859	CBM50	40	10	55	3	40	6.6e-08	0.925	CBM	Modules of approx. 50 residues found attached to various enzymes from families GH18, GH19, GH23, GH24, GH25 and GH73, i.e. enzymes cleaving either chitin or peptidoglycan. Binding to chitopentaose demonstrated in the case of Pteris ryukyuensis chitinase A [Ohnuma T et al. (2008) J. Biol. Chem. 283:5178-87 (PMID: 18083709)]. CBM50 modules are also found in a multitude of other enzymes targeting th…
LAGF_15__391707_17	195	CBM50	40	150	194	1	40	1e-17	0.975	CBM	Modules of approx. 50 residues found attached to various enzymes from families GH18, GH19, GH23, GH24, GH25 and GH73, i.e. enzymes cleaving either chitin or peptidoglycan. Binding to chitopentaose demonstrated in the case of Pteris ryukyuensis chitinase A [Ohnuma T et al. (2008) J. Biol. Chem. 283:5178-87 (PMID: 18083709)]. CBM50 modules are also found in a multitude of other enzymes targeting th…
LAGF_15__391707_4	450	GH1	429	1	446	1	428	2.3e-142	0.995338	GH	beta-glucosidase (EC 3.2.1.21); beta-galactosidase (EC 3.2.1.23); beta-mannosidase (EC 3.2.1.25); beta-glucuronidase (EC 3.2.1.31); beta-D-fucosidase (EC 3.2.1.38); phlorizin hydrolase (EC 3.2.1.62); exo-beta-1,4-glucanase (EC 3.2.1.74); 6-phospho-beta-galactosidase (EC 3.2.1.85); 6-phospho-beta-glucosidase (EC 3.2.1.86); strictosidine beta-glucosidase (EC 3.2.1.105); lactase (EC 3.2.1.108); amyg…
LAGF_15__391707_5	812	GH94	1036	2	806	263	1034	1.1e-292	0.744208	GH	cellobiose phosphorylase (EC 2.4.1.20); cellodextrin phosphorylase (EC 2.4.1.49); chitobiose phosphorylase (EC 2.4.1.-); cyclic beta-1,2-glucan synthase (EC 2.4.1.-)
LAGF_15__400505_9	460	CBM50	40	5	44	1	34	1.2e-11	0.825	CBM	Modules of approx. 50 residues found attached to various enzymes from families GH18, GH19, GH23, GH24, GH25 and GH73, i.e. enzymes cleaving either chitin or peptidoglycan. Binding to chitopentaose demonstrated in the case of Pteris ryukyuensis chitinase A [Ohnuma T et al. (2008) J. Biol. Chem. 283:5178-87 (PMID: 18083709)]. CBM50 modules are also found in a multitude of other enzymes targeting th…
LAGF_15__400505_9	460	CBM37	62	280	333	7	54	3.5e-05	0.758065	CBM	Modules of approx. 100 residues, conserved in numerous R. albus polysaccharide-degrading enzymes and other proteins from this bacterium. Several members of CBM37 have been shown to exhibit rather broad binding specificity to xylan, chitin, microcrystalline and phosphoric-acid swollen cellulose, as well as more heterogeneous substrates, such as alfalfa cell walls, banana stem and wheat straw.
LAGF_15__402552_12	277	CBM50	40	186	228	1	40	1.5e-17	0.975	CBM	Modules of approx. 50 residues found attached to various enzymes from families GH18, GH19, GH23, GH24, GH25 and GH73, i.e. enzymes cleaving either chitin or peptidoglycan. Binding to chitopentaose demonstrated in the case of Pteris ryukyuensis chitinase A [Ohnuma T et al. (2008) J. Biol. Chem. 283:5178-87 (PMID: 18083709)]. CBM50 modules are also found in a multitude of other enzymes targeting th…
LAGF_15__41178_3	379	GH25	177	18	198	1	176	2.2e-44	0.988701	GH	lysozyme (EC 3.2.1.17)
LAGF_15__41178_3	379	CBM50	40	335	377	1	39	5e-17	0.95	CBM	Modules of approx. 50 residues found attached to various enzymes from families GH18, GH19, GH23, GH24, GH25 and GH73, i.e. enzymes cleaving either chitin or peptidoglycan. Binding to chitopentaose demonstrated in the case of Pteris ryukyuensis chitinase A [Ohnuma T et al. (2008) J. Biol. Chem. 283:5178-87 (PMID: 18083709)]. CBM50 modules are also found in a multitude of other enzymes targeting th…
LAGF_15__428003_12	299	GH25	177	3	176	1	174	4.1e-35	0.977401	GH	lysozyme (EC 3.2.1.17)
LAGF_15__428003_13	199	GH73	128	42	146	19	125	6.8e-08	0.828125	GH	peptidoglycan hydrolase with endo-beta-N-acetylglucosaminidase specificity (EC 3.2.1.-)
LAGF_15__42889_2	833	GH2	752	30	692	23	491	3.1e-112	0.62234	GH	beta-galactosidase (EC 3.2.1.23) ; beta-mannosidase (EC 3.2.1.25); beta-glucuronidase (EC 3.2.1.31); mannosylglycoprotein endo-beta-mannosidase (EC 3.2.1.152); exo-beta-glucosaminidase (EC 3.2.1.165)
LAGF_15__42889_9	327	CBM50	40	283	309	1	27	6.6e-05	0.65	CBM	Modules of approx. 50 residues found attached to various enzymes from families GH18, GH19, GH23, GH24, GH25 and GH73, i.e. enzymes cleaving either chitin or peptidoglycan. Binding to chitopentaose demonstrated in the case of Pteris ryukyuensis chitinase A [Ohnuma T et al. (2008) J. Biol. Chem. 283:5178-87 (PMID: 18083709)]. CBM50 modules are also found in a multitude of other enzymes targeting th…
LAGF_15__431531_4	656	GH133	372	293	645	6	372	2e-103	0.983871	GH	amylo-伪-1,6-glucosidase (EC 3.2.1.33);
LAGF_15__431531_5	424	GT5	472	2	170	1	165	2.7e-07	0.347458	GT	UDP-Glc: glycogen glucosyltransferase (EC 2.4.1.11); ADP-Glc: starch glucosyltransferase (EC 2.4.1.21); NDP-Glc: starch glucosyltransferase (EC 2.4.1.242); UDP-Glc: alpha-1,3-glucan synthase (EC 2.4.1.183) UDP-Glc: alpha-1,4-glucan synthase (EC 2.4.1.-)
LAGF_15__431531_5	424	GT4	160	244	387	8	154	4e-35	0.9125	GT	sucrose synthase (EC 2.4.1.13); sucrose-phosphate synthase (EC 2.4.1.14); alpha-glucosyltransferase (EC 2.4.1.52); lipopolysaccharide N-acetylglucosaminyltransferase (EC 2.4.1.56); GDP-Man alpha-mannosyltransferase (EC 2.4.1.-); 1,2-diacylglycerol 3-glucosyltransferase (EC 2.4.1.157); diglucosyl diacylglycerol synthase (EC 2.4.1.208); digalactosyldiacylglycerol synthase (EC 2.4.1.141); trehalose …
LAGF_15__431531_6	483	GH57	383	16	324	12	311	7.1e-47	0.780679	GH	alpha-amylase (EC 3.2.1.1); 4-alpha-glucanotransferase (EC 2.4.1.25); alpha-galactosidase (EC 3.2.1.22); amylopullulanase (EC 3.2.1.41); branching enzyme (EC 2.4.1.18)
LAGF_15__435252_20	292	GH13	266	10	215	1	217	5.7e-42	0.81203	GH	alpha-amylase (EC 3.2.1.1); pullulanase (EC 3.2.1.41); cyclomaltodextrin glucanotransferase (EC 2.4.1.19); cyclomaltodextrinase (EC 3.2.1.54); trehalose-6-phosphate hydrolase (EC 3.2.1.93); oligo-alpha-glucosidase (EC 3.2.1.10); maltogenic amylase (EC 3.2.1.133); neopullulanase (EC 3.2.1.135); alpha-glucosidase (EC 3.2.1.20); maltotetraose-forming alpha-amylase (EC 3.2.1.60); isoamylase (EC 3.2.1…
LAGF_15__435252_2	303	CE12	210	15	86	93	163	0.00017	0.333333	CE	pectin acetylesterase (EC 3.1.1.-); rhamnogalacturonan acetylesterase (EC 3.1.1.-); acetyl xylan esterase (EC 3.1.1.72)
LAGF_15__435252_28	172	GH73	128	62	166	5	125	6.5e-14	0.9375	GH	peptidoglycan hydrolase with endo-beta-N-acetylglucosaminidase specificity (EC 3.2.1.-)
LAGF_15__438347_2	380	GH8	320	53	371	19	319	1.2e-82	0.9375	GH	chitosanase (EC 3.2.1.132); cellulase (EC 3.2.1.4); licheninase (EC 3.2.1.73); endo-1,4-beta-xylanase (EC 3.2.1.8); reducing-end-xylose releasing exo-oligoxylanase (EC 3.2.1.156)
LAGF_15__438347_4	538	GH82	185	40	103	4	66	5.2e-07	0.335135	GH	Iota;-carrageenase (EC 3.2.1.157)
LAGF_15__440222_27	366	GH113	306	46	357	2	306	6.8e-95	0.993464	GH	beta-mannanase (EC 3.2.1.78)
LAGF_15__440222_38	651	CE2	209	460	640	1	209	3.6e-16	0.995215	CE	acetyl xylan esterase (EC 3.1.1.72).
LAGF_15__440960_1	343	GT2	170	4	98	1	92	3.3e-16	0.535294	GT	cellulose synthase (EC 2.4.1.12); chitin synthase (EC 2.4.1.16); dolichyl-phosphate beta-D-mannosyltransferase (EC 2.4.1.83); dolichyl-phosphate beta-glucosyltransferase (EC 2.4.1.117); N-acetylglucosaminyltransferase (EC 2.4.1.-); N-acetylgalactosaminyltransferase (EC 2.4.1.-); hyaluronan synthase (EC 2.4.1.212); chitin oligosaccharide synthase (EC 2.4.1.-); beta-1,3-glucan synthase (EC 2.4.1.34…
LAGF_15__44366_11	534	CBM30	91	4	85	6	89	1.7e-10	0.912088	CBM	Binding to cellulose has been demonstrated for the N-terminal module of Fibrobacter succinogenes CelF.
LAGF_15__44366_11	534	GH9	418	100	529	2	417	3.8e-91	0.992823	GH	endoglucanase (EC 3.2.1.4); cellobiohydrolase (EC 3.2.1.91); beta-glucosidase (EC 3.2.1.21); exo-beta-glucosaminidase (EC 3.2.1.165)
LAGF_15__44366_5	909	GH146	503	50	621	1	503	3.7e-155	0.998012	GH	beta-L-arabinofuranosidase (EC 3.2.1.185)
LAGF_15__443835_26	396	GH25	177	159	333	1	177	1.7e-48	0.99435	GH	lysozyme (EC 3.2.1.17)
LAGF_15__443835_44	1491	CBM4	126	1104	1196	12	99	6.1e-09	0.690476	CBM	Modules of approx. 150 residues found in bacterial enzymes. Binding of these modules has been demonstrated with xylan, beta-1,3-glucan, beta-1,3-1,4-glucan, beta-1,6-glucan and amorphous cellulose but not with crystalline cellulose.
LAGF_15__444509_169	134	CBM12	34	98	118	8	28	0.00059	0.588235	CBM	Modules of approx. 40-60 residues. The majority of these modules is found among chitinases where the function is chitin-binding. Distantly related to the CBM5 family.
LAGF_15__445831_5	614	GH13	400	83	479	2	400	6.4e-170	0.995	GH	alpha-amylase (EC 3.2.1.1); pullulanase (EC 3.2.1.41); cyclomaltodextrin glucanotransferase (EC 2.4.1.19); cyclomaltodextrinase (EC 3.2.1.54); trehalose-6-phosphate hydrolase (EC 3.2.1.93); oligo-alpha-glucosidase (EC 3.2.1.10); maltogenic amylase (EC 3.2.1.133); neopullulanase (EC 3.2.1.135); alpha-glucosidase (EC 3.2.1.20); maltotetraose-forming alpha-amylase (EC 3.2.1.60); isoamylase (EC 3.2.1…
LAGF_15__447929_8	358	GT2	170	8	106	2	107	9.8e-11	0.617647	GT	cellulose synthase (EC 2.4.1.12); chitin synthase (EC 2.4.1.16); dolichyl-phosphate beta-D-mannosyltransferase (EC 2.4.1.83); dolichyl-phosphate beta-glucosyltransferase (EC 2.4.1.117); N-acetylglucosaminyltransferase (EC 2.4.1.-); N-acetylgalactosaminyltransferase (EC 2.4.1.-); hyaluronan synthase (EC 2.4.1.212); chitin oligosaccharide synthase (EC 2.4.1.-); beta-1,3-glucan synthase (EC 2.4.1.34…
LAGF_15__450302_2	646	GH13	299	162	509	13	294	2.6e-64	0.939799	GH	alpha-amylase (EC 3.2.1.1); pullulanase (EC 3.2.1.41); cyclomaltodextrin glucanotransferase (EC 2.4.1.19); cyclomaltodextrinase (EC 3.2.1.54); trehalose-6-phosphate hydrolase (EC 3.2.1.93); oligo-alpha-glucosidase (EC 3.2.1.10); maltogenic amylase (EC 3.2.1.133); neopullulanase (EC 3.2.1.135); alpha-glucosidase (EC 3.2.1.20); maltotetraose-forming alpha-amylase (EC 3.2.1.60); isoamylase (EC 3.2.1…
LAGF_15__450302_3	645	GH13	289	169	502	1	289	3.2e-111	0.99654	GH	alpha-amylase (EC 3.2.1.1); pullulanase (EC 3.2.1.41); cyclomaltodextrin glucanotransferase (EC 2.4.1.19); cyclomaltodextrinase (EC 3.2.1.54); trehalose-6-phosphate hydrolase (EC 3.2.1.93); oligo-alpha-glucosidase (EC 3.2.1.10); maltogenic amylase (EC 3.2.1.133); neopullulanase (EC 3.2.1.135); alpha-glucosidase (EC 3.2.1.20); maltotetraose-forming alpha-amylase (EC 3.2.1.60); isoamylase (EC 3.2.1…
LAGF_15__450302_4	714	GH97	631	9	710	3	630	1.3e-248	0.993661	GH	alpha-glucosidase (EC 3.2.1.20); alpha-galactosidase (EC 3.2.1.22)
LAGF_15__450302_5	898	CBM20	90	136	216	8	86	2.6e-13	0.866667	CBM	The granular starch-binding function has been demonstrated in several cases. Interact strongly with cyclodextrins. Often designated as starch-binding domains (SBD).
LAGF_15__450302_5	898	GH77	494	243	887	1	489	4.2e-148	0.987854	GH	amylomaltase or 4-alpha-glucanotransferase (EC 2.4.1.25)
LAGF_15__451832_2	371	GT4	160	193	345	10	158	3e-29	0.925	GT	sucrose synthase (EC 2.4.1.13); sucrose-phosphate synthase (EC 2.4.1.14); alpha-glucosyltransferase (EC 2.4.1.52); lipopolysaccharide N-acetylglucosaminyltransferase (EC 2.4.1.56); GDP-Man alpha-mannosyltransferase (EC 2.4.1.-); 1,2-diacylglycerol 3-glucosyltransferase (EC 2.4.1.157); diglucosyl diacylglycerol synthase (EC 2.4.1.208); digalactosyldiacylglycerol synthase (EC 2.4.1.141); trehalose …
LAGF_15__451832_3	263	GT2	170	8	126	1	123	2.6e-25	0.717647	GT	cellulose synthase (EC 2.4.1.12); chitin synthase (EC 2.4.1.16); dolichyl-phosphate beta-D-mannosyltransferase (EC 2.4.1.83); dolichyl-phosphate beta-glucosyltransferase (EC 2.4.1.117); N-acetylglucosaminyltransferase (EC 2.4.1.-); N-acetylgalactosaminyltransferase (EC 2.4.1.-); hyaluronan synthase (EC 2.4.1.212); chitin oligosaccharide synthase (EC 2.4.1.-); beta-1,3-glucan synthase (EC 2.4.1.34…
LAGF_15__451832_4	300	GT2	170	5	135	1	131	1.5e-14	0.764706	GT	cellulose synthase (EC 2.4.1.12); chitin synthase (EC 2.4.1.16); dolichyl-phosphate beta-D-mannosyltransferase (EC 2.4.1.83); dolichyl-phosphate beta-glucosyltransferase (EC 2.4.1.117); N-acetylglucosaminyltransferase (EC 2.4.1.-); N-acetylgalactosaminyltransferase (EC 2.4.1.-); hyaluronan synthase (EC 2.4.1.212); chitin oligosaccharide synthase (EC 2.4.1.-); beta-1,3-glucan synthase (EC 2.4.1.34…
LAGF_1__54567_13	273	GT2	170	14	169	8	158	4.8e-06	0.882353	GT	cellulose synthase (EC 2.4.1.12); chitin synthase (EC 2.4.1.16); dolichyl-phosphate beta-D-mannosyltransferase (EC 2.4.1.83); dolichyl-phosphate beta-glucosyltransferase (EC 2.4.1.117); N-acetylglucosaminyltransferase (EC 2.4.1.-); N-acetylgalactosaminyltransferase (EC 2.4.1.-); hyaluronan synthase (EC 2.4.1.212); chitin oligosaccharide synthase (EC 2.4.1.-); beta-1,3-glucan synthase (EC 2.4.1.34…
LAGF_15__458805_15	367	GT2	170	8	140	2	133	7.8e-21	0.770588	GT	cellulose synthase (EC 2.4.1.12); chitin synthase (EC 2.4.1.16); dolichyl-phosphate beta-D-mannosyltransferase (EC 2.4.1.83); dolichyl-phosphate beta-glucosyltransferase (EC 2.4.1.117); N-acetylglucosaminyltransferase (EC 2.4.1.-); N-acetylgalactosaminyltransferase (EC 2.4.1.-); hyaluronan synthase (EC 2.4.1.212); chitin oligosaccharide synthase (EC 2.4.1.-); beta-1,3-glucan synthase (EC 2.4.1.34…
LAGF_15__473956_4	520	GH26	303	138	463	1	303	1.8e-86	0.9967	GH	beta-mannanase (EC 3.2.1.78); beta-1,3-xylanase (EC 3.2.1.32)
LAGF_15__479882_18	871	CBM50	40	10	56	3	40	2e-08	0.925	CBM	Modules of approx. 50 residues found attached to various enzymes from families GH18, GH19, GH23, GH24, GH25 and GH73, i.e. enzymes cleaving either chitin or peptidoglycan. Binding to chitopentaose demonstrated in the case of Pteris ryukyuensis chitinase A [Ohnuma T et al. (2008) J. Biol. Chem. 283:5178-87 (PMID: 18083709)]. CBM50 modules are also found in a multitude of other enzymes targeting th…
LAGF_15__479882_27	357	CBM50	40	313	355	1	39	3.9e-17	0.95	CBM	Modules of approx. 50 residues found attached to various enzymes from families GH18, GH19, GH23, GH24, GH25 and GH73, i.e. enzymes cleaving either chitin or peptidoglycan. Binding to chitopentaose demonstrated in the case of Pteris ryukyuensis chitinase A [Ohnuma T et al. (2008) J. Biol. Chem. 283:5178-87 (PMID: 18083709)]. CBM50 modules are also found in a multitude of other enzymes targeting th…
LAGF_15__479882_27	357	GH25	177	7	191	2	176	5.8e-32	0.983051	GH	lysozyme (EC 3.2.1.17)
LAGF_15__480508_4	131	GH23	135	17	128	13	123	2.9e-08	0.814815	GH	lysozyme type G (EC 3.2.1.17); peptidoglycan lyase (EC 4.2.2.-) also known in the literature as peptidoglycan lytic transglycosylase
LAGF_15__487876_19	824	CBM50	40	6	49	1	39	2.3e-15	0.95	CBM	Modules of approx. 50 residues found attached to various enzymes from families GH18, GH19, GH23, GH24, GH25 and GH73, i.e. enzymes cleaving either chitin or peptidoglycan. Binding to chitopentaose demonstrated in the case of Pteris ryukyuensis chitinase A [Ohnuma T et al. (2008) J. Biol. Chem. 283:5178-87 (PMID: 18083709)]. CBM50 modules are also found in a multitude of other enzymes targeting th…
LAGF_15__493693_18	276	CBM50	40	164	206	1	39	1e-15	0.95	CBM	Modules of approx. 50 residues found attached to various enzymes from families GH18, GH19, GH23, GH24, GH25 and GH73, i.e. enzymes cleaving either chitin or peptidoglycan. Binding to chitopentaose demonstrated in the case of Pteris ryukyuensis chitinase A [Ohnuma T et al. (2008) J. Biol. Chem. 283:5178-87 (PMID: 18083709)]. CBM50 modules are also found in a multitude of other enzymes targeting th…
LAGF_15__500770_10	776	GT51	177	57	239	2	177	1e-60	0.988701	GT	murein polymerase (EC 2.4.1.129).
LAGF_15__505796_10	221	CE4	130	11	118	7	111	4.8e-31	0.8	CE	acetyl xylan esterase (EC 3.1.1.72); chitin deacetylase (EC 3.5.1.41); chitooligosaccharide deacetylase (EC 3.5.1.-); peptidoglycan GlcNAc deacetylase (EC 3.5.1.-); peptidoglycan N-acetylmuramic acid deacetylase (EC 3.5.1.-).
LAGF_15__505796_7	484	GH5	259	51	328	2	257	5.1e-102	0.984556	GH	chitosanase (EC 3.2.1.132); beta-mannosidase (EC 3.2.1.25); Cellulase (EC 3.2.1.4); glucan 1,3-beta-glucosidase (EC 3.2.1.58); licheninase (EC 3.2.1.73); glucan endo-1,6-beta-glucosidase (EC 3.2.1.75); mannan endo-beta-1,4-mannosidase (EC 3.2.1.78); endo-beta-1,4-xylanase (EC 3.2.1.8); cellulose beta-1,4-cellobiosidase (EC 3.2.1.91); beta-1,3-mannanase (EC 3.2.1.-); xyloglucan-specific endo-beta-…
LAGF_15__521875_3	876	CBM50	40	6	49	1	40	2.3e-15	0.975	CBM	Modules of approx. 50 residues found attached to various enzymes from families GH18, GH19, GH23, GH24, GH25 and GH73, i.e. enzymes cleaving either chitin or peptidoglycan. Binding to chitopentaose demonstrated in the case of Pteris ryukyuensis chitinase A [Ohnuma T et al. (2008) J. Biol. Chem. 283:5178-87 (PMID: 18083709)]. CBM50 modules are also found in a multitude of other enzymes targeting th…
LAGF_15__524573_7	1264	CBM32	124	933	1055	8	122	1.5e-15	0.919355	CBM	Binding to galactose and lactose has been demonstrated for the module of Micromonospora viridifaciens sialidase (PMID: 16239725). Binding to polygalacturonic acid has been shown for a Yersinia member (PMID: 17292916). Binding to LacNAc (beta-D-galactosyl-1,4-beta-D-N-acetylglucosamine) has been shown for an N-acetylglucosaminidase from Clostridium perfingens (PMID: 16990278).
LAGF_15__524573_7	1264	GH31	427	436	660	212	427	2.6e-61	0.503513	GH	alpha-glucosidase (EC 3.2.1.20); alpha-1,3-glucosidase (EC 3.2.1.84); sucrase-isomaltase (EC 3.2.1.48) (EC 3.2.1.10); alpha-xylosidase (EC 3.2.1.-); alpha-glucan lyase (EC 4.2.2.13); isomaltosyltransferase (EC 2.4.1.-).
LAGF_15__525480_12	791	GH95	722	26	778	5	719	6.5e-265	0.98892	GH	alpha-1,2-L-fucosidase (EC 3.2.1.63); alpha-L-fucosidase (EC 3.2.1.51)
LAGF_15__525480_13	298	CBM67	176	26	181	3	166	3.2e-14	0.926136	CBM	Fujimoto et al. [PMID : 23486481] disclosed the L-rhamnose binding activity and 3-D structure of the CBM67 of Streptomyces avermitilis 伪-L-rhamnosidase (SaRha78A);
LAGF_15__525480_4	369	GT28	157	194	352	1	155	7.4e-46	0.980892	GT	1,2-diacylglycerol 3-beta-galactosyltransferase (EC 2.4.1.46); 1,2-diacylglycerol 3-beta-glucosyltransferase (EC 2.4.1.157); UDP-GlcNAc: Und-PP-MurAc-pentapeptide beta-N-acetylglucosaminyltransferase (EC 2.4.1.227).
LAGF_15__525652_15	206	CBM71	205	68	134	125	191	0.00057	0.321951	CBM	The two CBM71s of S. pneumoniae BgaA bind lactose and LacNAc.
LAGF_15__528193_31	322	GH13	266	113	312	1	204	4.1e-28	0.763158	GH	alpha-amylase (EC 3.2.1.1); pullulanase (EC 3.2.1.41); cyclomaltodextrin glucanotransferase (EC 2.4.1.19); cyclomaltodextrinase (EC 3.2.1.54); trehalose-6-phosphate hydrolase (EC 3.2.1.93); oligo-alpha-glucosidase (EC 3.2.1.10); maltogenic amylase (EC 3.2.1.133); neopullulanase (EC 3.2.1.135); alpha-glucosidase (EC 3.2.1.20); maltotetraose-forming alpha-amylase (EC 3.2.1.60); isoamylase (EC 3.2.1…
LAGF_15__531139_11	323	SLH	42	229	254	7	32	0.00055	0.595238	Cellulosome	S-layer homology domain, anchoring cellulosome onto the bacterial cell surfaces
LAGF_15__531139_11	323	GH25	177	6	193	1	170	6.6e-38	0.954802	GH	lysozyme (EC 3.2.1.17)
LAGF_15__538046_23	169	CBM5	40	15	49	3	37	1.4e-05	0.85	CBM	Modules of approx. 60 residues found in bacterial enzymes. Chitin-binding described in several cases. Distantly related to the CBM12 family.
LAGF_15__539911_1	1327	CBM67	176	927	1021	12	90	2.5e-06	0.443182	CBM	Fujimoto et al. [PMID : 23486481] disclosed the L-rhamnose binding activity and 3-D structure of the CBM67 of Streptomyces avermitilis 伪-L-rhamnosidase (SaRha78A);
LAGF_15__543733_6	728	PL1	183	178	384	1	183	2.2e-54	0.994536	PL	pectate lyase (EC 4.2.2.2); exo-pectate lyase (EC 4.2.2.9); pectin lyase (EC 4.2.2.10).
LAGF_15__545994_1	238	GH73	128	13	140	2	128	3.6e-29	0.984375	GH	peptidoglycan hydrolase with endo-beta-N-acetylglucosaminidase specificity (EC 3.2.1.-)
LAGF_15__549282_11	508	GH43	248	9	140	145	247	1.2e-18	0.41129	GH	beta-xylosidase (EC 3.2.1.37); beta-1,3-xylosidase (EC 3.2.1.-); alpha-L-arabinofuranosidase (EC 3.2.1.55); arabinanase (EC 3.2.1.99); xylanase (EC 3.2.1.8); galactan 1,3-beta-galactosidase (EC 3.2.1.145)
LAGF_15__549549_16	299	CE4	130	50	255	7	125	2.9e-30	0.907692	CE	acetyl xylan esterase (EC 3.1.1.72); chitin deacetylase (EC 3.5.1.41); chitooligosaccharide deacetylase (EC 3.5.1.-); peptidoglycan GlcNAc deacetylase (EC 3.5.1.-); peptidoglycan N-acetylmuramic acid deacetylase (EC 3.5.1.-).
LAGF_15__549549_3	408	GT4	160	217	361	5	153	9e-22	0.925	GT	sucrose synthase (EC 2.4.1.13); sucrose-phosphate synthase (EC 2.4.1.14); alpha-glucosyltransferase (EC 2.4.1.52); lipopolysaccharide N-acetylglucosaminyltransferase (EC 2.4.1.56); GDP-Man alpha-mannosyltransferase (EC 2.4.1.-); 1,2-diacylglycerol 3-glucosyltransferase (EC 2.4.1.157); diglucosyl diacylglycerol synthase (EC 2.4.1.208); digalactosyldiacylglycerol synthase (EC 2.4.1.141); trehalose …
LAGF_15__552051_11	351	CBM56	159	291	350	3	60	0.00096	0.358491	CBM	beta-1,3-glucan binding function demonstrated by Yamamoto et al. (1998) FEBS Letters 433:41-43 [PMID: 9738929]
LAGF_15__55607_14	172	CBM11	163	63	132	35	99	0.00091	0.392638	CBM	Modules of approx. 180-200 residues. The CBM11 of Clotridium thermocellum Cel26A-Cel5E has been shown to bind both beta-1,4-glucan and beta-1,3-1,4-mixed linked glucans.
LAGF_15__558858_7	781	GH92	491	267	760	3	491	3.2e-179	0.99389	GH	mannosyl-oligosaccharide alpha-1,2-mannosidase (EC 3.2.1.113); mannosyl-oligosaccharide alpha-1,3-mannosidase (EC 3.2.1.-);
LAGF_15__5646_9	841	CBM50	40	4	51	1	40	8.7e-12	0.975	CBM	Modules of approx. 50 residues found attached to various enzymes from families GH18, GH19, GH23, GH24, GH25 and GH73, i.e. enzymes cleaving either chitin or peptidoglycan. Binding to chitopentaose demonstrated in the case of Pteris ryukyuensis chitinase A [Ohnuma T et al. (2008) J. Biol. Chem. 283:5178-87 (PMID: 18083709)]. CBM50 modules are also found in a multitude of other enzymes targeting th…
LAGF_15__567101_32	814	GH77	494	243	807	1	489	1.1e-152	0.987854	GH	amylomaltase or 4-alpha-glucanotransferase (EC 2.4.1.25)
LAGF_15__567101_32	814	CBM20	90	136	219	3	87	7.8e-17	0.933333	CBM	The granular starch-binding function has been demonstrated in several cases. Interact strongly with cyclodextrins. Often designated as starch-binding domains (SBD).
LAGF_15__567101_4	1028	GT83	540	61	318	71	304	1.7e-08	0.431481	GT	undecaprenyl phosphate-alpha-L-Ara4N: 4-amino-4-deoxy-beta-L-arabinosyltransferase (EC 2.4.2.-); dodecaprenyl phosphate-beta-galacturonic acid: lipopolysaccharide core alpha-galacturonosyl transferase (EC 2.4.1.-)
LAGF_15__567561_4	171	GH73	128	77	168	6	121	9.7e-15	0.898438	GH	peptidoglycan hydrolase with endo-beta-N-acetylglucosaminidase specificity (EC 3.2.1.-)
LAGF_15__58074_2	403	CBM37	62	53	116	6	60	5.8e-07	0.870968	CBM	Modules of approx. 100 residues, conserved in numerous R. albus polysaccharide-degrading enzymes and other proteins from this bacterium. Several members of CBM37 have been shown to exhibit rather broad binding specificity to xylan, chitin, microcrystalline and phosphoric-acid swollen cellulose, as well as more heterogeneous substrates, such as alfalfa cell walls, banana stem and wheat straw.
LAGF_15__59533_5	190	GH73	128	31	154	19	127	4.7e-27	0.84375	GH	peptidoglycan hydrolase with endo-beta-N-acetylglucosaminidase specificity (EC 3.2.1.-)
LAGF_15__61283_25	1976	CBM16	116	678	739	55	106	5.9e-05	0.439655	CBM	Carbohydrate-binding module 16. Binding to cellulose and glucomannan demonstrated [B. Bae et al (2008) J Biol Chem. 283:12415-25 (PMID: 18025086)]
LAGF_15__61283_25	1976	CBM22	131	1096	1174	46	123	6.4e-05	0.587786	CBM	A xylan binding function has been demonstrated in several cases and affinity with mixed beta-1,3/beta-1,4-glucans in one. In several cases a thermostabilizing effect has also been seen.
LAGF_15__61283_29	320	GH25	177	8	185	1	171	2.7e-31	0.960452	GH	lysozyme (EC 3.2.1.17)
LAGF_15__64304_14	142	GH108	86	8	106	2	86	7.3e-22	0.976744	GH	N-acetylmuramidase (EC 3.2.1.17)
LAGF_15__65554_1	416	CBM50	40	1	43	4	40	1.4e-07	0.9	CBM	Modules of approx. 50 residues found attached to various enzymes from families GH18, GH19, GH23, GH24, GH25 and GH73, i.e. enzymes cleaving either chitin or peptidoglycan. Binding to chitopentaose demonstrated in the case of Pteris ryukyuensis chitinase A [Ohnuma T et al. (2008) J. Biol. Chem. 283:5178-87 (PMID: 18083709)]. CBM50 modules are also found in a multitude of other enzymes targeting th…
LAGF_15__66763_17	811	GH73	128	351	476	2	127	8.7e-15	0.976562	GH	peptidoglycan hydrolase with endo-beta-N-acetylglucosaminidase specificity (EC 3.2.1.-)
LAGF_15__69391_6	786	GH31	427	1	447	26	427	6.8e-104	0.93911	GH	alpha-glucosidase (EC 3.2.1.20); alpha-1,3-glucosidase (EC 3.2.1.84); sucrase-isomaltase (EC 3.2.1.48) (EC 3.2.1.10); alpha-xylosidase (EC 3.2.1.-); alpha-glucan lyase (EC 4.2.2.13); isomaltosyltransferase (EC 2.4.1.-).
LAGF_15__70539_18	430	GH5	276	48	345	2	274	2.9e-89	0.985507	GH	chitosanase (EC 3.2.1.132); beta-mannosidase (EC 3.2.1.25); Cellulase (EC 3.2.1.4); glucan 1,3-beta-glucosidase (EC 3.2.1.58); licheninase (EC 3.2.1.73); glucan endo-1,6-beta-glucosidase (EC 3.2.1.75); mannan endo-beta-1,4-mannosidase (EC 3.2.1.78); endo-beta-1,4-xylanase (EC 3.2.1.8); cellulose beta-1,4-cellobiosidase (EC 3.2.1.91); beta-1,3-mannanase (EC 3.2.1.-); xyloglucan-specific endo-beta-…
LAGF_15__71445_4	226	CE4	130	20	132	5	114	2.8e-29	0.838462	CE	acetyl xylan esterase (EC 3.1.1.72); chitin deacetylase (EC 3.5.1.41); chitooligosaccharide deacetylase (EC 3.5.1.-); peptidoglycan GlcNAc deacetylase (EC 3.5.1.-); peptidoglycan N-acetylmuramic acid deacetylase (EC 3.5.1.-).
LAGF_15__75064_52	193	GH108	86	37	117	11	86	1.3e-15	0.872093	GH	N-acetylmuramidase (EC 3.2.1.17)
LAGF_15__7736_2	212	GH24	137	4	132	2	135	2e-31	0.970803	GH	lysozyme (EC 3.2.1.17)
LAGF_1__57842_12	495	GH43	281	12	285	2	281	7.4e-117	0.992883	GH	beta-xylosidase (EC 3.2.1.37); beta-1,3-xylosidase (EC 3.2.1.-); alpha-L-arabinofuranosidase (EC 3.2.1.55); arabinanase (EC 3.2.1.99); xylanase (EC 3.2.1.8); galactan 1,3-beta-galactosidase (EC 3.2.1.145)
LAGF_1__57842_14	366	CE2	209	152	359	1	209	8.9e-71	0.995215	CE	acetyl xylan esterase (EC 3.1.1.72).
LAGF_15__79632_3	883	CBM50	40	6	57	1	39	1.1e-11	0.95	CBM	Modules of approx. 50 residues found attached to various enzymes from families GH18, GH19, GH23, GH24, GH25 and GH73, i.e. enzymes cleaving either chitin or peptidoglycan. Binding to chitopentaose demonstrated in the case of Pteris ryukyuensis chitinase A [Ohnuma T et al. (2008) J. Biol. Chem. 283:5178-87 (PMID: 18083709)]. CBM50 modules are also found in a multitude of other enzymes targeting th…
LAGF_1__58272_11	885	CBM50	40	6	57	1	39	7.7e-12	0.95	CBM	Modules of approx. 50 residues found attached to various enzymes from families GH18, GH19, GH23, GH24, GH25 and GH73, i.e. enzymes cleaving either chitin or peptidoglycan. Binding to chitopentaose demonstrated in the case of Pteris ryukyuensis chitinase A [Ohnuma T et al. (2008) J. Biol. Chem. 283:5178-87 (PMID: 18083709)]. CBM50 modules are also found in a multitude of other enzymes targeting th…
LAGF_15__89500_5	426	GH23	135	119	250	4	119	3.1e-23	0.851852	GH	lysozyme type G (EC 3.2.1.17); peptidoglycan lyase (EC 4.2.2.-) also known in the literature as peptidoglycan lytic transglycosylase
LAGF_15__89500_5	426	CBM50	40	384	424	2	39	5.7e-10	0.925	CBM	Modules of approx. 50 residues found attached to various enzymes from families GH18, GH19, GH23, GH24, GH25 and GH73, i.e. enzymes cleaving either chitin or peptidoglycan. Binding to chitopentaose demonstrated in the case of Pteris ryukyuensis chitinase A [Ohnuma T et al. (2008) J. Biol. Chem. 283:5178-87 (PMID: 18083709)]. CBM50 modules are also found in a multitude of other enzymes targeting th…
LAGF_15__89500_7	318	CE8	288	31	314	2	283	1.2e-100	0.975694	CE	pectin methylesterase (EC 3.1.1.11).
LAGF_1__59277_7	246	GH24	137	90	238	1	137	1.7e-19	0.992701	GH	lysozyme (EC 3.2.1.17)
LAGF_1__59277_8	139	GH23	135	20	137	6	122	1.7e-08	0.859259	GH	lysozyme type G (EC 3.2.1.17); peptidoglycan lyase (EC 4.2.2.-) also known in the literature as peptidoglycan lytic transglycosylase
LAGF_15__93091_13	451	GH73	128	218	368	2	128	1.1e-28	0.984375	GH	peptidoglycan hydrolase with endo-beta-N-acetylglucosaminidase specificity (EC 3.2.1.-)
LAGF_15__94453_12	89	CBM50	40	41	87	1	40	2.7e-06	0.975	CBM	Modules of approx. 50 residues found attached to various enzymes from families GH18, GH19, GH23, GH24, GH25 and GH73, i.e. enzymes cleaving either chitin or peptidoglycan. Binding to chitopentaose demonstrated in the case of Pteris ryukyuensis chitinase A [Ohnuma T et al. (2008) J. Biol. Chem. 283:5178-87 (PMID: 18083709)]. CBM50 modules are also found in a multitude of other enzymes targeting th…
LAGF_15__9480_2	776	CBM80	88	542	627	1	87	2.2e-32	0.977273	CBM	Modules of approx. 90 residues found so far only in ruminococcal enzymes of families GH5 or GH26. Broad specificity for 尾-glycans (xyloglucan, glucomannan, galactomannan, barley 尾-glucan).
LAGF_15__9480_2	776	GH5	276	79	356	2	275	9.2e-91	0.98913	GH	chitosanase (EC 3.2.1.132); beta-mannosidase (EC 3.2.1.25); Cellulase (EC 3.2.1.4); glucan 1,3-beta-glucosidase (EC 3.2.1.58); licheninase (EC 3.2.1.73); glucan endo-1,6-beta-glucosidase (EC 3.2.1.75); mannan endo-beta-1,4-mannosidase (EC 3.2.1.78); endo-beta-1,4-xylanase (EC 3.2.1.8); cellulose beta-1,4-cellobiosidase (EC 3.2.1.91); beta-1,3-mannanase (EC 3.2.1.-); xyloglucan-specific endo-beta-…
LAGF_15__94818_28	178	GH73	128	93	177	15	123	1.8e-16	0.84375	GH	peptidoglycan hydrolase with endo-beta-N-acetylglucosaminidase specificity (EC 3.2.1.-)
LAGF_15__94835_10	875	CBM20	90	2	80	2	73	2.9e-05	0.788889	CBM	The granular starch-binding function has been demonstrated in several cases. Interact strongly with cyclodextrins. Often designated as starch-binding domains (SBD).
LAGF_15__94835_10	875	GH77	494	401	866	179	490	9.6e-75	0.629555	GH	amylomaltase or 4-alpha-glucanotransferase (EC 2.4.1.25)
LAGF_15__96271_11	398	PL1	180	162	232	42	109	4.8e-05	0.372222	PL	pectate lyase (EC 4.2.2.2); exo-pectate lyase (EC 4.2.2.9); pectin lyase (EC 4.2.2.10).
LAGF_15__98864_11	1910	CBM37	62	479	532	10	59	5.4e-05	0.790323	CBM	Modules of approx. 100 residues, conserved in numerous R. albus polysaccharide-degrading enzymes and other proteins from this bacterium. Several members of CBM37 have been shown to exhibit rather broad binding specificity to xylan, chitin, microcrystalline and phosphoric-acid swollen cellulose, as well as more heterogeneous substrates, such as alfalfa cell walls, banana stem and wheat straw.
LAGF_16__100959_9	228	GH23	135	55	162	14	124	5.7e-24	0.814815	GH	lysozyme type G (EC 3.2.1.17); peptidoglycan lyase (EC 4.2.2.-) also known in the literature as peptidoglycan lytic transglycosylase
LAGF_16__101361_3	135	CBM12	34	100	119	8	27	0.00096	0.558824	CBM	Modules of approx. 40-60 residues. The majority of these modules is found among chitinases where the function is chitin-binding. Distantly related to the CBM5 family.
LAGF_16__103874_33	159	GH73	128	65	156	6	121	7.9e-15	0.898438	GH	peptidoglycan hydrolase with endo-beta-N-acetylglucosaminidase specificity (EC 3.2.1.-)
LAGF_16__118037_12	178	CBM50	40	136	177	4	40	4.2e-06	0.9	CBM	Modules of approx. 50 residues found attached to various enzymes from families GH18, GH19, GH23, GH24, GH25 and GH73, i.e. enzymes cleaving either chitin or peptidoglycan. Binding to chitopentaose demonstrated in the case of Pteris ryukyuensis chitinase A [Ohnuma T et al. (2008) J. Biol. Chem. 283:5178-87 (PMID: 18083709)]. CBM50 modules are also found in a multitude of other enzymes targeting th…
LAGF_16__12169_6	304	GH13	266	98	303	1	212	5.9e-32	0.793233	GH	alpha-amylase (EC 3.2.1.1); pullulanase (EC 3.2.1.41); cyclomaltodextrin glucanotransferase (EC 2.4.1.19); cyclomaltodextrinase (EC 3.2.1.54); trehalose-6-phosphate hydrolase (EC 3.2.1.93); oligo-alpha-glucosidase (EC 3.2.1.10); maltogenic amylase (EC 3.2.1.133); neopullulanase (EC 3.2.1.135); alpha-glucosidase (EC 3.2.1.20); maltotetraose-forming alpha-amylase (EC 3.2.1.60); isoamylase (EC 3.2.1…
LAGF_16__123407_9	1519	CBM12	34	158	188	3	32	0.00025	0.852941	CBM	Modules of approx. 40-60 residues. The majority of these modules is found among chitinases where the function is chitin-binding. Distantly related to the CBM5 family.
LAGF_16__125949_24	276	CBM50	40	164	206	1	39	3.2e-15	0.95	CBM	Modules of approx. 50 residues found attached to various enzymes from families GH18, GH19, GH23, GH24, GH25 and GH73, i.e. enzymes cleaving either chitin or peptidoglycan. Binding to chitopentaose demonstrated in the case of Pteris ryukyuensis chitinase A [Ohnuma T et al. (2008) J. Biol. Chem. 283:5178-87 (PMID: 18083709)]. CBM50 modules are also found in a multitude of other enzymes targeting th…
LAGF_16__126420_4	701	CE10	341	117	343	78	312	1.1e-27	0.686217	CE	arylesterase (EC 3.1.1.-); carboxyl esterase (EC 3.1.1.3); acetylcholinesterase (EC 3.1.1.7); cholinesterase (EC 3.1.1.8); sterol esterase (EC 3.1.1.13); brefeldin A esterase (EC 3.1.1.-).
LAGF_16__12811_3	426	GH25	177	39	216	1	176	1.9e-32	0.988701	GH	lysozyme (EC 3.2.1.17)
LAGF_16__12811_3	426	CBM50	40	259	301	1	39	1e-13	0.95	CBM	Modules of approx. 50 residues found attached to various enzymes from families GH18, GH19, GH23, GH24, GH25 and GH73, i.e. enzymes cleaving either chitin or peptidoglycan. Binding to chitopentaose demonstrated in the case of Pteris ryukyuensis chitinase A [Ohnuma T et al. (2008) J. Biol. Chem. 283:5178-87 (PMID: 18083709)]. CBM50 modules are also found in a multitude of other enzymes targeting th…
LAGF_16__12811_6	220	CBM50	40	24	64	3	39	2.2e-09	0.9	CBM	Modules of approx. 50 residues found attached to various enzymes from families GH18, GH19, GH23, GH24, GH25 and GH73, i.e. enzymes cleaving either chitin or peptidoglycan. Binding to chitopentaose demonstrated in the case of Pteris ryukyuensis chitinase A [Ohnuma T et al. (2008) J. Biol. Chem. 283:5178-87 (PMID: 18083709)]. CBM50 modules are also found in a multitude of other enzymes targeting th…
LAGF_16__130302_13	821	GT35	674	95	812	1	673	2.1e-283	0.997033	GT	glycogen or starch phosphorylase (EC 2.4.1.1).
LAGF_16__132210_9	360	GT2	170	5	146	1	152	2.1e-15	0.888235	GT	cellulose synthase (EC 2.4.1.12); chitin synthase (EC 2.4.1.16); dolichyl-phosphate beta-D-mannosyltransferase (EC 2.4.1.83); dolichyl-phosphate beta-glucosyltransferase (EC 2.4.1.117); N-acetylglucosaminyltransferase (EC 2.4.1.-); N-acetylgalactosaminyltransferase (EC 2.4.1.-); hyaluronan synthase (EC 2.4.1.212); chitin oligosaccharide synthase (EC 2.4.1.-); beta-1,3-glucan synthase (EC 2.4.1.34…
LAGF_16__139329_7	522	GH73	128	208	358	2	128	1.1e-26	0.984375	GH	peptidoglycan hydrolase with endo-beta-N-acetylglucosaminidase specificity (EC 3.2.1.-)
LAGF_16__139568_4	988	GH2	752	45	598	17	465	1e-99	0.595745	GH	beta-galactosidase (EC 3.2.1.23) ; beta-mannosidase (EC 3.2.1.25); beta-glucuronidase (EC 3.2.1.31); mannosylglycoprotein endo-beta-mannosidase (EC 3.2.1.152); exo-beta-glucosaminidase (EC 3.2.1.165)
LAGF_16__143192_9	319	GT2	170	4	167	1	168	2.6e-35	0.982353	GT	cellulose synthase (EC 2.4.1.12); chitin synthase (EC 2.4.1.16); dolichyl-phosphate beta-D-mannosyltransferase (EC 2.4.1.83); dolichyl-phosphate beta-glucosyltransferase (EC 2.4.1.117); N-acetylglucosaminyltransferase (EC 2.4.1.-); N-acetylgalactosaminyltransferase (EC 2.4.1.-); hyaluronan synthase (EC 2.4.1.212); chitin oligosaccharide synthase (EC 2.4.1.-); beta-1,3-glucan synthase (EC 2.4.1.34…
LAGF_16__147776_13	1019	GH13	299	550	869	13	294	4.8e-59	0.939799	GH	alpha-amylase (EC 3.2.1.1); pullulanase (EC 3.2.1.41); cyclomaltodextrin glucanotransferase (EC 2.4.1.19); cyclomaltodextrinase (EC 3.2.1.54); trehalose-6-phosphate hydrolase (EC 3.2.1.93); oligo-alpha-glucosidase (EC 3.2.1.10); maltogenic amylase (EC 3.2.1.133); neopullulanase (EC 3.2.1.135); alpha-glucosidase (EC 3.2.1.20); maltotetraose-forming alpha-amylase (EC 3.2.1.60); isoamylase (EC 3.2.1…
LAGF_16__147776_14	668	GH13	314	67	520	1	313	2.8e-113	0.993631	GH	alpha-amylase (EC 3.2.1.1); pullulanase (EC 3.2.1.41); cyclomaltodextrin glucanotransferase (EC 2.4.1.19); cyclomaltodextrinase (EC 3.2.1.54); trehalose-6-phosphate hydrolase (EC 3.2.1.93); oligo-alpha-glucosidase (EC 3.2.1.10); maltogenic amylase (EC 3.2.1.133); neopullulanase (EC 3.2.1.135); alpha-glucosidase (EC 3.2.1.20); maltotetraose-forming alpha-amylase (EC 3.2.1.60); isoamylase (EC 3.2.1…
LAGF_16__148018_1	458	PL6	347	224	425	1	210	1.4e-09	0.602305	PL	alginate lyase (EC 4.2.2.3); chondroitinase B (EC 4.2.2.4).
LAGF_16__148018_4	639	GH43	278	349	624	1	278	1.3e-96	0.996403	GH	beta-xylosidase (EC 3.2.1.37); beta-1,3-xylosidase (EC 3.2.1.-); alpha-L-arabinofuranosidase (EC 3.2.1.55); arabinanase (EC 3.2.1.99); xylanase (EC 3.2.1.8); galactan 1,3-beta-galactosidase (EC 3.2.1.145)
LAGF_16__151026_3	722	CE1	227	469	634	5	159	2.8e-19	0.678414	CE	acetyl xylan esterase (EC 3.1.1.72); cinnamoyl esterase (EC 3.1.1.-); feruloyl esterase (EC 3.1.1.73); carboxylesterase (EC 3.1.1.1); S-formylglutathione hydrolase (EC 3.1.2.12)
LAGF_16__156113_1	401	GH106	824	16	400	431	823	4.9e-68	0.475728	GH	alpha-L-rhamnosidase (EC 3.2.1.40)
LAGF_16__156113_2	500	GH28	325	52	397	8	309	4.7e-56	0.926154	GH	polygalacturonase (EC 3.2.1.15); exo-polygalacturonase (EC 3.2.1.67); exo-polygalacturonosidase (EC 3.2.1.82); rhamnogalacturonase (EC 3.2.1.-); endo-xylogalacturonan hydrolase (EC 3.2.1.-); rhamnogalacturonan alpha-L-rhamnopyranohydrolase (EC 3.2.1.40)
LAGF_16__156113_3	190	GH28	325	51	183	10	134	3.6e-13	0.381538	GH	polygalacturonase (EC 3.2.1.15); exo-polygalacturonase (EC 3.2.1.67); exo-polygalacturonosidase (EC 3.2.1.82); rhamnogalacturonase (EC 3.2.1.-); endo-xylogalacturonan hydrolase (EC 3.2.1.-); rhamnogalacturonan alpha-L-rhamnopyranohydrolase (EC 3.2.1.40)
LAGF_16__156113_5	756	GH3	216	109	339	2	215	1.8e-74	0.986111	GH	beta-glucosidase (EC 3.2.1.21); xylan 1,4-beta-xylosidase (EC 3.2.1.37); beta-N-acetylhexosaminidase (EC 3.2.1.52); glucan 1,3-beta-glucosidase (EC 3.2.1.58); glucan 1,4-beta-glucosidase (EC 3.2.1.74); exo-1,3-1,4-glucanase (EC 3.2.1.-); alphalpha-L-arabinofuranosidase (EC 3.2.1.55).
LAGF_16__156113_6	794	GH31	427	255	665	1	427	3.1e-63	0.997658	GH	alpha-glucosidase (EC 3.2.1.20); alpha-1,3-glucosidase (EC 3.2.1.84); sucrase-isomaltase (EC 3.2.1.48) (EC 3.2.1.10); alpha-xylosidase (EC 3.2.1.-); alpha-glucan lyase (EC 4.2.2.13); isomaltosyltransferase (EC 2.4.1.-).
LAGF_16__157506_12	343	CBM50	40	299	340	1	38	5e-07	0.925	CBM	Modules of approx. 50 residues found attached to various enzymes from families GH18, GH19, GH23, GH24, GH25 and GH73, i.e. enzymes cleaving either chitin or peptidoglycan. Binding to chitopentaose demonstrated in the case of Pteris ryukyuensis chitinase A [Ohnuma T et al. (2008) J. Biol. Chem. 283:5178-87 (PMID: 18083709)]. CBM50 modules are also found in a multitude of other enzymes targeting th…
LAGF_16__157506_1	525	GH95	722	4	406	340	716	1.3e-127	0.520776	GH	alpha-1,2-L-fucosidase (EC 3.2.1.63); alpha-L-fucosidase (EC 3.2.1.51)
LAGF_16__162044_2	183	GH19	231	36	146	55	162	7.5e-31	0.463203	GH	chitinase (EC 3.2.1.14).
LAGF_16__16241_27	265	GH25	177	70	251	1	177	1.6e-47	0.99435	GH	lysozyme (EC 3.2.1.17)
LAGF_16__16241_28	296	GH109	126	2	113	1	121	7.6e-14	0.952381	GH	alpha-N-acetylgalactosaminidase (EC 3.2.1.49)
LAGF_16__16241_29	380	CE3	194	179	371	6	189	1e-07	0.943299	CE	acetyl xylan esterase (EC 3.1.1.72).
LAGF_16__163952_17	369	GT2	276	133	228	125	218	6.4e-07	0.336957	GT	cellulose synthase (EC 2.4.1.12); chitin synthase (EC 2.4.1.16); dolichyl-phosphate beta-D-mannosyltransferase (EC 2.4.1.83); dolichyl-phosphate beta-glucosyltransferase (EC 2.4.1.117); N-acetylglucosaminyltransferase (EC 2.4.1.-); N-acetylgalactosaminyltransferase (EC 2.4.1.-); hyaluronan synthase (EC 2.4.1.212); chitin oligosaccharide synthase (EC 2.4.1.-); beta-1,3-glucan synthase (EC 2.4.1.34…
LAGF_16__174429_9	648	GH154	348	40	391	1	347	1.4e-81	0.994253	GH	beta-glucuronidase (3.2.1.31)
LAGF_16__178695_16	670	GH97	631	25	667	11	630	1.4e-207	0.980983	GH	alpha-glucosidase (EC 3.2.1.20); alpha-galactosidase (EC 3.2.1.22)
LAGF_16__184154_18	573	GH25	177	7	179	1	176	5e-36	0.988701	GH	lysozyme (EC 3.2.1.17)
LAGF_16__191003_10	364	GT4	160	181	331	5	156	5.4e-38	0.94375	GT	sucrose synthase (EC 2.4.1.13); sucrose-phosphate synthase (EC 2.4.1.14); alpha-glucosyltransferase (EC 2.4.1.52); lipopolysaccharide N-acetylglucosaminyltransferase (EC 2.4.1.56); GDP-Man alpha-mannosyltransferase (EC 2.4.1.-); 1,2-diacylglycerol 3-glucosyltransferase (EC 2.4.1.157); diglucosyl diacylglycerol synthase (EC 2.4.1.208); digalactosyldiacylglycerol synthase (EC 2.4.1.141); trehalose …
LAGF_16__191003_12	233	GT2	170	5	162	2	168	7.6e-29	0.976471	GT	cellulose synthase (EC 2.4.1.12); chitin synthase (EC 2.4.1.16); dolichyl-phosphate beta-D-mannosyltransferase (EC 2.4.1.83); dolichyl-phosphate beta-glucosyltransferase (EC 2.4.1.117); N-acetylglucosaminyltransferase (EC 2.4.1.-); N-acetylgalactosaminyltransferase (EC 2.4.1.-); hyaluronan synthase (EC 2.4.1.212); chitin oligosaccharide synthase (EC 2.4.1.-); beta-1,3-glucan synthase (EC 2.4.1.34…
LAGF_16__191003_13	402	GT4	160	234	379	12	159	2.1e-27	0.91875	GT	sucrose synthase (EC 2.4.1.13); sucrose-phosphate synthase (EC 2.4.1.14); alpha-glucosyltransferase (EC 2.4.1.52); lipopolysaccharide N-acetylglucosaminyltransferase (EC 2.4.1.56); GDP-Man alpha-mannosyltransferase (EC 2.4.1.-); 1,2-diacylglycerol 3-glucosyltransferase (EC 2.4.1.157); diglucosyl diacylglycerol synthase (EC 2.4.1.208); digalactosyldiacylglycerol synthase (EC 2.4.1.141); trehalose …
LAGF_16__191003_7	335	GT2	170	5	166	1	162	1.2e-36	0.947059	GT	cellulose synthase (EC 2.4.1.12); chitin synthase (EC 2.4.1.16); dolichyl-phosphate beta-D-mannosyltransferase (EC 2.4.1.83); dolichyl-phosphate beta-glucosyltransferase (EC 2.4.1.117); N-acetylglucosaminyltransferase (EC 2.4.1.-); N-acetylgalactosaminyltransferase (EC 2.4.1.-); hyaluronan synthase (EC 2.4.1.212); chitin oligosaccharide synthase (EC 2.4.1.-); beta-1,3-glucan synthase (EC 2.4.1.34…
LAGF_16__191003_8	396	GT4	160	209	366	7	159	5.3e-26	0.95	GT	sucrose synthase (EC 2.4.1.13); sucrose-phosphate synthase (EC 2.4.1.14); alpha-glucosyltransferase (EC 2.4.1.52); lipopolysaccharide N-acetylglucosaminyltransferase (EC 2.4.1.56); GDP-Man alpha-mannosyltransferase (EC 2.4.1.-); 1,2-diacylglycerol 3-glucosyltransferase (EC 2.4.1.157); diglucosyl diacylglycerol synthase (EC 2.4.1.208); digalactosyldiacylglycerol synthase (EC 2.4.1.141); trehalose …
LAGF_16__191003_9	327	GT2	170	5	155	1	133	9.9e-40	0.776471	GT	cellulose synthase (EC 2.4.1.12); chitin synthase (EC 2.4.1.16); dolichyl-phosphate beta-D-mannosyltransferase (EC 2.4.1.83); dolichyl-phosphate beta-glucosyltransferase (EC 2.4.1.117); N-acetylglucosaminyltransferase (EC 2.4.1.-); N-acetylgalactosaminyltransferase (EC 2.4.1.-); hyaluronan synthase (EC 2.4.1.212); chitin oligosaccharide synthase (EC 2.4.1.-); beta-1,3-glucan synthase (EC 2.4.1.34…
LAGF_16__194999_12	176	GH24	137	57	168	24	137	2.4e-15	0.824818	GH	lysozyme (EC 3.2.1.17)
LAGF_16__199092_8	253	GT2	170	35	132	2	104	9.8e-08	0.6	GT	cellulose synthase (EC 2.4.1.12); chitin synthase (EC 2.4.1.16); dolichyl-phosphate beta-D-mannosyltransferase (EC 2.4.1.83); dolichyl-phosphate beta-glucosyltransferase (EC 2.4.1.117); N-acetylglucosaminyltransferase (EC 2.4.1.-); N-acetylgalactosaminyltransferase (EC 2.4.1.-); hyaluronan synthase (EC 2.4.1.212); chitin oligosaccharide synthase (EC 2.4.1.-); beta-1,3-glucan synthase (EC 2.4.1.34…
LAGF_16__208427_6	724	GH3	216	55	299	3	207	1.5e-59	0.944444	GH	beta-glucosidase (EC 3.2.1.21); xylan 1,4-beta-xylosidase (EC 3.2.1.37); beta-N-acetylhexosaminidase (EC 3.2.1.52); glucan 1,3-beta-glucosidase (EC 3.2.1.58); glucan 1,4-beta-glucosidase (EC 3.2.1.74); exo-1,3-1,4-glucanase (EC 3.2.1.-); alphalpha-L-arabinofuranosidase (EC 3.2.1.55).
LAGF_16__209294_15	94	CBM50	40	37	86	1	39	3.2e-10	0.95	CBM	Modules of approx. 50 residues found attached to various enzymes from families GH18, GH19, GH23, GH24, GH25 and GH73, i.e. enzymes cleaving either chitin or peptidoglycan. Binding to chitopentaose demonstrated in the case of Pteris ryukyuensis chitinase A [Ohnuma T et al. (2008) J. Biol. Chem. 283:5178-87 (PMID: 18083709)]. CBM50 modules are also found in a multitude of other enzymes targeting th…
LAGF_16__213373_2	812	GT35	674	97	807	2	674	1.2e-286	0.997033	GT	glycogen or starch phosphorylase (EC 2.4.1.1).
LAGF_16__218315_2	290	GH25	177	8	198	2	172	1.4e-29	0.960452	GH	lysozyme (EC 3.2.1.17)
LAGF_16__224023_45	289	GH13	266	10	215	1	217	4.3e-39	0.81203	GH	alpha-amylase (EC 3.2.1.1); pullulanase (EC 3.2.1.41); cyclomaltodextrin glucanotransferase (EC 2.4.1.19); cyclomaltodextrinase (EC 3.2.1.54); trehalose-6-phosphate hydrolase (EC 3.2.1.93); oligo-alpha-glucosidase (EC 3.2.1.10); maltogenic amylase (EC 3.2.1.133); neopullulanase (EC 3.2.1.135); alpha-glucosidase (EC 3.2.1.20); maltotetraose-forming alpha-amylase (EC 3.2.1.60); isoamylase (EC 3.2.1…
LAGF_16__224935_17	339	CBM50	40	295	337	1	39	2.3e-15	0.95	CBM	Modules of approx. 50 residues found attached to various enzymes from families GH18, GH19, GH23, GH24, GH25 and GH73, i.e. enzymes cleaving either chitin or peptidoglycan. Binding to chitopentaose demonstrated in the case of Pteris ryukyuensis chitinase A [Ohnuma T et al. (2008) J. Biol. Chem. 283:5178-87 (PMID: 18083709)]. CBM50 modules are also found in a multitude of other enzymes targeting th…
LAGF_16__224935_17	339	GH25	177	4	175	1	176	3.5e-39	0.988701	GH	lysozyme (EC 3.2.1.17)
LAGF_16__224935_20	902	CBM50	40	12	55	3	39	4.2e-11	0.9	CBM	Modules of approx. 50 residues found attached to various enzymes from families GH18, GH19, GH23, GH24, GH25 and GH73, i.e. enzymes cleaving either chitin or peptidoglycan. Binding to chitopentaose demonstrated in the case of Pteris ryukyuensis chitinase A [Ohnuma T et al. (2008) J. Biol. Chem. 283:5178-87 (PMID: 18083709)]. CBM50 modules are also found in a multitude of other enzymes targeting th…
LAGF_16__23192_7	1191	CBM32	124	803	914	17	123	1.3e-14	0.854839	CBM	Binding to galactose and lactose has been demonstrated for the module of Micromonospora viridifaciens sialidase (PMID: 16239725). Binding to polygalacturonic acid has been shown for a Yersinia member (PMID: 17292916). Binding to LacNAc (beta-D-galactosyl-1,4-beta-D-N-acetylglucosamine) has been shown for an N-acetylglucosaminidase from Clostridium perfingens (PMID: 16990278).
LAGF_16__23192_7	1191	GH20	337	195	543	14	336	4.4e-64	0.95549	GH	beta-hexosaminidase (EC 3.2.1.52); lacto-N-biosidase (EC 3.2.1.140); beta-1,6-N-acetylglucosaminidase) (EC 3.2.1.-); beta-6-SO3-N-acetylglucosaminidase (EC 3.2.1.-)
LAGF_16__23192_8	1138	GH20	337	172	500	15	336	3.6e-58	0.952522	GH	beta-hexosaminidase (EC 3.2.1.52); lacto-N-biosidase (EC 3.2.1.140); beta-1,6-N-acetylglucosaminidase) (EC 3.2.1.-); beta-6-SO3-N-acetylglucosaminidase (EC 3.2.1.-)
LAGF_16__23192_8	1138	CBM32	124	740	856	8	122	5.4e-13	0.919355	CBM	Binding to galactose and lactose has been demonstrated for the module of Micromonospora viridifaciens sialidase (PMID: 16239725). Binding to polygalacturonic acid has been shown for a Yersinia member (PMID: 17292916). Binding to LacNAc (beta-D-galactosyl-1,4-beta-D-N-acetylglucosamine) has been shown for an N-acetylglucosaminidase from Clostridium perfingens (PMID: 16990278).
LAGF_16__232228_2	331	GH4	179	8	81	1	80	0.00022	0.441341	GH	maltose-6-phosphate glucosidase (EC 3.2.1.122); alpha-glucosidase (EC 3.2.1.20); alpha-galactosidase (EC 3.2.1.22); 6-phospho-beta-glucosidase (EC 3.2.1.86); alpha-glucuronidase (EC 3.2.1.139).
LAGF_16__232969_7	355	GT2	170	6	101	3	105	1.4e-09	0.6	GT	cellulose synthase (EC 2.4.1.12); chitin synthase (EC 2.4.1.16); dolichyl-phosphate beta-D-mannosyltransferase (EC 2.4.1.83); dolichyl-phosphate beta-glucosyltransferase (EC 2.4.1.117); N-acetylglucosaminyltransferase (EC 2.4.1.-); N-acetylgalactosaminyltransferase (EC 2.4.1.-); hyaluronan synthase (EC 2.4.1.212); chitin oligosaccharide synthase (EC 2.4.1.-); beta-1,3-glucan synthase (EC 2.4.1.34…
LAGF_16__236499_11	1156	CBM61	141	912	987	6	90	0.00064	0.595745	CBM	Modules of approx. 150 residues found appended to GH16, GH30, GH31, GH43, GH53 and GH66 catalytic domains. A beta-1,4-galactan binding function has been demonstrated for the CBM60 of Thermotoga maritima GH53 galactanase [PMID: 20826814].
LAGF_16__236499_8	1176	GH20	337	306	667	8	334	1.6e-105	0.967359	GH	beta-hexosaminidase (EC 3.2.1.52); lacto-N-biosidase (EC 3.2.1.140); beta-1,6-N-acetylglucosaminidase) (EC 3.2.1.-); beta-6-SO3-N-acetylglucosaminidase (EC 3.2.1.-)
LAGF_16__236499_9	1180	CBM61	141	275	418	3	141	1.2e-13	0.978723	CBM	Modules of approx. 150 residues found appended to GH16, GH30, GH31, GH43, GH53 and GH66 catalytic domains. A beta-1,4-galactan binding function has been demonstrated for the CBM60 of Thermotoga maritima GH53 galactanase [PMID: 20826814].
LAGF_16__237300_13	224	CE14	124	43	143	2	123	1.2e-09	0.975806	CE	N-acetyl-1-D-myo-inosityl-2-amino-2-deoxy-alpha-D-glucopyranoside deacetylase (EC 3.5.1.89); diacetylchitobiose deacetylase (EC 3.5.1.-); mycothiol S-conjugate amidase (EC 3.5.1.-)
LAGF_16__28404_14	245	CE10	341	72	220	164	316	2.6e-08	0.445748	CE	arylesterase (EC 3.1.1.-); carboxyl esterase (EC 3.1.1.3); acetylcholinesterase (EC 3.1.1.7); cholinesterase (EC 3.1.1.8); sterol esterase (EC 3.1.1.13); brefeldin A esterase (EC 3.1.1.-).
LAGF_16__310590_13	268	GH25	177	6	191	1	176	4e-32	0.988701	GH	lysozyme (EC 3.2.1.17)
LAGF_16__314174_8	453	CBM5	40	78	114	1	37	2e-05	0.9	CBM	Modules of approx. 60 residues found in bacterial enzymes. Chitin-binding described in several cases. Distantly related to the CBM12 family.
LAGF_16__319684_33	192	GH108	86	11	99	5	86	1.6e-22	0.94186	GH	N-acetylmuramidase (EC 3.2.1.17)
LAGF_16__319684_6	535	GH74	233	37	150	18	117	1.4e-06	0.424893	GH	endoglucanase (EC 3.2.1.4); oligoxyloglucan reducing end-specific cellobiohydrolase (EC 3.2.1.150); xyloglucanase (EC 3.2.1.151)
LAGF_16__320963_43	143	CBM12	34	38	67	1	30	3.2e-06	0.852941	CBM	Modules of approx. 40-60 residues. The majority of these modules is found among chitinases where the function is chitin-binding. Distantly related to the CBM5 family.
LAGF_16__32253_39	514	CE12	210	305	460	2	151	2.4e-09	0.709524	CE	pectin acetylesterase (EC 3.1.1.-); rhamnogalacturonan acetylesterase (EC 3.1.1.-); acetyl xylan esterase (EC 3.1.1.72)
LAGF_16__32253_41	320	GH25	177	6	183	1	170	2.1e-38	0.954802	GH	lysozyme (EC 3.2.1.17)
LAGF_16__32253_41	320	CBM50	40	276	318	1	39	7.6e-16	0.95	CBM	Modules of approx. 50 residues found attached to various enzymes from families GH18, GH19, GH23, GH24, GH25 and GH73, i.e. enzymes cleaving either chitin or peptidoglycan. Binding to chitopentaose demonstrated in the case of Pteris ryukyuensis chitinase A [Ohnuma T et al. (2008) J. Biol. Chem. 283:5178-87 (PMID: 18083709)]. CBM50 modules are also found in a multitude of other enzymes targeting th…
LAGF_16__329027_13	614	CE14	124	331	486	1	112	1.4e-08	0.895161	CE	N-acetyl-1-D-myo-inosityl-2-amino-2-deoxy-alpha-D-glucopyranoside deacetylase (EC 3.5.1.89); diacetylchitobiose deacetylase (EC 3.5.1.-); mycothiol S-conjugate amidase (EC 3.5.1.-)
LAGF_16__341958_6	365	GH13	299	60	288	24	210	4e-07	0.622074	GH	alpha-amylase (EC 3.2.1.1); pullulanase (EC 3.2.1.41); cyclomaltodextrin glucanotransferase (EC 2.4.1.19); cyclomaltodextrinase (EC 3.2.1.54); trehalose-6-phosphate hydrolase (EC 3.2.1.93); oligo-alpha-glucosidase (EC 3.2.1.10); maltogenic amylase (EC 3.2.1.133); neopullulanase (EC 3.2.1.135); alpha-glucosidase (EC 3.2.1.20); maltotetraose-forming alpha-amylase (EC 3.2.1.60); isoamylase (EC 3.2.1…
LAGF_16__355083_6	291	CE12	210	13	160	65	204	5.6e-07	0.661905	CE	pectin acetylesterase (EC 3.1.1.-); rhamnogalacturonan acetylesterase (EC 3.1.1.-); acetyl xylan esterase (EC 3.1.1.72)
LAGF_16__356976_20	86	CBM50	40	35	83	1	39	1e-09	0.95	CBM	Modules of approx. 50 residues found attached to various enzymes from families GH18, GH19, GH23, GH24, GH25 and GH73, i.e. enzymes cleaving either chitin or peptidoglycan. Binding to chitopentaose demonstrated in the case of Pteris ryukyuensis chitinase A [Ohnuma T et al. (2008) J. Biol. Chem. 283:5178-87 (PMID: 18083709)]. CBM50 modules are also found in a multitude of other enzymes targeting th…
LAGF_16__356976_30	607	GH23	135	440	552	2	117	1.6e-26	0.851852	GH	lysozyme type G (EC 3.2.1.17); peptidoglycan lyase (EC 4.2.2.-) also known in the literature as peptidoglycan lytic transglycosylase
LAGF_16__356976_5	585	CE10	341	106	285	61	228	1.4e-33	0.489736	CE	arylesterase (EC 3.1.1.-); carboxyl esterase (EC 3.1.1.3); acetylcholinesterase (EC 3.1.1.7); cholinesterase (EC 3.1.1.8); sterol esterase (EC 3.1.1.13); brefeldin A esterase (EC 3.1.1.-).
LAGF_16__362904_9	217	GH73	128	80	188	3	120	2.4e-11	0.914062	GH	peptidoglycan hydrolase with endo-beta-N-acetylglucosaminidase specificity (EC 3.2.1.-)
LAGF_16__365170_3	348	GT4	160	174	320	14	159	4.5e-11	0.90625	GT	sucrose synthase (EC 2.4.1.13); sucrose-phosphate synthase (EC 2.4.1.14); alpha-glucosyltransferase (EC 2.4.1.52); lipopolysaccharide N-acetylglucosaminyltransferase (EC 2.4.1.56); GDP-Man alpha-mannosyltransferase (EC 2.4.1.-); 1,2-diacylglycerol 3-glucosyltransferase (EC 2.4.1.157); diglucosyl diacylglycerol synthase (EC 2.4.1.208); digalactosyldiacylglycerol synthase (EC 2.4.1.141); trehalose …
LAGF_16__370250_5	265	CBM50	40	220	263	2	39	2.9e-11	0.925	CBM	Modules of approx. 50 residues found attached to various enzymes from families GH18, GH19, GH23, GH24, GH25 and GH73, i.e. enzymes cleaving either chitin or peptidoglycan. Binding to chitopentaose demonstrated in the case of Pteris ryukyuensis chitinase A [Ohnuma T et al. (2008) J. Biol. Chem. 283:5178-87 (PMID: 18083709)]. CBM50 modules are also found in a multitude of other enzymes targeting th…
LAGF_16__371016_2	261	CE1	227	11	257	2	223	8e-42	0.973568	CE	acetyl xylan esterase (EC 3.1.1.72); cinnamoyl esterase (EC 3.1.1.-); feruloyl esterase (EC 3.1.1.73); carboxylesterase (EC 3.1.1.1); S-formylglutathione hydrolase (EC 3.1.2.12)
LAGF_16__371016_4	212	AA6	195	70	159	60	147	5.2e-10	0.446154	AA	1,4-benzoquinone reductase (EC. 1.6.5.6)
LAGF_16__375811_26	305	CE11	271	6	224	1	218	1.5e-74	0.800738	CE	UDP-3-0-acyl N-acetylglucosamine deacetylase (EC 3.5.1.-).
LAGF_16__375811_7	204	CBM12	34	97	114	10	27	0.00025	0.5	CBM	Modules of approx. 40-60 residues. The majority of these modules is found among chitinases where the function is chitin-binding. Distantly related to the CBM5 family.
LAGF_16__383324_2	980	CE10	341	754	930	123	310	5.2e-09	0.548387	CE	arylesterase (EC 3.1.1.-); carboxyl esterase (EC 3.1.1.3); acetylcholinesterase (EC 3.1.1.7); cholinesterase (EC 3.1.1.8); sterol esterase (EC 3.1.1.13); brefeldin A esterase (EC 3.1.1.-).
LAGF_16__386203_1	357	GH3	216	64	286	5	215	6.7e-45	0.972222	GH	beta-glucosidase (EC 3.2.1.21); xylan 1,4-beta-xylosidase (EC 3.2.1.37); beta-N-acetylhexosaminidase (EC 3.2.1.52); glucan 1,3-beta-glucosidase (EC 3.2.1.58); glucan 1,4-beta-glucosidase (EC 3.2.1.74); exo-1,3-1,4-glucanase (EC 3.2.1.-); alphalpha-L-arabinofuranosidase (EC 3.2.1.55).
LAGF_16__391318_3	362	CBM4	126	266	310	57	95	0.00098	0.301587	CBM	Modules of approx. 150 residues found in bacterial enzymes. Binding of these modules has been demonstrated with xylan, beta-1,3-glucan, beta-1,3-1,4-glucan, beta-1,6-glucan and amorphous cellulose but not with crystalline cellulose.
LAGF_16__392597_19	287	GH13	266	9	208	1	214	5.7e-41	0.800752	GH	alpha-amylase (EC 3.2.1.1); pullulanase (EC 3.2.1.41); cyclomaltodextrin glucanotransferase (EC 2.4.1.19); cyclomaltodextrinase (EC 3.2.1.54); trehalose-6-phosphate hydrolase (EC 3.2.1.93); oligo-alpha-glucosidase (EC 3.2.1.10); maltogenic amylase (EC 3.2.1.133); neopullulanase (EC 3.2.1.135); alpha-glucosidase (EC 3.2.1.20); maltotetraose-forming alpha-amylase (EC 3.2.1.60); isoamylase (EC 3.2.1…
LAGF_16__392597_4	230	CBM5	40	188	208	5	25	0.00067	0.5	CBM	Modules of approx. 60 residues found in bacterial enzymes. Chitin-binding described in several cases. Distantly related to the CBM12 family.
LAGF_16__392597_4	230	CBM12	34	132	160	6	34	6.8e-10	0.823529	CBM	Modules of approx. 40-60 residues. The majority of these modules is found among chitinases where the function is chitin-binding. Distantly related to the CBM5 family.
LAGF_16__392854_1	1162	CBM61	141	291	430	5	141	8.6e-11	0.964539	CBM	Modules of approx. 150 residues found appended to GH16, GH30, GH31, GH43, GH53 and GH66 catalytic domains. A beta-1,4-galactan binding function has been demonstrated for the CBM60 of Thermotoga maritima GH53 galactanase [PMID: 20826814].
LAGF_16__392854_8	437	dockerin	21	254	268	1	15	0.0002	0.666667	Cellulosome	The cohesin-dockerin interaction is the crucial interaction for complex formation in the cellulosome
LAGF_16__402845_14	521	GH2	752	19	452	26	390	2.5e-70	0.484043	GH	beta-galactosidase (EC 3.2.1.23) ; beta-mannosidase (EC 3.2.1.25); beta-glucuronidase (EC 3.2.1.31); mannosylglycoprotein endo-beta-mannosidase (EC 3.2.1.152); exo-beta-glucosaminidase (EC 3.2.1.165)
LAGF_16__406095_11	493	GH77	494	9	489	1	492	8.4e-159	0.993927	GH	amylomaltase or 4-alpha-glucanotransferase (EC 2.4.1.25)
LAGF_16__406095_24	622	GH13	349	110	450	1	348	5.6e-135	0.994269	GH	alpha-amylase (EC 3.2.1.1); pullulanase (EC 3.2.1.41); cyclomaltodextrin glucanotransferase (EC 2.4.1.19); cyclomaltodextrinase (EC 3.2.1.54); trehalose-6-phosphate hydrolase (EC 3.2.1.93); oligo-alpha-glucosidase (EC 3.2.1.10); maltogenic amylase (EC 3.2.1.133); neopullulanase (EC 3.2.1.135); alpha-glucosidase (EC 3.2.1.20); maltotetraose-forming alpha-amylase (EC 3.2.1.60); isoamylase (EC 3.2.1…
LAGF_16__406095_3	431	GH136	491	6	427	3	384	7e-133	0.775967	GH	lacto-N-biosidase (EC 3.2.1.140)
LAGF_16__406095_8	718	GH112	715	3	713	1	714	0	0.997203	GH	lacto-N-biose phosphorylase or galacto-N-biose phosphorylase (EC 2.4.1.211); D-galactosyl-1,4-L-rhamnose phosphorylase (EC 2.4.1.-)
LAGF_16__407821_10	517	CBM50	40	466	504	1	35	1.6e-08	0.85	CBM	Modules of approx. 50 residues found attached to various enzymes from families GH18, GH19, GH23, GH24, GH25 and GH73, i.e. enzymes cleaving either chitin or peptidoglycan. Binding to chitopentaose demonstrated in the case of Pteris ryukyuensis chitinase A [Ohnuma T et al. (2008) J. Biol. Chem. 283:5178-87 (PMID: 18083709)]. CBM50 modules are also found in a multitude of other enzymes targeting th…
LAGF_16__47981_7	449	CBM50	40	31	76	1	40	5.3e-10	0.975	CBM	Modules of approx. 50 residues found attached to various enzymes from families GH18, GH19, GH23, GH24, GH25 and GH73, i.e. enzymes cleaving either chitin or peptidoglycan. Binding to chitopentaose demonstrated in the case of Pteris ryukyuensis chitinase A [Ohnuma T et al. (2008) J. Biol. Chem. 283:5178-87 (PMID: 18083709)]. CBM50 modules are also found in a multitude of other enzymes targeting th…
LAGF_16__53208_3	441	GH28	325	47	397	6	309	1.3e-70	0.932308	GH	polygalacturonase (EC 3.2.1.15); exo-polygalacturonase (EC 3.2.1.67); exo-polygalacturonosidase (EC 3.2.1.82); rhamnogalacturonase (EC 3.2.1.-); endo-xylogalacturonan hydrolase (EC 3.2.1.-); rhamnogalacturonan alpha-L-rhamnopyranohydrolase (EC 3.2.1.40)
LAGF_1__6603_2	1008	GH31	427	426	894	1	427	6.5e-135	0.997658	GH	alpha-glucosidase (EC 3.2.1.20); alpha-1,3-glucosidase (EC 3.2.1.84); sucrase-isomaltase (EC 3.2.1.48) (EC 3.2.1.10); alpha-xylosidase (EC 3.2.1.-); alpha-glucan lyase (EC 4.2.2.13); isomaltosyltransferase (EC 2.4.1.-).
LAGF_1__6603_3	829	GH2	752	18	591	24	473	3e-124	0.597074	GH	beta-galactosidase (EC 3.2.1.23) ; beta-mannosidase (EC 3.2.1.25); beta-glucuronidase (EC 3.2.1.31); mannosylglycoprotein endo-beta-mannosidase (EC 3.2.1.152); exo-beta-glucosaminidase (EC 3.2.1.165)
LAGF_1__6603_4	790	GH31	427	319	741	1	427	2.5e-123	0.997658	GH	alpha-glucosidase (EC 3.2.1.20); alpha-1,3-glucosidase (EC 3.2.1.84); sucrase-isomaltase (EC 3.2.1.48) (EC 3.2.1.10); alpha-xylosidase (EC 3.2.1.-); alpha-glucan lyase (EC 4.2.2.13); isomaltosyltransferase (EC 2.4.1.-).
LAGF_16__66186_5	725	CE1	227	484	700	11	208	9.5e-11	0.867841	CE	acetyl xylan esterase (EC 3.1.1.72); cinnamoyl esterase (EC 3.1.1.-); feruloyl esterase (EC 3.1.1.73); carboxylesterase (EC 3.1.1.1); S-formylglutathione hydrolase (EC 3.1.2.12)
LAGF_16__69506_1	460	GH2	752	63	460	16	355	1.9e-98	0.450798	GH	beta-galactosidase (EC 3.2.1.23) ; beta-mannosidase (EC 3.2.1.25); beta-glucuronidase (EC 3.2.1.31); mannosylglycoprotein endo-beta-mannosidase (EC 3.2.1.152); exo-beta-glucosaminidase (EC 3.2.1.165)
LAGF_16__69506_2	763	CBM32	124	60	186	10	122	3.7e-10	0.903226	CBM	Binding to galactose and lactose has been demonstrated for the module of Micromonospora viridifaciens sialidase (PMID: 16239725). Binding to polygalacturonic acid has been shown for a Yersinia member (PMID: 17292916). Binding to LacNAc (beta-D-galactosyl-1,4-beta-D-N-acetylglucosamine) has been shown for an N-acetylglucosaminidase from Clostridium perfingens (PMID: 16990278).
LAGF_16__69506_3	282	CBM32	124	138	268	10	122	2.7e-16	0.903226	CBM	Binding to galactose and lactose has been demonstrated for the module of Micromonospora viridifaciens sialidase (PMID: 16239725). Binding to polygalacturonic acid has been shown for a Yersinia member (PMID: 17292916). Binding to LacNAc (beta-D-galactosyl-1,4-beta-D-N-acetylglucosamine) has been shown for an N-acetylglucosaminidase from Clostridium perfingens (PMID: 16990278).
LAGF_16__69506_7	668	GH97	631	24	665	8	630	3.1e-195	0.985737	GH	alpha-glucosidase (EC 3.2.1.20); alpha-galactosidase (EC 3.2.1.22)
LAGF_16__72779_3	445	GH29	346	9	355	10	344	2.8e-98	0.965318	GH	alpha-L-fucosidase (EC 3.2.1.51)
LAGF_16__72779_6	620	GH2	752	43	522	14	413	1.7e-107	0.530585	GH	beta-galactosidase (EC 3.2.1.23) ; beta-mannosidase (EC 3.2.1.25); beta-glucuronidase (EC 3.2.1.31); mannosylglycoprotein endo-beta-mannosidase (EC 3.2.1.152); exo-beta-glucosaminidase (EC 3.2.1.165)
LAGF_1__67851_13	240	CBM50	40	30	70	1	37	8.5e-11	0.9	CBM	Modules of approx. 50 residues found attached to various enzymes from families GH18, GH19, GH23, GH24, GH25 and GH73, i.e. enzymes cleaving either chitin or peptidoglycan. Binding to chitopentaose demonstrated in the case of Pteris ryukyuensis chitinase A [Ohnuma T et al. (2008) J. Biol. Chem. 283:5178-87 (PMID: 18083709)]. CBM50 modules are also found in a multitude of other enzymes targeting th…
LAGF_16__79505_6	891	GH77	494	240	884	1	489	2.5e-149	0.987854	GH	amylomaltase or 4-alpha-glucanotransferase (EC 2.4.1.25)
LAGF_16__79505_6	891	CBM20	90	131	215	6	88	3e-16	0.911111	CBM	The granular starch-binding function has been demonstrated in several cases. Interact strongly with cyclodextrins. Often designated as starch-binding domains (SBD).
LAGF_16__79505_7	712	GH97	631	11	708	5	630	2.8e-249	0.990491	GH	alpha-glucosidase (EC 3.2.1.20); alpha-galactosidase (EC 3.2.1.22)
LAGF_16__83895_6	393	CE1	227	151	388	1	221	1.8e-56	0.969163	CE	acetyl xylan esterase (EC 3.1.1.72); cinnamoyl esterase (EC 3.1.1.-); feruloyl esterase (EC 3.1.1.73); carboxylesterase (EC 3.1.1.1); S-formylglutathione hydrolase (EC 3.1.2.12)
LAGF_16__83895_6	393	CBM48	76	34	109	10	67	5.3e-07	0.75	CBM	Modules of approx. 100 residues with glycogen-binding function, appended to GH13 modules. Also found in the beta subunit (glycogen-binding) of AMP-activated protein kinases (AMPK)
LAGF_16__83895_8	576	GH3	216	74	305	3	208	2.7e-67	0.949074	GH	beta-glucosidase (EC 3.2.1.21); xylan 1,4-beta-xylosidase (EC 3.2.1.37); beta-N-acetylhexosaminidase (EC 3.2.1.52); glucan 1,3-beta-glucosidase (EC 3.2.1.58); glucan 1,4-beta-glucosidase (EC 3.2.1.74); exo-1,3-1,4-glucanase (EC 3.2.1.-); alphalpha-L-arabinofuranosidase (EC 3.2.1.55).
LAGF_16__8954_13	385	GT2	230	49	268	1	221	4.1e-12	0.956522	GT	cellulose synthase (EC 2.4.1.12); chitin synthase (EC 2.4.1.16); dolichyl-phosphate beta-D-mannosyltransferase (EC 2.4.1.83); dolichyl-phosphate beta-glucosyltransferase (EC 2.4.1.117); N-acetylglucosaminyltransferase (EC 2.4.1.-); N-acetylgalactosaminyltransferase (EC 2.4.1.-); hyaluronan synthase (EC 2.4.1.212); chitin oligosaccharide synthase (EC 2.4.1.-); beta-1,3-glucan synthase (EC 2.4.1.34…
LAGF_16__94043_1	523	GH127	524	38	523	1	478	2.1e-189	0.910305	GH	尾-L-arabinofuranosidase (EC 3.2.1.185); 3-C-carboxy-5-deoxy-L-xylose (aceric acid) hydrolase
LAGF_16__94043_2	659	GH97	631	19	655	8	630	1.2e-180	0.985737	GH	alpha-glucosidase (EC 3.2.1.20); alpha-galactosidase (EC 3.2.1.22)
LAGF_16__94043_3	817	GH127	524	33	569	3	524	5e-199	0.994275	GH	尾-L-arabinofuranosidase (EC 3.2.1.185); 3-C-carboxy-5-deoxy-L-xylose (aceric acid) hydrolase
LAGF_16__94232_11	1206	GH43	233	486	727	2	233	2.9e-75	0.991416	GH	beta-xylosidase (EC 3.2.1.37); beta-1,3-xylosidase (EC 3.2.1.-); alpha-L-arabinofuranosidase (EC 3.2.1.55); arabinanase (EC 3.2.1.99); xylanase (EC 3.2.1.8); galactan 1,3-beta-galactosidase (EC 3.2.1.145)
LAGF_16__94232_3	426	GH23	135	119	250	4	119	3.1e-23	0.851852	GH	lysozyme type G (EC 3.2.1.17); peptidoglycan lyase (EC 4.2.2.-) also known in the literature as peptidoglycan lytic transglycosylase
LAGF_16__94232_3	426	CBM50	40	384	424	2	39	5.7e-10	0.925	CBM	Modules of approx. 50 residues found attached to various enzymes from families GH18, GH19, GH23, GH24, GH25 and GH73, i.e. enzymes cleaving either chitin or peptidoglycan. Binding to chitopentaose demonstrated in the case of Pteris ryukyuensis chitinase A [Ohnuma T et al. (2008) J. Biol. Chem. 283:5178-87 (PMID: 18083709)]. CBM50 modules are also found in a multitude of other enzymes targeting th…
LAGF_16__94232_5	318	CE8	288	32	314	3	283	1.9e-100	0.972222	CE	pectin methylesterase (EC 3.1.1.11).
LAGF_16__94232_9	680	GH43	271	23	242	1	229	5.9e-74	0.841328	GH	beta-xylosidase (EC 3.2.1.37); beta-1,3-xylosidase (EC 3.2.1.-); alpha-L-arabinofuranosidase (EC 3.2.1.55); arabinanase (EC 3.2.1.99); xylanase (EC 3.2.1.8); galactan 1,3-beta-galactosidase (EC 3.2.1.145)
LAGF_16__97661_21	103	CBM50	40	50	100	1	39	5.6e-06	0.95	CBM	Modules of approx. 50 residues found attached to various enzymes from families GH18, GH19, GH23, GH24, GH25 and GH73, i.e. enzymes cleaving either chitin or peptidoglycan. Binding to chitopentaose demonstrated in the case of Pteris ryukyuensis chitinase A [Ohnuma T et al. (2008) J. Biol. Chem. 283:5178-87 (PMID: 18083709)]. CBM50 modules are also found in a multitude of other enzymes targeting th…
LAGF_1__7189_10	304	GH13	266	98	292	1	201	8.2e-32	0.75188	GH	alpha-amylase (EC 3.2.1.1); pullulanase (EC 3.2.1.41); cyclomaltodextrin glucanotransferase (EC 2.4.1.19); cyclomaltodextrinase (EC 3.2.1.54); trehalose-6-phosphate hydrolase (EC 3.2.1.93); oligo-alpha-glucosidase (EC 3.2.1.10); maltogenic amylase (EC 3.2.1.133); neopullulanase (EC 3.2.1.135); alpha-glucosidase (EC 3.2.1.20); maltotetraose-forming alpha-amylase (EC 3.2.1.60); isoamylase (EC 3.2.1…
LALS_14__264535_11	493	SLH	42	263	303	1	41	1.6e-11	0.952381	Cellulosome	S-layer homology domain, anchoring cellulosome onto the bacterial cell surfaces
LALS_14__266089_2	665	GH35	307	36	348	1	306	9.5e-115	0.993485	GH	beta-galactosidase (EC 3.2.1.23); exo-beta-glucosaminidase (EC 3.2.1.165)
LALS_14__267694_1	1018	GH2	752	20	544	22	447	2.8e-60	0.56516	GH	beta-galactosidase (EC 3.2.1.23) ; beta-mannosidase (EC 3.2.1.25); beta-glucuronidase (EC 3.2.1.31); mannosylglycoprotein endo-beta-mannosidase (EC 3.2.1.152); exo-beta-glucosaminidase (EC 3.2.1.165)
LALS_14__267694_1	1018	CBM32	124	870	933	6	69	5.3e-05	0.508065	CBM	Binding to galactose and lactose has been demonstrated for the module of Micromonospora viridifaciens sialidase (PMID: 16239725). Binding to polygalacturonic acid has been shown for a Yersinia member (PMID: 17292916). Binding to LacNAc (beta-D-galactosyl-1,4-beta-D-N-acetylglucosamine) has been shown for an N-acetylglucosaminidase from Clostridium perfingens (PMID: 16990278).
LALS_14__267694_2	1504	PL11	583	24	611	2	571	9.4e-153	0.975986	PL	rhamnogalacturonan lyase (EC 4.2.2.-); exo-unsaturated rhamnogalacturonan lyase (EC 4.2.2.-)
LALS_14__267694_3	415	CE12	210	165	367	1	208	4.8e-66	0.985714	CE	pectin acetylesterase (EC 3.1.1.-); rhamnogalacturonan acetylesterase (EC 3.1.1.-); acetyl xylan esterase (EC 3.1.1.72)
LALS_14__267694_4	444	GH28	325	81	422	8	309	8.5e-58	0.926154	GH	polygalacturonase (EC 3.2.1.15); exo-polygalacturonase (EC 3.2.1.67); exo-polygalacturonosidase (EC 3.2.1.82); rhamnogalacturonase (EC 3.2.1.-); endo-xylogalacturonan hydrolase (EC 3.2.1.-); rhamnogalacturonan alpha-L-rhamnopyranohydrolase (EC 3.2.1.40)
LALS_14__267694_6	753	GH3	216	92	310	3	215	1.8e-66	0.981481	GH	beta-glucosidase (EC 3.2.1.21); xylan 1,4-beta-xylosidase (EC 3.2.1.37); beta-N-acetylhexosaminidase (EC 3.2.1.52); glucan 1,3-beta-glucosidase (EC 3.2.1.58); glucan 1,4-beta-glucosidase (EC 3.2.1.74); exo-1,3-1,4-glucanase (EC 3.2.1.-); alphalpha-L-arabinofuranosidase (EC 3.2.1.55).
LALS_14__267694_7	767	GH3	216	62	282	2	214	4.3e-63	0.981481	GH	beta-glucosidase (EC 3.2.1.21); xylan 1,4-beta-xylosidase (EC 3.2.1.37); beta-N-acetylhexosaminidase (EC 3.2.1.52); glucan 1,3-beta-glucosidase (EC 3.2.1.58); glucan 1,4-beta-glucosidase (EC 3.2.1.74); exo-1,3-1,4-glucanase (EC 3.2.1.-); alphalpha-L-arabinofuranosidase (EC 3.2.1.55).
LALS_14__268277_2	367	SLH	42	33	70	1	38	0.00074	0.880952	Cellulosome	S-layer homology domain, anchoring cellulosome onto the bacterial cell surfaces
LALS_14__268277_31	446	CBM50	40	185	227	1	39	1.8e-06	0.95	CBM	Modules of approx. 50 residues found attached to various enzymes from families GH18, GH19, GH23, GH24, GH25 and GH73, i.e. enzymes cleaving either chitin or peptidoglycan. Binding to chitopentaose demonstrated in the case of Pteris ryukyuensis chitinase A [Ohnuma T et al. (2008) J. Biol. Chem. 283:5178-87 (PMID: 18083709)]. CBM50 modules are also found in a multitude of other enzymes targeting th…
LALS_14__268575_13	541	GH24	137	205	352	1	137	7.6e-23	0.992701	GH	lysozyme (EC 3.2.1.17)
LALS_14__269636_11	359	GH25	177	6	192	1	176	4.4e-41	0.988701	GH	lysozyme (EC 3.2.1.17)
LALS_14__279863_28	257	CBM50	40	210	252	1	39	1e-13	0.95	CBM	Modules of approx. 50 residues found attached to various enzymes from families GH18, GH19, GH23, GH24, GH25 and GH73, i.e. enzymes cleaving either chitin or peptidoglycan. Binding to chitopentaose demonstrated in the case of Pteris ryukyuensis chitinase A [Ohnuma T et al. (2008) J. Biol. Chem. 283:5178-87 (PMID: 18083709)]. CBM50 modules are also found in a multitude of other enzymes targeting th…
LALS_14__279863_28	257	GH25	177	5	173	1	177	2.5e-45	0.99435	GH	lysozyme (EC 3.2.1.17)
LALS_14__279971_29	262	GT2	170	83	196	1	103	3.5e-25	0.6	GT	cellulose synthase (EC 2.4.1.12); chitin synthase (EC 2.4.1.16); dolichyl-phosphate beta-D-mannosyltransferase (EC 2.4.1.83); dolichyl-phosphate beta-glucosyltransferase (EC 2.4.1.117); N-acetylglucosaminyltransferase (EC 2.4.1.-); N-acetylgalactosaminyltransferase (EC 2.4.1.-); hyaluronan synthase (EC 2.4.1.212); chitin oligosaccharide synthase (EC 2.4.1.-); beta-1,3-glucan synthase (EC 2.4.1.34…
LALS_14__284193_30	252	GH25	177	54	229	1	176	1.7e-37	0.988701	GH	lysozyme (EC 3.2.1.17)
LALS_14__284193_34	262	CE1	227	73	200	25	141	4e-11	0.511013	CE	acetyl xylan esterase (EC 3.1.1.72); cinnamoyl esterase (EC 3.1.1.-); feruloyl esterase (EC 3.1.1.73); carboxylesterase (EC 3.1.1.1); S-formylglutathione hydrolase (EC 3.1.2.12)
LALS_14__284767_11	289	GT2	170	4	153	1	141	2e-22	0.823529	GT	cellulose synthase (EC 2.4.1.12); chitin synthase (EC 2.4.1.16); dolichyl-phosphate beta-D-mannosyltransferase (EC 2.4.1.83); dolichyl-phosphate beta-glucosyltransferase (EC 2.4.1.117); N-acetylglucosaminyltransferase (EC 2.4.1.-); N-acetylgalactosaminyltransferase (EC 2.4.1.-); hyaluronan synthase (EC 2.4.1.212); chitin oligosaccharide synthase (EC 2.4.1.-); beta-1,3-glucan synthase (EC 2.4.1.34…
LALS_14__284767_13	388	GT2	96	33	115	1	84	3.1e-14	0.864583	GT	cellulose synthase (EC 2.4.1.12); chitin synthase (EC 2.4.1.16); dolichyl-phosphate beta-D-mannosyltransferase (EC 2.4.1.83); dolichyl-phosphate beta-glucosyltransferase (EC 2.4.1.117); N-acetylglucosaminyltransferase (EC 2.4.1.-); N-acetylgalactosaminyltransferase (EC 2.4.1.-); hyaluronan synthase (EC 2.4.1.212); chitin oligosaccharide synthase (EC 2.4.1.-); beta-1,3-glucan synthase (EC 2.4.1.34…
LALS_14__284767_1	601	GT45	115	377	415	46	86	2.3e-05	0.347826	GT	alpha-N-acteylglucosaminyltransferase (EC 2.4.1.-)
LALS_14__284767_9	286	GT6	280	3	109	44	148	4e-08	0.371429	GT	alpha-1,3-galactosyltransferase (EC 2.4.1.87); alpha-1,3 N-acetylgalactosaminyltransferase (EC 2.4.1.40); alpha-galactosyltransferase (EC 2.4.1.37); globoside alpha-N-acetylgalactosaminyltransferase (EC 2.4.1.88).
LALS_14__284911_4	708	GH13	293	258	549	1	293	2.8e-145	0.996587	GH	alpha-amylase (EC 3.2.1.1); pullulanase (EC 3.2.1.41); cyclomaltodextrin glucanotransferase (EC 2.4.1.19); cyclomaltodextrinase (EC 3.2.1.54); trehalose-6-phosphate hydrolase (EC 3.2.1.93); oligo-alpha-glucosidase (EC 3.2.1.10); maltogenic amylase (EC 3.2.1.133); neopullulanase (EC 3.2.1.135); alpha-glucosidase (EC 3.2.1.20); maltotetraose-forming alpha-amylase (EC 3.2.1.60); isoamylase (EC 3.2.1…
LALS_14__284911_4	708	CBM48	76	89	163	3	61	2.9e-12	0.763158	CBM	Modules of approx. 100 residues with glycogen-binding function, appended to GH13 modules. Also found in the beta subunit (glycogen-binding) of AMP-activated protein kinases (AMPK)
LALS_14__285013_22	173	SLH	42	119	159	2	41	0.00017	0.928571	Cellulosome	S-layer homology domain, anchoring cellulosome onto the bacterial cell surfaces
LALS_14__287285_10	628	GH97	631	10	623	3	630	1.9e-169	0.993661	GH	alpha-glucosidase (EC 3.2.1.20); alpha-galactosidase (EC 3.2.1.22)
LALS_14__287285_11	554	GH29	346	15	438	6	346	1.6e-94	0.982659	GH	alpha-L-fucosidase (EC 3.2.1.51)
LALS_14__287285_14	185	GH29	346	10	183	7	174	3.3e-53	0.482659	GH	alpha-L-fucosidase (EC 3.2.1.51)
LALS_14__288477_5	875	GH77	494	401	866	179	490	2.2e-74	0.629555	GH	amylomaltase or 4-alpha-glucanotransferase (EC 2.4.1.25)
LALS_14__288477_5	875	CBM20	90	2	80	2	73	2.9e-05	0.788889	CBM	The granular starch-binding function has been demonstrated in several cases. Interact strongly with cyclodextrins. Often designated as starch-binding domains (SBD).
LALS_14__288865_11	441	GH25	177	238	414	1	177	1.4e-40	0.99435	GH	lysozyme (EC 3.2.1.17)
LALS_14__291226_38	684	GH120	91	298	388	1	91	8.8e-34	0.989011	GH	beta-xylosidase (EC 3.2.1.37)
LALS_14__292170_4	622	CE1	227	481	620	9	139	4.5e-08	0.572687	CE	acetyl xylan esterase (EC 3.1.1.72); cinnamoyl esterase (EC 3.1.1.-); feruloyl esterase (EC 3.1.1.73); carboxylesterase (EC 3.1.1.1); S-formylglutathione hydrolase (EC 3.1.2.12)
LALS_14__299004_18	85	CBM40	179	2	71	100	173	9e-06	0.407821	CBM	Modules of approx. 200 residues, found at the N-terminus of GH33 sialidases. Can also be found inserted in the beta-propeller of GH33 sialidases. The sialic acid binding function has been demonstrated for the N-terminal CBM40 of Vibrio cholerae sialidase (Moustafa et al. (2004) J Biol Chem 279:40819-26) (PMID: 15226294).
LALS_14__299171_5	582	CBM30	91	23	99	4	89	1.1e-05	0.934066	CBM	Binding to cellulose has been demonstrated for the N-terminal module of Fibrobacter succinogenes CelF.
LALS_14__299171_5	582	GH9	418	113	574	2	418	1.2e-95	0.995215	GH	endoglucanase (EC 3.2.1.4); cellobiohydrolase (EC 3.2.1.91); beta-glucosidase (EC 3.2.1.21); exo-beta-glucosaminidase (EC 3.2.1.165)
LALS_14__299171_6	788	GH3	216	118	345	5	215	1e-60	0.972222	GH	beta-glucosidase (EC 3.2.1.21); xylan 1,4-beta-xylosidase (EC 3.2.1.37); beta-N-acetylhexosaminidase (EC 3.2.1.52); glucan 1,3-beta-glucosidase (EC 3.2.1.58); glucan 1,4-beta-glucosidase (EC 3.2.1.74); exo-1,3-1,4-glucanase (EC 3.2.1.-); alphalpha-L-arabinofuranosidase (EC 3.2.1.55).
LALS_14__301091_16	848	GH28	325	69	438	6	309	2.9e-84	0.932308	GH	polygalacturonase (EC 3.2.1.15); exo-polygalacturonase (EC 3.2.1.67); exo-polygalacturonosidase (EC 3.2.1.82); rhamnogalacturonase (EC 3.2.1.-); endo-xylogalacturonan hydrolase (EC 3.2.1.-); rhamnogalacturonan alpha-L-rhamnopyranohydrolase (EC 3.2.1.40)
LALS_14__301091_16	848	GH105	332	489	844	6	331	5.7e-114	0.978916	GH	unsaturated rhamnogalacturonyl hydrolase (EC 3.2.1.-)
LALS_14__301091_21	870	GH106	824	19	600	3	517	1.6e-164	0.623786	GH	alpha-L-rhamnosidase (EC 3.2.1.40)
LALS_14__301367_10	315	CE8	288	18	296	2	275	8.9e-96	0.947917	CE	pectin methylesterase (EC 3.1.1.11).
LALS_14__303050_12	370	GH23	135	218	364	15	118	4.5e-28	0.762963	GH	lysozyme type G (EC 3.2.1.17); peptidoglycan lyase (EC 4.2.2.-) also known in the literature as peptidoglycan lytic transglycosylase
LALS_14__303324_3	445	GH29	346	9	355	10	344	1e-97	0.965318	GH	alpha-L-fucosidase (EC 3.2.1.51)
LALS_14__303324_6	620	GH2	752	44	522	15	413	2e-106	0.529255	GH	beta-galactosidase (EC 3.2.1.23) ; beta-mannosidase (EC 3.2.1.25); beta-glucuronidase (EC 3.2.1.31); mannosylglycoprotein endo-beta-mannosidase (EC 3.2.1.152); exo-beta-glucosaminidase (EC 3.2.1.165)
LALS_14__303470_11	982	CBM32	124	42	160	9	114	6.8e-10	0.846774	CBM	Binding to galactose and lactose has been demonstrated for the module of Micromonospora viridifaciens sialidase (PMID: 16239725). Binding to polygalacturonic acid has been shown for a Yersinia member (PMID: 17292916). Binding to LacNAc (beta-D-galactosyl-1,4-beta-D-N-acetylglucosamine) has been shown for an N-acetylglucosaminidase from Clostridium perfingens (PMID: 16990278).
LALS_14__306257_5	219	GH24	137	4	135	1	137	2.8e-37	0.992701	GH	lysozyme (EC 3.2.1.17)
LALS_14__307519_2	453	CBM6	138	322	448	17	135	3.4e-24	0.855072	CBM	Modules of approx. 120 residues. The cellulose-binding function has been demonstrated in one case on amorphous cellulose and beta-1,4-xylan. Some of these modules also bind beta-1,3-glucan, beta-1,3-1,4-glucan, and beta-1,4-glucan.
LALS_14__307519_2	453	GH43	278	29	299	2	278	9.2e-108	0.992806	GH	beta-xylosidase (EC 3.2.1.37); beta-1,3-xylosidase (EC 3.2.1.-); alpha-L-arabinofuranosidase (EC 3.2.1.55); arabinanase (EC 3.2.1.99); xylanase (EC 3.2.1.8); galactan 1,3-beta-galactosidase (EC 3.2.1.145)
LALS_14__307519_3	811	GH31	427	212	708	1	427	5.2e-132	0.997658	GH	alpha-glucosidase (EC 3.2.1.20); alpha-1,3-glucosidase (EC 3.2.1.84); sucrase-isomaltase (EC 3.2.1.48) (EC 3.2.1.10); alpha-xylosidase (EC 3.2.1.-); alpha-glucan lyase (EC 4.2.2.13); isomaltosyltransferase (EC 2.4.1.-).
LALS_14__309609_19	124	CBM12	34	96	114	10	28	5.9e-05	0.529412	CBM	Modules of approx. 40-60 residues. The majority of these modules is found among chitinases where the function is chitin-binding. Distantly related to the CBM5 family.
LALS_14__310470_2	804	CBM4	126	666	780	12	126	1.4e-15	0.904762	CBM	Modules of approx. 150 residues found in bacterial enzymes. Binding of these modules has been demonstrated with xylan, beta-1,3-glucan, beta-1,3-1,4-glucan, beta-1,6-glucan and amorphous cellulose but not with crystalline cellulose.
LALS_14__310470_2	804	GH16	189	333	562	3	189	3.3e-50	0.984127	GH	xyloglucan:xyloglucosyltransferase (EC 2.4.1.207); keratan-sulfate endo-1,4-beta-galactosidase (EC 3.2.1.103); endo-1,3-beta-glucanase (EC 3.2.1.39); endo-1,3(4)-beta-glucanase (EC 3.2.1.6); licheninase (EC 3.2.1.73); beta-agarase (EC 3.2.1.81); kappa;-carrageenase (EC 3.2.1.83); xyloglucanase (EC 3.2.1.151)
LALS_14__317295_5	474	CBM50	40	424	465	2	40	9.8e-05	0.95	CBM	Modules of approx. 50 residues found attached to various enzymes from families GH18, GH19, GH23, GH24, GH25 and GH73, i.e. enzymes cleaving either chitin or peptidoglycan. Binding to chitopentaose demonstrated in the case of Pteris ryukyuensis chitinase A [Ohnuma T et al. (2008) J. Biol. Chem. 283:5178-87 (PMID: 18083709)]. CBM50 modules are also found in a multitude of other enzymes targeting th…
LALS_14__318049_8	467	GH74	233	204	301	7	114	2e-07	0.459227	GH	endoglucanase (EC 3.2.1.4); oligoxyloglucan reducing end-specific cellobiohydrolase (EC 3.2.1.150); xyloglucanase (EC 3.2.1.151)
LALS_14__318049_9	575	CE10	341	36	285	56	320	2.2e-18	0.774194	CE	arylesterase (EC 3.1.1.-); carboxyl esterase (EC 3.1.1.3); acetylcholinesterase (EC 3.1.1.7); cholinesterase (EC 3.1.1.8); sterol esterase (EC 3.1.1.13); brefeldin A esterase (EC 3.1.1.-).
[truncated: 47,332 more rows]
