# Supplementary material for: Longitudinal Investigation of Enteric Virome Signatures from Parental-Generation to Offspring Pigs
Source: Microbiol Spectr. 2023 May 11;11(3):e00023-23. doi: 10.1128/spectrum.00023-23 (PMC10269631; doi:10.1128/spectrum.00023-23)
Supplement: Supplemental file 6 — Text S1. Download spectrum.00023-23-s0006.txt, TXT file, 0.6 MB [file spectrum.00023-23-s0006.txt]

>LANP_5__178150
AATCCTAAAGAACGTACATCGTAACCACACTCATTTATATGATTATCCAAATCTTCATAAACTTCCATCA
TATCTAAGGTAGTTCCATCTAAAACTATTAAGCTTCCTTCCATCATAAATTGATCATATTTAATTCTCAT
TGCTGCTGGTAATTTCATAAGAGTTGATGATGAGATGTAGTTTCTTGTTTTAATTCCAAATCGTTCATTT
CCTAATGGGAACATAAATGTGAATGCACAGAAATCGTCACCTTGTGAAAGGTCACATCCCAATGAACAAG
GCATTTGCCAATAATCTCGTTTCCTATGAGGTATGGTTTCTTCATATGTGAAGTAATAAGTATAACCTTC
CATAGGTATTCCGAAACGTTTAGCTAGAATATCATTTCTTGCTGCTGGAGCTTTTTCGGCTCTTTCAACG
TCTTGTTGATAGGTTTCATAAGAGACTGTCTTACCTAAATTAGGATTTGCTTTAGGCCACATTTCTGGAT
TATTAACTTCTTCTATTGAATCTAATTTATAATACCAAATAGATACATGAGGATTAACGTATTCACCTTT
TAATATATCCATTAATTCCATTTTGATTGTATCACCACTACCATTACGAACAGTACCTTCAGAACTCATA
GCAACGATTAAATAATCATCCAATTTAGAAGCTCCTTGTTCTATAGCACCTATAACATCTTCTCTTATAT
CTCCGGAAAGCCATTCGTCAACAGTTGAAATTTTACATCTAAGTCCTTGAAGTTTATTTATACTCATAGG
TCTTATTTCAAGTAATGAACCAGTTAAGAAATTTTCAATACCTTTTTTGGTTGATGCTAATTTCATTCTA
TTAGCTTTAGAACCAGTGGTATTTTGTATAGAACCTTCTGTTAAAAATTGAAATAAAGGACCTCGAGAAC
GTGTTATAGAAGTTCTAATTGGAGACATTACTTCTTCAGCTTGTTTCATTGTAGGAGCTGTAGTTATTTG
ATGTGTTGTCGTAGTATCAACATTTAAAAAGAAATTTTGTATGCAAGAACCGTACATTGATTTAGCAGCA
CCTCTGGCTACTATAAGATATTGTTTGGTTGTTAATCTTTTTTTAATAGTTTTCTTTACATAACGTCCAC
CATGACCATCGGGATTCGGCTCATATACACTTCTTTCAACAAAATAATACCAACCGAATATCTGTTCGGC
CCAAAGTTTAAACGTGTCTAGTAAATGTAAATCTCCACCATCTGTTAGAGTTAATTCATTTTCACAATAT
GCTATAAACCCATTTATAGCTTCATCATCGTACCATATACCAGGATTAGCTATAAGATCATCGATACGAT
TCATTTCCATGGAGATTTCTCTGCATACCGGTATTTCACCTCTCATTACGGCATCTCTAAACTGTCCGTA
ATAAATAGGTGTAGCTGTATTTGATAATGCCATAATGTTTCTCCTTTCTTATTAACTTCATTTTGAATTT
TACCTTAATTTTCCAGCAAGTTTTGCTAATTTATCAGCATTGTTATAAAGTGTGACAGGTACTGCTATAA
GTGTAGCAATTGTCATAGCGTTATCAGTAAATTTCTTTACATATGACATTCCTTTACTAATGTTACTCTG
TGATAATCTTTGATAATTCTGTTCCATTTGTAAACGGTTAATCATTTCTCTTAATTCTTTGTCACTCATA
TCTTTAACGCTTTTCTTTGAATGTGCTCTCCTATAATCTTCATTCACATCTTCCATTCTACTATTTCTTT
TTCTAATACCAGTAGATCCACTATCTTTTCTTGCTCTTCTAACGCCCCATTTCATACCAAGAACTCCATA
ATGTTGTAATTCATCTCCCATTTATTTCACCTCCTCTCCTGAATTATCAGCAGCGACATTAAGCCTCCAT
TCTAATTCATTAACTAATTTAGTCATTGAATCTACAGTGAAAGAATTTTGAGGCGGATCAAACATTAATT
TAACTTTCATATATACATAACTTTGTATAGAACCTAAATTATCAGAGTTTTTAATAAAATCACTCCACGT
ACTCGAATCATCAGTAATAAGAAAACCTTCAGATGGTCCTACACCAAGCTGAGTTAAAATCATTAGAGCA
GCATTTATATGCATAATAATATCTTGATCGAAATAATTGTAGTCTTCAGTAATACCGAGTAATTTCTTTA
TAGAAGTTAAAATACTTTCATCCATATTATCACTCCTTTTTATTTATAGGTATATTTAACCCAATTCTTT
TTAAGCCATTCATCATCTGATTCTTCAATAGAAAAATCTCGTTCAAATCCAGCTTTTTCAGCAAGTTTTT
GAGAACCTATATTATTTTTTTCAGCCCACCAGATGATTGGTTTATCAAGATTAGATTTATTTTTATCATA
CCAATCTAATCCCTTTTTTACTACTTTTAAAGCGTAACTCTTACCGCGATATTCTTTACCATTCCTTGTA
GCCACAACAGCATTATAACCTGAATCATATTCATTTAAATCGAAAAAAGATACGGGAACGTCTCCTATTT
TTTTCATGCATCTTTTAGCAACTAATTTATATTCATCTGGGGTTTTATATTTGTCATTATCATTAACTAA
ACCCATACGTTCACGTTCTTTTTTAGTTAAAGAAGATACTATATTTTCAACATCATTTTGAGTTTTAGCT
GTGTTTTTAGTACGTCGTTCTTCTATTAATCGTTTTTTACCAGTGTTTGTTAACGTTCCATCTTTATTTT
GGTATCTACGATCTCCCCATTTCATACCTTTTACGCCATAGTGATACACTTCATTATTCATTCCCACTCA
CCTCATTTCCATGGACAAGTATCATTTGGTCTTCTTTCAATTGGGTCTTTCATCAATAGATTAGCGTCCC
CATAATGTATGGCTCTATGTGTATTTTGAGTTACGCATATCAAATATTCTGGATTAAGTAGAATGTCATT
TCTATCAAGAATGTCTTTTTTACTTATAGGATTCATATGATGAATTAATATTCTACTATAAATATCTCTA
CCAGGAATAGCTAAATCACAACCATTATCTCTAACAATTATTTTATCCCTAGTAGACAACCATTCTTTAC
TTTTATAGAACATTTGATTGAGCCATCTGTCAAACCCAAAAGTTTCTTCACCAACTTGCCCATATAATTT
TAAATATTCATATCTTTCTTCGAACGTTGGTAACATTATTAATTCGGAATAAGTTCTAATACTCATCTTC
GTCTTCATCACTCTCAGTCATGTGACCACTATAATTTTTCATAGCATCAAGAGCATTCTTATATAATTCT
TCAATTCTCTTGGCTGATTGTAGATTCTCAGTTTTGGCCTCTATCAGTGCCTTTTGCTTCTCTAAAATTT
CCATTTCAATTTTTTGTTTCATAGTCCCCAACTTTAAATAATGAGTTATAACTTGAGATGAAGCTGTTCC
TTCTAATAATTGTTTTTCAGCAAGGTCCACGGCTAACGCTATCATTTGGTTCTCTCTAGCTTCAGGAGTT
AAAGCTGGTCTAATTTTCCTCTCCGACTTACTTTGTTTTTTCATAGGTATTACCCCCTTTTCATTTTGAA
GTTTATCCTTTAAAAGATACAAAATTATTTAAATCTATAACTAACGAATTAGCACCATTAACTATTCCAA
ACACATCTACATCATTCCAAACATCACTATCAGCATAGCTAAGGGCATGAGCACCTATAAATGTTTTGTA
ATTACCATCTCTCTTTATATGAGTATCGTATTTTCTATATATCATTGATAACAACATACTCTTAACTGAT
AAGCTTGGAACGACATCACTTTTGTCTTCTATAAATACTATCTTTTGTCTATTCACATCAGTTATAGGAG
ATCCTATAGCCACAGCCGCTTTTATATTATAGTTTGTCTTAATATCAATATCAGCAATTACTTGTTGTAA
AACCATTCCCCCAAGACTTAAACCATAAATATAAACATCTTCTCTTTTTGGAATAGTTTCAAGAATAGCT
TTTATAGCATTCTTTTTATAATTGTTATCTTTATTAAAAGCGGATAATAAATCTTCTTTAATACCAAGAT
TTTCTTCAGCATTAATTAAATCGGTTCCACCTAATGCTACTACATATCCCGGTTTATTTTTTAATTTACC
AATACATATAGCACCATATTCGTCACTAGCTGAAGGTAGTCCACATAATACTGTAGCATCTTTTATACAA
CTAAGAACCACTTCATCTCCTTCGTACTTATCTTTATAAACCTCTTTTATTTTTTCTACGAATAACTTTA
AATCATCCATAGTTACATTTTGATTCAAACCTCTAAAAATTTTAAACATAATAACCCTCCACATTTTATT
TATACTTAATGTTACTTTCAAATACATTACTCAAATCTTCTTGTAACACCCAAACACCATCAACCTTTTT
ATAAAGTTGGCTACCTTCAGTCCATGCACCATTAATTTTTAACAAAAATCGAGAACCGCTTACGGCTGTA
AAATCTACACTTAGAGTTGCCCCATATAATCTAACCCAAAAATCTTTATTAGGTGAAGATATCCCTCTAG
CTGAATGTATAACTATTCCTATGCTAGTTAATTCATCTCTTGTATAAGTTTTAGATGGTAAATCATAAAC
ATTAACTGATTCATCATTCGCAACAGTAGCATATTCCGATTTTTCAGTAGTTCCAACAACAATTTTTAAC
GTTAATGTTGAAAATTCAGTAACTCTAGCTTTTTGTCTTGAAGCTCTTGCTGTACAATTTACACTATTTA
TAGTTGCATCCATTGGTATTGATGATACATCGAAATGATAATATACACGACTTTGTGTAAATCTTCCTCG
TACTATATTCCATTCAGCATAACTATCTGTATTATCACTACCTTTACCTATAATTGTTGAAAACAGATGA
CCCGAAGCTTCTGATTGGTATTTTGAATTAACACTATCAAAAGAGCCTATATTAAAATTAGACATTCAAT
CATCTCCTTATAGCACTAAATATATATCGCCATCAGTACCAACTGAATTAGAAGGTGTTTCACTTCCGGT
ATATATAGTTCTTACCACTAAAGTCCCATTAATTTGTGTTCCACTTTTATCATGAGCGATAACACCCTCA
ACAAGATCATTAGTAGTAACGGTATCATTTGTTAAATCAATAAGTGTCTCGTTATTATATACAACCTTGT
TTACTGCCATAATTATCACCCAATTGTAACAGTTGTTCCACCAGCAGAATTGTCACTCTCAACATAAGGT
ATAGCGTTTACTGTTACTTGAGAAAGGTAGTTATACCCCTCATCTGGTAAAACATTTTGAACTGTTGTTG
TTGGGGTTACAGTTTTAGCTTGTGCTCTAGCTCCTTCTGTTCCAGACATAGTACCAGTAACACCTAATAT
TGTTACCCCATCACGAATATTAGTTGGGATAATTTTTGCTTGTTCTGTTGAGCTAATTGATACCTTACCA
CTACCGTCATGATAACCTTGTGCTATACTAACTTCTTGGGTTTTTGTTGAAATACTTTTTGTTACTGCTC
CATTATTAGGCATTGTTCCTGTTATTTTAGAACCCCTAGCATATGCAGTCTTACCAGTAAGTATTTCTGC
TACTGCTACAGTGGCATCTTCTGAATTAACATCATAATTGCATGTTCCAGTTATAGTTGCACCTGATTTA
TCATGAGCAGTATAACCGGTTAAAACTTTATCAGCAGTTACAGTGTCTCCAGTTAAATCGATTAATACTG
TACCGCCATATACAACCTTATTAACTTTTTTATCAGCCATTTTATTAATCATCCTCCTATTATAACTGTT
TGACCATCTTGGTCGTTATCTACTTTATAGATTGGAATTTCTTTTATAGTTAAATCTTTTATCATATGCT
TATCAAAAGTTGGTAGTATTTGTTCGTTTATCTCTGGAATAACTTCATAAGTTCCAGTATACGGTTGACA
TCCTACAAATACAGATAACGAACCTTTAAGATTACCTTCATGAGTTATCGAACCTTTAAGAGTTCCTTCA
TAACTTATCGAACCTTTAAGGTTACCGGTTCCATTAATACTTACCCCATATTAATATGTCACCTCCTGTA
AAATTTCAAAGACAGAAGGTTCTATTATAGTGTAAACCTCTTCTGATTCAGTTGTTAATTGAACATCATA
CTTGTATTTTCCAAAATCAAGTGTATTGGTGTCTGTTGGTTTAATATTAAATACGTTTGACCCTTGTATA
GTCTTTTGAAAACAGAATGTTGGATCTTTTACCGACTTTTTCACTGTTAATACTAGAGTGTCATGCTCAC
CAATAATATAATCAGAAGAATTTAAATCATTACGTATAGAGATAGTCAGTTTAGCTGTATCTCCTCTTGT
AATTCTAATAGTGTTATCATCTAGTATATATAACATCACAACACCTCCTATCATACTTTAGTTTAAAATT
TATACAGTTTATGGATAGTTTAATACGACATTTAGAAGGGTTCATAAGCATTTGTAATAGTGTGGGTGTA
TTGTAATCTTATTGAAAGGAGACGAAAACATAAGATTATGGCTTATAAACCCTTGTAAATATCGTATTAA
ACCAAAAAGCTTTTTCAAAAAATATCCCCCGGGGAATTTTTAAAGACCGAGGCGATGCACTAGGGGGTGC
AGTTTTTGTAGACCCCCCCCTATCCAACTAACCATGAATGTTAGCCGGCGTATCTTTAGTTACCTACTTA
CTTTCTTAAACATATTTGTAAAATCATATTTAATTATTTCATCAATAGCCCTTTCTATCTCTTCATTATT
CTCTTCATCTGATAATTGTTCAGATGTTTTGGCGATTCTTCCTAAATAATCACAAGAATTATAACCTTTT
TCAACATCAAACAAAAACCAAGAATCAAATTGTTCAAAAGGATCAAAAGGATTGTCGATTGTTGTTAACA
TAACTTGTTTACTCATAATAATAAACTCCTTTTAATTTTAATTTCTAATTTAATTACTTAATGTATTTGC
TAATTGTAGAAGTAGAAACACCTAAAGCTTTTGCTATTTCAGAAATAGTGTAACCTGAATTACGCATTGA
AGAGATTTTATTAATCTTAGCTGTACTAAGTGTTGTAGTAGCACGAGGTGTAGCTCTTTGTCTAAGCTCA
TCAGCATCTACTTTATTAATTATTTGGAATAGCTTATTCTCACTTATAGCACCAGATTGTATAGCTTCCC
ATTCACGATCGGTTAAGTTTATACGTTGACTATGGGCACCAACTTGTGCTCTAGCATCGGATAGTGCTCT
TTGTTTAGCCTTCTTTATTTCTTCCTTAGTCATATCGGGGTTAGCTTGTCTCATGGCTTTTACTACTCCA
TTAGCTATAGTTTGGGCCTGTCTTTCTCTAGGTGCGTTCTTTAATACAACATTAAGCTTAGCATTAAGGG
AGTCCACCTCTTTTTGGTACTTAGTCTTAGCTTCAGGGGAGTATACCATTCTTCCAGTAGCCAGCATCTC
CTTACGTGCTTGATTCCCTAGGGCCTTCATTTTATTAGCATAGTCCGCATAGGCTTCTTCTTTTGGGTGC
CCGGATGATAGGGTATGAGCATCCCTAGTCTCATACATCTTTGTACTATCCTGCATCCTTATTTTAGTTT
TACCGGTCTTAGGGTCAACATATTCCTCTATTGATTCTTTGTAATATTGTTCACCTGTCTCTGGGTTTAT
TCTAGGACTACCTTTTCTTTTTATTACAGCTTGAGGTGAAGAGGCAAGAGAAATTAAAGTACTTGCTCCT
GTCTTTAACTTACCAGTCTCTTCATCGATACGACCTTGGTATTTCTTTTTAAGTGAATCAATACCATTAT
CTCTTTCACTTTGTTTATAATCTAATTTATGCTTAGCAGCATCTATAACAACCATACTGTGTCTAACAGC
TCTAGCCATTTCTTCATCAGTTGCACCTTTTAATGTCATATCAGTAATAAGATTAGATATCTTACCCATT
TCTATCTGAGTCTTATCAACTTTCTTACCATTCTTTTCATACTTCATATAAACCATACCTTCTCGTTCAG
GGTACTCTAATTTAGGATCAAACCCCTCTAGCCCTTTTAAAGCTGGAGTTGAAGTAATATTAACTTTAAG
ATTCTTTCCATTACCACGTGTTGGTATAACCATTACTGTATCACCATCGAAATCAGCACCAGATAATCTA
TCTGCAACTTCTTTATTAATACCAATAGCATCTAAAGCATCTGTGCCAATCATTTTTCTAGCATCAGCAT
GTTTATTATTAACAGTAAGAATAGGAATTTCAAATGTACCTGCATGAGGATATCTAATAAGAGCAACCTT
TTCTCCATCTTCGTAGTTTGGTGCATAACATTCTGTAGATTTTAATGTTGGAACAGGTAATATAACTTGA
TATCTTTGTCTTGGTAATGCGGCTGCCTTTAAATGAACAGCTGCTGCATCACAGTCATCAGCGAATGATT
TAAGCATAACTTTCTTAACTGTAGGATTAGTTAATGAACGTATCTCATCAAACTCTGCTTGTTTATCAGC
TTCTGCTAAACCTAATTGTTTCTTTATTAATGATAAATTTTGTTTAGATAAGAATTGTGATGGTAATTCT
TTAGACCATTCACCCCAATCACCTTCTTCTGCTCTCTTATTTATAAGGGATAGAGATTGTTTCTTACCAG
TAACTGGGTCAGTGAATTTTCCATTAGGGTCATCATAATAACTTTGACCTCCACGTTCCTTTATTAAAGA
ACCAAAAGGATTTCTAGGGTCGTCTTTTATTGGTTTTAATACTTCTTGCATACTCTTGTTTTTAGTTTTA
TTAGTATTAAATATAACATCTACTCCATCGGGCATAGAATCTGAATATACAGCCATGCCCTTAAGATAAT
GAGTTCCATCGACCATTATTCTAACTTGAGCATAGTGAGAATTACCTAAATCTAAGTCTTTAACTCCTCT
TCTTATTTGAATAACACCATCCATTTCTATACCACCGTCTTCAGCATAGCGTATTTGTAATCTCTTACTA
TCTAGACTGCTAGGATATTGAAATGCAGGACGAACTTTTGTACCATCTTCTGTTAATATTTGATCATAAT
CTTTTACTGAATTGATTTTACCATAATTATATATATCTTTATGCTCTGTTCCAGGAGGACACAAAACACT
GATAGTTGTAAATTTACCAGGATTAGTTGCTTGAGGAACTCTACCACCATAAGTAGGATATCCTTCCATT
TCCAAAATATAAAGTGCTTGATTAAGTTTTTCTCTAGATATATTACCTAGTTCTCTTTCAACGCCAACAC
CTACATCAACCATACCTTTTTCATCAACTACTTTTTTTAAATATTCAGCAGTAGTCCTAGCTTGGTTCAT
ACGTGCTTCTGAATTAGTATTTAATAAAGACCTTACAGATGATTCATGAGCATACCCCATTTCTCTAGCT
ATCTCAGTAGGAGTATATCCTTTTTCTCTTAAACCTTTAGCAGTTGCCACAGCTAATGCTCTTCTTTCTT
CTTTAGCTAATGATACCTGAGTTCTTAAACGAGTAGTTTGAGTTCTACCAGTAACCTTATCAACAAACCC
CATAGTTCTAGCGATTTCAGTTTCACTTAAACCTTCTTTCTTAAGTTCTTCCACACGACTTAAGAAATCT
CCACTGTGTTGATAAGGATTATCTCCTGAACCCCAAGGATATCTACCAGAACGCCTAGGCATTCCATAAT
GCATTAATACATAATCTTCTAACCCCAATGAATGAACTAATTCTTCCAATGAAGGTTTTTCAAATGAATG
TTTCATATCTCTCTCCTTAGCCCTATTTCTTGATATTTCTGCATCGGTAGTAGTTCTTATAAATGGTTTA
TCATCGAAAAATGTTTTATCCGGATACATTGTTTCATCATTTAACTGAACACCTTCCATTATTACTTTTT
TATTGTATTTATATTGTTCTTTACCAAATTCTTCTGTTAATTTAGAAAATTCATCAACTTTTTCGAAATA
TGATTTTTTATCTGATTTAAACAAATTTTTATTATTAAGTGTTGATATATCAAAATTATTATTTTTTAAA
AAAGAATTAAAAACAGAATTTTTATTATTGTTAGCTTCAATTAAATTATTTAATTCAAAATATGAATCTA
AATGTATTATTTCAGTATTATCATCTTTTAAATATTTAGCTAACGTTGATTTACCAGATCCACTTATGCC
AGTTATATATAATATATTATGGTTTTTATCAGACCCAAATTTATCAATATTTTTAGATTTACTAGCTTTT
AATAATTCATGTCCATATTTTTTATCATAACGTCTAACGCCCCATTTCATACCTTTAACACCATAATGAA
CCAATTCATCTAAATCGGGTTTATCTTGATATGTCATAAAATATCATCCCCCTTAAATATAATTAACAAT
CTTCTTTTAATCGGTTTATAATTTTATCAAAAGTTATTATTTTATCAATAATTGGTACTATTTCATCAGC
CATAGGTTTATGAACTAAAATTTCATCGGATTGATATAACCTTAATTCAACATCAATATCAGTTGGTTTA
ATTTTATATTCTAAACAAAATAAAGCTACATAGATTTCTAATTGTTCCATATGTGCTGGTGTTACTCCAG
TTTTTAAATCATGAATTCTAAGTAACCCGTTTCTAAAAGAAATAGAATCTGCTGTACCAAAACAATTATC
AGAATAATATAATACTTGTTCTGGTGTCATTTTATATCCAATAGCATCGTTAACATACATATTTAATGTT
TTCTGTGACTTAGGAAGTTTTTGACCTAATTTAATACATTGTGCAGCAAACTCATGTAGTACTGTTCCCT
TTAGTGTTGCTTGATACTTTAAATATGCATTAGCGAGTTTATCTTCATCATAATTAACCCAGTGATATTT
ACTTGCACCTAAGAATGCATGTTTACCTTCTACTGAAAAATGTTTGTTGAAGTTCATATAATACCTCCTC
TTCATTCTCTGGACATATAAATCTTGAAAAAGACATATCATCCATTAGTCGGACATAGTATTCTTGATTA
GGTTGTTTGTGAGCAGTGTTCGAACGTTTTACTTCTAGAGCTGCCCATTTATCATTAAATAATATCAATA
AATCAGGAATACCTTGAATATAGTCCGGATCAGTTTTCATTACTATACAACCTTCAAACATCAATTTTAA
TCTCTTAATAAGATGCGATTGAAAGTTGCGTTCTAATTTAGCCATTTGTATCATCCCCTTTTTAAAATAA
AAAGAAAGAGTGTAAATAATACTTAAAAACGTCCAAAAGACATCTTTCCTCTCTCTCCATAAAAGGGGAT
GTATTTTTCGCGTAAAAAATAAAAGAAAAAGTATAAGAACCAAAGTTACCATCTAACCTCTCTCCGTAGA
CCACGACTTTTTATACGGATTTTTAAGCTACGTCTTGCCAAGTGAATTTAATCACCGATTCTTATTCTTT
TCATAATAGCACGTGTATTTTTCGCGAAATTTTGTACTAAATATTGCTGTGGCCAAAAACCCACTTTTAT
TTGCCAATTATATATAATATTATTATTTTTTAATAATAATAAATTAAAAAAAAAAGTGGGAAAGTGGCCA
CAAACCCCGGGAACCCGCATGAACACTGGCTTCGCGGGCTGCCCACTTTTAAAATGAAAATGGCCAAATG
GTCAAAAAAAGTGGGCTTTTTGTAAAAATTTTTTCTCACAAATCACCTCAAAACCATAAAAACCCAAATA
AAAGTGGCCAATGACCAAAAACCCAAATATAAAAGTGACCACAAAAATGCAAAAAACAAGAGGGCATGTA
CCCTCCGTTTTTAGCTTTCTTTATCATTTTCCTCAGTGTCATCCAAAGTTTTACATTTTATACCATATAA
AAAGTCAAATAAAAATCCTACAAGTATACTATATGAGATCGCAATAATATAGAAAGATATATTTATAGTT
GCACAAACAATGACTAAATTAATTAAAAATTTCAAACAAGGTATTAATATAATTGACATAAAATCCCTCC
TAATATTTTCACTCAATACGTACGTGCAATTTCCACATATCGTTTAGTTTATCTTTAATACGTTCAACTT
CTTTTATTTCATCTTTAGTACATTCGGCTTCTTTTAATCTATCTATATAATCATTTAAAAAATATATCAA
AGATGCTAATTCTGAAAGGTGTAAAGAATATATTTCTGGTACAATTTCTTCATCGTCTATTGATATTTTC
ATATAACATCTTCCCTTTCATACTCAAAATTTATTTCACTTGGCATTGTAGAATAAGAAATATAATTACT
GATACATCTTAGTTTTTCTTGTTTTTCCATTTCACTCAATTGTTTGTAATCAATCATTTCTCCATTAACA
ACATGTCTTTTCACTCTGTATAACATTAATAATCCATTAGCTATTGGTTTTATAATATATCTTTCATTAT
TTTTTTCACTTTCTAAAATAATAAAATTATTCATAATATCCTCCTATTTATCACTAGAAAATGGTGAATT
AGATTTATCAGGTAATATTTTTATAGTGCATTCGTCCATCTCAATATCAACATTACTCCAGCCAACACCA
TCACTCCAAATAAGCATTTTATCAAGATCATCAAGTTTAACTCTTCTTAAAAAATCTCTTAAAGTCATAT
AAATATCCTCCTATTTATCTTCATTAATTTCCATCATAGTTTTAAAATTGGTTAAAAATGTTTCATATTT
AGCATATTCAGAACCTAATTCACAACAATACATATCATCATAACCTGGATCAAGTTCGGCTAAAGACATT
CTGTGTTCGATAATATCCAGAGATGTTTTAAAAGATTCTATAATAACATCAACCTCTTCTTTAGTCATTG
TTGTATAATATAAATTAGACATAATTCTATCGTTTTTTTCGTTGCTATGGTTCATCGCGATTTTAATATT
AGTTGATAATGTTGCGTATTTATCATATTGCGAACATAATTCACAATAATCTTTACTATTATAACCCTCA
TTAAATCCCACTGAAGATATTTTAGTCATAATAGCATCCATACATAATTTTAAAGAATCTTTGATAACAT
TAATCTCTTCCTTAGTCATTATTACACAATATGAATTAGACATAACCATTCTCCTTTTTATTAATTTTTT
ATTAATTTTTGATAACATTTTTCACAATAGGATTGTCCTTTATTATTTTTATAAATAACGTCAGTTCCTT
TTTCACAATGCTTACAATAAAATTGTTTCACATTACAATTAATTGAATGACCTTCTATTCGTTTCATATC
AAGGTCTATTTCTTCATCGTCACAATAAATCTCTTCTATTTTTCTAGATACCTTGGATAATCTCTTTTGT
TTGTTAAACAATTCTCTTCGTGCGTTTGGTTTTTCGTTTGATATAAATCCATTATATTGTCCTCCACCTG
CAAAATGTTCCTTTGCAAAGTGAACTGTCAAACCATTATCGTCTTTTACCATATACCAATAATTACCTTC
TGCTAAAATTTGATATTCCTGTCCAACTGTTAATCCTATACCCTTGCTAACACATCTCTTTACTAGGATG
TCATTTTCAACAATCAACTTTGTAATGTTTTTCATTAAAACTCCCCCATATTTATTTTTCTCATTTCTTC
AGATTTCCAAAGAGTTTCGAAAGGTCTAGCATAATATAAACAGTCACATCCTTGTAAATGATTTACAAGA
ATATCCCATTCAGTTAATCTCATTTGATCAGTCATTCTTTTAGTTAAACCTAAACCCGGACCTTCACCTA
AATAATCATCATGAGTCTCAAATTTAGCAACTAATTTAGTAATATCAGCAGGTCTACCTTCGGTTAAAAC
TTTCATATACTTTGAATATTTATTTAATAATTCTTTAGAACAATTAATAGCTTCACCATACATATTATAT
TTACTAAATAACTCTATAACTTTTCCACCTTCCTCAGGTAAAGCATAATGTTTAAGTTGGTCTAATCTAA
ATCCATCTACGCCAATAAATACTAATTCATCTAAGAAACGTTTGTATAATTTCATTAAATTTGGATCATC
ATAATTTAACATAGGCATACCAGTACATCTTCGAGTACATTGCCATCGGTCACTATCTACATTAACTCCA
TCAATAGGTTCTGCTAAATATGGTAATAACTCAGGATCCACATTTCTGTGAGGTTTTAAAGGATATGTTT
CGTCTCCAGCAACGTGTCTTAATACTATGTCAACGATTATTCTTATATTGTATTTTCTAGCTTCTTGTAT
TAAGTTTATTAAATCTTTCTTACTACCTATTTGTTCATTACCTATTTTTAGGTTTATAGGTTGATAAAGT
TTCCACCATTCCATTCCTGAATCTTTAGTTCCTTGTATTGGTGAGATTTGTATTGCATCAAATCCTTGGT
TTTTTATAGTTTTTAACTCTGGTATAATATCGTTGATTCTCCATTGGAATAAGTGTAAAATTTTCATAAA
ATAACCTCCAAATTAAAATCTTGCATAAATATCATTTAATATTTTTTCAGGGTTTTTACAAACATAACTG
TAACTTTCACCACTAATAAACTCAATATATAAATAGTCTTTACAATTTTTAATCATGGTAACATTTTTCA
AATTTATAATAATATCGCCGATTTTATATAACATAATTCATTTCCTCCCAAAATAATCAAATATACTTAC
AATTTTATTAGTCTTTTTGTCTTCTTCATACTCATCACATTCTGTTATTCTAATAACATCTTTCATAGCT
ATATAAGCCTCAGCTACTTTACATTCGTTACGTTTCTTACAATGTTCACAAATCATAAAAAACCCTCCTA
TCTACACCATCGGCATTTACCATAAGCATAGTATTCATAGCTATCTATTTGTCTTCCACATACTTCACAT
TGGTAATAACAGAATTTAACAGTCATCCTTGTTCTTTTAATTTTCATAATATAATCTCCTTTCAAATATA
AAAGTTAAGAGAAGATGCACGCCAATGGCTGAATCAGCTCCTATTTCACCACGGTCAATTCCGCACATAC
ACCATCGCAATACTCTACTCCTGAATCAGCTCCTATTTCACCACGGTCAATTCCGCACATACAGAGTAGT
ATTAATCTTCTCATAATATAAAAGAATAGAAATACACACCGACACCCGAATCAACCTCATATTTCACTTG
CGTCCATTCGCAACAAAGTGCTGTTATGCTTGACACCCGAATCAACCTCATATTTCACTTGCGTCTATTC
GCAACAAAGTGTCACATTAATTTCTATTCTTCATTAAAGTCCATGTTTTTTTTGCGTATTTAAATTTCGT
CTTTTATTTCATATAATGCTTGAGCTTTAGTGTACTTATCTTTTCTAGTAAATAAATTTTCTAATTCAAT
ATTAACTTTATTTAATGCTTGTTTTGATTGTTCGTCATCTGGATTTGCTTTTAAATACTCTAATATATAC
TTCTTCTTATCAGTTCTATGATTTATCTTGTTATTTACAGTTCCGATAGCTTCTTCGAATACACCTTCGC
TTGCTGCCTCCATTAAAGTTTGTACGTCATATTTTAATACTTGATTCTCGTTATCTATGTTTGTGATAAT
TTTCTCGCATTCAATTTTATCTAATAATGCCTTAGTTATAATATTATGTTGTTTGTAAATAATAAACCCT
GCAACTCCAGCACCAACAATAGAAACACCAATTAATATTTTTTCTCTTCTAGTTAATTTTTTCATAATAT
AATCTCCTTTCAAATATAAAAATCTTAATTATTTAGAATAAAGTAGTATATCCTAGTTTTCGCCAAGCTT
CTTCTCTAGCTTGTTCTGTGGCTTTTCTTTTGAATAAACCCTTAACTTTTATACTTTCTATCTCTTGAAT
TACAGACAAGCAAGCCATTGCAGTTAATAATGACCAATTACCATCTGCAGCTCTACGATTACACCAATCT
TTAAATTCTTTATATGTCATTTTACTAACATCTAAATTTTCCATTAAATATCCTCCTTTCAAATATAAAA
GAGGCCTATTACAGCCTCTTATAAATTACATTTACTCCATCCACAACTCTTACAAGTGTTACATCCACCT
TCGAATACTAAATCCTCACCACATTCTGGGCATTTAGGTTTGTTAGTTTTTTCTTCTTTGGTGTCATAAT
TTTTTAATCCTAATTCCACTTGTAGCTCTTCATACATATCAATTAATGCATAACCTACAGCCACAGGACA
GCAACTTCCTTTAGACGTATCCTTCTTAGTAGCAAATCTTACTGCATAAGATGGACAAGTACCAGATGAT
TTAAGTTGGTCAACTATATCATAAATTCCAACTCCACCTCTTGCTGCTAAAGATATCATTCTAGAAAGAC
TTATCATAAAATTATTACATCCACCAGTAGAACCTTTGCTTAAATAAGTTTCTCTTAATTCTCCAGTTTT
AGGATCAAAGAATGCTTCACAATGTAGAGTTCCACAACCAGTTGTAAGTGTTCTCTTCTTTCCTATAACA
TTATTATCAACCTTGATTATATCTCCTCTTTTTAATTCTTCTACGTCTGTATCCTCACTTGTAGATAAGA
CTCCAAGTCGTTTACAACCATCTCTAAATATAGTCACACCTTTAAGTCCTGCCTCGTAAGCTCTAGTATA
TAAATCAATTGTATCTTCAACTGTAAAATCATTAGGTACATTTACAGTAGAACTAATAGAAGCATCAATG
TGTTCTTGGAATATACCTTGCATAGCTATTCTTTCTTTATAATCTAATGTTTGAGCTGTTACAAAGAATT
CTGGTAAATATGAATCATCCGGTAAATTATTTTCATCTATAAATTTCTGTACAATTGGAGTATAAACTTT
ATAATATACATCTTCTCCATGTAGAGATTCAGTCTTTCTCATATAATAATTTGCATAGATTGGTTCAATA
CCACCAGATACTCCTAACATGGTAGATAAAGTTCCAGTAGGAGCTATTGTTAATAATTGTGAATTTCTCA
AACCGTAATTACTAACCATTTCCTTTGTAAATTTATCAGTATTGAAAATATAATAATTAGATTGTTGAAT
TGCTTCAGCGTTATAATTTGGATAAACACCATATTCTTTAGCTAAATATGCTGAAGTTATTATAGCTTCA
TTAGCCATTGTATAACCTATTTCATTACAAATATCAATAGCCTCTTTACTTCCATATCTCACTTTCATTT
TTATTAACATGTCGGCTAAACCAAATATACCTAAACCTATTTGTCTCCAATCTCTAACAGAATCTTTTTG
CTCTTGTAATGGATGTAGTGGTAAACCTTCATCTAAAACTTCGTTAAGAGCTATAACCGCATGATGAACA
GCTCCTTCGAAACTCTCAAAATCAAATTTTTCATCTACAACAAATTCTGATAAATTAAGACTACCCAATA
AACAGCTTCCACCTGCTGGTAAAGGTTCTTCTGCACAAGGATTTGTTCCAGCATAACTAAAATTAGGATC
ATTACTTAATAAATTATAATTACTTATTCTATCCCAGAATAATATTCCTGGTTCAGCGTAATCCCAATTC
ATTTCACATAATTTTCTAAACATTTCTTTAGCGTTTATTTCTTTAGTTATAGTTTCTCCACTTTCTTCTC
TTGTAAATGATAATATAAATTTTTCATCATTCTTTACAGCTTCCATAAATTTATCAGTGATTCTAACAGA
TATATTAGCTTTTGTGACTCTGTCTAAATCTGATTTTATTTCTATAAAGTCTTCTAAGTCAGGATGTTCA
CAAGATATACTAAGCATTAAAGCTCCACGTCTTCCATTTTGTCCTATTAATCCAGTAACTAGACTATATA
AATCCATAAATGAAACAGCACCTGTTGTGTACTTAGCTGTATTATTAACTTTAGCTCCTTTTGGTGCTAG
TTTAGAAATATCAACACCACAGCCTCCACCATAACTAAAAGTTCTTGCTAGTTTTGAAGCACATTCAAAT
ATAGATTCAAGATTGTCTTCTGGTGGAGATATAACATAACAATTTGAATAAGTTACTTTCTTTCCTTCTT
TATATAAACCCCTATTTGAAAGGATCCTACCTCCAAATAAGAATTTCTTCTCTTTGATTAATTGTCTTAT
TTTTTGATTCCCACCGGATACTCTATCTAACCATTCTTCAAAAGTTTCGTCTCCATTCTTATACTTAAGA
TTCCAAATATCAATTCCTATAGTATTATTTTCTCCTAACCATTCTTTTACATCCATATTTATCTACTCCT
CCTTATTTTATATAAAAATTTATCAACAATTAAAAATATAGCTAATGGAATAGAACATAGTAATAAACAT
CCAATCATAACAGCTGCAAAACCACCAATTACTAATAAAATAACTATAATAGCGTTAAGCATATAAAATA
CCTCCTTATTCTTTATACCAATCTTCCTTATTACAATAAATATAATCACATCTTCTATTTAACTCTGGAT
GTTTCTGTTTACATGCTTTACATTTCTCTGATAAAGTTAATAATGGTTTCTTTGATATTATTTCTTTAAA
TTCTTTTAAAGCTTCTTCCTTATTCATAATATAATCCCCCTAATAAAATTAAAAAAATAAAAGAAGAGAC
AATGCACAGTACCACTGTTTAAGTAACGGAATTGAACCGCATTTCAATGTCTCTTCATAATAGAACTTGT
AAATTTCGCGAAGTTATTTTTCGTAATAAATATCACCATCTATGATAGCGACCGAACTAATATATTCTCT
ATGCAATACTCCATTTTCATCTATTCTTTCCATATATAAGACCGGTGATGGATATTGATAAGGTGATGAT
TCCAAATTATTTATTTTTTCATAACCAACTATACGATCTCCTGGATGTTTACCTACAAATTTTTTCATAC
ACTCACCTACTTTCCTGAGCTACCTAATGCTCCAGTTCCTCTTTCTGATTTAATATTTTGTAATTCTTCA
TAAGATACTTCTTTCTCTTCAAATTCTGGAACTAAATGCATTACGAACTGTGCAATTGCTTTTTCGTATG
GGTATAAAATATATTTATACTTAGAACCAAAATATGAATGCACAATATTATCTGTAAAACAACCCTTTTT
AGCTATTATTAAATCTACATTATTACAATTAGTTATAGGAACAAACCATTCTCCTCTATATCCAGAATCT
ATTACTCCAGCTCCGTATTTGATTCCTTTGGAGCCTGTTGAACCTCTTTCTTCTATTTGTGCATAATACC
TACTACTAAACGCGGTAGCTATACCAGTAGGTATTAATTCTGTTTCTAAAGGGTGTATAACAATAAAATC
TTGTTCGAAGCAAGGATATAAATCCCTACCAGCATCTTCAGTTCTCTTTGTTGGAATTCTAGCTCCTTCT
CTAACCTTTGCAAATATTAATTCTTCTTTCATAACATTATTCTCCTTTTCATTTAAATTTTTTATTGGTT
TATAACCATAATGTTCTCTTATAGCATTAAGAGGGATTCCATTTGGAAACATATCATCATTCTCCTTTTC
ATTTAAATTTTTTATTGGTTTATAACCATAATATTCTCTTATAGCATTAAGAGGGATTCCATTTGGAAAC
ATATCATCATTCTCCTTTTTTATATATTATTTATTGGCGACATTGTGATTTAGGTTTTCCACAATATTTA
CATCTATAACCGAACCCTTTTTCATAAACTATTTTGTGTTTATGATTTTTAGTGTTAAATATTTGTTTTA
ATTTCTCTATTATTTTCACTTATTTTCCTCCTCGAAATTAATAGGTTTATGAGAATATAAATTAGTTGGA
TTACTTAAACATTCATCACAAGGTTCTTCATCTTCTTTTTTGTTGCAGTGTTTACATTTTTTACAATATA
AATCAAATCTAACTTCTTTATAAATATCATTCATGAATATCATCCTCCCTAAGATTTTTAGGTACACCGT
ATTTGGAAAGTAAAAGAGAAAGTGCTTGTAACACTCTCTCTTTCTTAGATAATAATCTTATTTTTCATAA
AAAGTATTCATTAATATTTCCATTTTACCATTGATTTGCTCTTCAGAGAATCCTTGTTTAGCCCATTGTT
TTCTTGCTTTTTCTATAAATCTCTTTTTATTAAAATTAGCAATAAACTCACACTTTTCAAATAATCCTCT
TAAATTATCCATCATTTCGTAACATTTCATATTCATAAAAACATCTCCTTGAAATTTAATTCTATTCTCT
TCATTATAGGACATGTTATTTTCGCGTATTTACCCATTTGGTTTCATTAAATTGTTTCTTTTCTTTGAGT
GCTCGACTTATACCCAAATCAATTGGACTACGAGTCTTTAAATGATAATAATATAAATCAGTAAAATGAG
TGTTAAGTCTATCTATTCTTCCACCTGATTGTTGCATAACTTTGTATGAATAATTTTGAGAATAGAATAT
AATTGTATCTGTTTTAATACAATTCCAACCAGCGTTACCAGAAGTATACTGAACTAAATATACCCAACTC
TTCGTATTCGGTATAAGTTCATGTTTGTGACCGTTCCATTCAGCAATCTTTACATTTCGTCCGTATTTTA
TATTCTTTAATATTTCTAACTCATAATCAAAGTTATAGAATATAATTACTCTAGGATGTTTTTTGAAAAT
ATCAACCACGGCATTTTTTCTAGATTCATCTGAATTAACCAGTTTACGTAATGCATAACATAAACCACTA
GCATTAGTAATAGGTTCATTCTTCCAAATATCCCATCGATTTTTCATAATATATTTATAATCCTTGACAT
CATACTTAGTATAAATATCTTCATGATGGGGTACCGTTTTTCTTTCAAAGTCCATAGGAACAAGTATACT
TCTTCTTAATCTTGATAGTTTACCAGTATTAATATATCTATCTACCATTGGAAATTTTGAAAATCTAGAA
TATACAACATGTTCTCTAGTAAATTCTGTTCTATTTTTATAGAAACCATTAGCTATAAATACAGGAACAA
AATCCATCCAACAATCTCCTGGTGTAGCCGATAGTAATATCCATTTGTTAACCTTAGTTATTTTAAGAAA
TGATTTTACCCAAGCTCCACTACCACAAACTCTTTGTTCATCGAATATAAAGAATGAATTTTTAATATTT
TCATATTTCTTGATATTATTCCATGAATCCACAACAACCTTGTTGGAATATAAATTTACATCTGAATGAA
CAGATAAAAGAAAATGAGAAAGTTCTCCTTCCCATTCTAAAGTGTCTCTTTTTTGAGCAGTAGTTATAAT
ATATAAATCATGTGGAGGATCATTCATAGGAATATATTCTCCTCCAGTTAAACTGCTAAGCTCTCCTTCT
TCTTGAAGATAATAATAAGCAAGTGAAGTGATAGATTTACCACTACCAACTCCACCAACTAATATACAAC
CGTTTTTCATTTTATTTAGAGCTTCTAATTGATGTTTGTAAAGATTAATAGCCATAAATCTTCACCTCAC
TTATAATATTAAAATGGTAAATTTCCATCATCTATTGGAGCTTCTTCTTCAGCATACTTAGCAGCAAACG
CATCTTCTTCAATTGTCACATACATTGTTTTTAAATATGCTTTTATTCCTGTCTTTCCATTAACTTCCCA
ATTATATGGTCTAATTATTAAATCTACATTTCTTATTTCTGCGTAATCAAGACTATCTATAGATTCTTCA
TCTAATGAGACTTTATTTTTTCTAGTCACCATATATACTTTTGGTGGAATATGAGCAAAGCTAACTGCTA
CTTGAATGTAATGTAATGGTTCTTCATCTGGATCTCTTGGGGCAAGTACTCTTACATTCCATCCATCATC
AGCAAGTCTATTAGCCATTTCTGAATCTTCAATTACTACACAAAAGTTTCTATTACCAGCTCTGTTGTAT
CTTGATTCCTTTCCAGCAAAGTTCCTGAACATTATTCTTGCATCCTCAATAATTAAATTTTCTACTTTTT
TATAACTCATAATAATATCTCCTTATAATAAAATTTTTGATGAAAAGAATAAGAGAGTCCGTTTGAACCC
TCTCGTTAAATAAAATGATTTTTTCGCGTACGAAAAATAAACTAAGAGACAAACATCTCAAAGTCTCCGT
ATTCATTAATAGCTTCAATAGCCTTATCGACCATAGCTATATAATAAGATTGGTCAATATCTTTGACTTT
ATCTAAAGTTTTTACCATACTTGCTTCAAGCCATCTATAACCTTTTGCTCCGGTTGCAGATGCATATTTT
ATATTACCGTCTTTATCTTTGGCTTCTCTTAATAATAGTCCTCCACCACAACCTTCTTTTATTGGGCAGA
AACTACCAACTTTTCCTATAAATCTATAATCATGTTCATTTTCTGGAAGTTTCTCATTCATATCTAAATA
TAATGCTGATGTAACTGATTTAGTTTCACACATATCTTCGAATAATATTTCTTCTTTAGAAAATAGTTTC
TTAAATACATAAGGTACTTGGAATTGAGTTCCTGTGGCAGTCCATTTACCCGGTTTCTTTCCATTCTTCT
CTGGAACATATCCATATAGTAAATCGCATACTTCTTTAGAAGCATACTTTGCAATATAAACAGCATCATT
TACAAGACACATTCTATCGTAAGTAGCCTCGTGTTCAAAAGTATATCCGTATTTTTTACCAAACTCCATA
ACAAAATCTATAATATTTTCGTCTGCATCTGGAATTTTTATAGAATCTGTCTTTATATGAGCAACTGTGA
AACCTCTCTTTTGTACTTCATGTTTTAAATCTATCATAAATAATGCTCCACGTTTAGCTACAATATTATC
TACATTACGTACATCTCTAAATGGATTATCAAATCCTGCTGATGTTAAACCATATACTGAGTTTATTGCT
GTTTTTAAACCATTTGCTAAATCTCCAGAACTCATTTCTCCATCTTTCACCCTTTGTATGAAAGGAGTAA
GTCTTCCATCTAGCATATTATTAACCTCATTCCAAGCTTCGTGTTTAATACTAACACGTCCTTCAACTAT
ATCTCTAAAAGCATTAGTATATCTTATTCCAAATAACACTTCTGCTATAAGACTATGAGGATGCATTGAT
GCAACGTCTAGTAAAGCTACATTGTGATAAATGCCTGGTTCAGAATATACATATCCACCTTCACCAACTT
CTTCTCCTCGATATGTTGATTTTCCATATTCAAATTTATATCCTGGAAAATATGGTAGTAAACTACCCGC
TTCTCCATGAGTATGGTCCATCATTTCAGGACAAGCTTTGGATAAGAAATTATGAGTATTTTCATCTAAA
TTATAAACAGGTTCTGCTAAATTACGATAGTTAAATTCTCCTTGAGGTTTTCTATCTTTACCAAATATAA
TTCTTGTTGTTAATGTGTTTGTTGTATCATTAACGGTCATTCCTGCTAAATCTGCTAGAATTTGTCTTGC
TGTCCAATCTGCTTTTAGATAATCAAATACAGCTTCGGTTGCAATAACATCATCATCACAATATTCTGCG
ACTTTAGTCCAAAGTTCTTCCGGAACAGGTTGATCCCAAGGTAATCCTAATTCATGATGGGTGATACCTA
ATTCAATCTCAAATTTCTTTAGACTTTTCTTATTTCCCGCTGATGCAAAGTCGTAAACGTCTGTATAAGA
CACATTATAAGCTTCACCAAAGAACCCACCTTCACCATTTATTATCTTTTGTGATAACTTATATAATTGT
TCATTTGTATATCCCATCATTCTAGCATATAGAATATGATTATCATATCTACGACAATTAAAACCTACTA
ATTTAAATTTCATAAGATTTTCAATCTCTATCGGTGTTGGATTAATCATCCTTATAACTTGTTTTCCTTC
ACCTTGAACTTTCCAATTAACCAAAAATAAATTAGGAAATACTTCAACATCATAGAATATAAGTTTATCA
TCTCCCTTGTCTTCACCTGGATCTGAAATATCTTCAGATTTGAATTGCATTTTATTTACTAATTTCACAC
AATAATCTGCTTGATGACTACTATTTATAGCAAATGCTAATACAGCATTACGCATATCAGTAACATCATA
TTTTAAATCACTAGCATGAGCATCTTCTAATATCTTGTAAATAAAATCAATACTAGGTTTTGTTGCTGGA
TGTATCTCTTTATTAAGATTTCTTTTAATAAGAGTTCTCAATCCTTTTTCATTTTTAATAGCTTCAAAAT
TAACCATCTTTTTATCTCCTTTCAACGGTAATCCCGAACTAATATTAGCAATAGGTAAATTATTGCATTT
GGATAATTTTCTTCTTAATGAACTTTTACCAGTAAATACTTTTATTTCTATATGATCATCATATACTCTA
CTAAGTTTGTTTGGGTCTCCAGTATAAATATAATGTAAATGTATACCATTTCCACTTTTACTTAACTCAG
CATAAGTAGGAGGCCATTTACTAGCTTCTTTTAGATTTAATTCAAAACATTTATTACCTTCCTCATCAGG
AATATCAAAATCTATAACTATATGATTTTCTGGAACTTTCACATAGTGAAGTTTAGATGTATCTATATCT
GTCAATTTCGTTGTAACATCTTCCCACTTTTTAGAAGGCGTTTCTTTTGAATTAGCATATTGAGCTTGAC
AATCGTGACATTCAATATCAAATATAGAAAAATCAGTAGTCTTAAATTCTATTAATTTATTCTCTTCTTT
ATCATCTTTAGTTTCTTTTTCTTCATCTTGTTCAAATTTATCTGTACGGAAACCAGAATAATAACTTCGT
ACTCTTGTGTTATTATCAAGCGTGAAACGTTCTTTAAAATCCCAAAAATAATTTTTAAGTTCTTCTTTAA
AAACTCTTTGTGTAAATGGATATGCAACTTTAGCATCTTCACAATATACTTTATACATTTCCCAAGCGGC
TTTTAGTGTTACTCCATTTTCTTTTTTAAACACATAATAAGAGTCTATAACGAAATTATAGAAATCATTA
GATGCTCCTAGCATGGTAATTGGAATATAATTATCATATGCTCCAGGATTTTCTAAATATACTTCTTGAC
AATGATATGCGATTGCCCCAAGTTCGAATTTAATTTGTTCAGTGACTCTTTTATAATCTTTTGGACTAAG
TTTATTACCAGATGGAGACACATCAATCAATCTTCTTATAAGACCTGATTTACCATCTGTGATTTTTACT
GGTTTATTTGTACCCATAAATAAGAACGCTTTAAATCTATTAGAATAAGTTGCTTTAAATTTTTCATTTA
CAGTCATAAGTTCATGAGAAACTAAACTATTAAGTCTTGTGTTATCTTCAATCTTAGATAAATCGCCATC
ATGTTGAATAGCTACTAATGGATTAGTTTTGAATGCTTCCAAAGCGAAAGCATTACTTGATGAACCTAAG
GCTTTTGCATCAAATACTGAATAATAACCATCGAATAATTGCTGAATAATATTTAATATGGTTGATTTAC
CAGTACCAGCAGAACCATATAATACTAAGAATTTTTGTATCTTTTTTGAATCTCCAGAAACAATTGAACC
TATAGCCCATTCAATTTTATGTCTTTCTTCTTTAGAATAAATAGTTGACATTAATTCTTCGTAAGATGAA
ATATCGCCGGGTTCTAAAGGATAACTTAGTCTTTTACTAGCATAGTCTTTTTTAGTTGTGACCATATTAG
AAAATATAAGTTTTTCATCTAGCATCTGAAACGAATCTCTCATTTGTTTCTGACAATATTTATGCCAACT
ATCTATCATTCCTGATTCAGCATCCCACATATGCAATATTTTTGTAGGACCATCAAATCTACTATTATTT
TCTTCATAGTATTTATCTAATTCTCTATCTATCAATTGTAAAGCATCCTGTTCGTCTGTAGACCATAAAC
CAATCTCTTCAATCCATATAGCATAAAAATCACCACCACGTATCATTAAATCGGAGCTTTTCTTAATTAT
AAATTTGGGATAGATTTCTGTAACTTTATTACGTATACGTGTTGAAACCATTAAGAAATCAATCATTTGC
TAAATTCTCCTTTCTACATAATGGTATCTAAATACCAGCACATTTGGTACCAAATTTCCACCTTTCTTAA
ATCTCTTCTACCATTAACGACGAATAGGCCTCCTTCGCCGTTTCTTTTGTATCTTCTATCAAGAAATATA
GATATTTTTTCTTCTGCTATATCTCTATCAAATTTTCTATCATTCATGTAGTCTAATCCTAAATTTTTCA
TCATCAGCCAAAACCATTCAGAAGTTCTATCACCGATGTCCGGATCATCCATAATAGACTCTTCACATCT
AATAGCTAATGCAATCATCATTTCTAATACACTACATGGACCGTCTAAATATTCATACACTTCTTGATAA
TTCTTTGGTATTCCTACTTCTGTTATAAATCTATATCTAAGATCTATTCCATCTTCTTCTCTATTAGCAT
CCATTGGTATAGAATATCTAAATTTTATATTATGAAGCAAAGTTATAATTTTTCTATTTTGTGAATGACC
TCTACATTTTGTAAAATTCCAAAGCCATTCAAAATAATCGTTAATTATCTGGTCTCGAAACATTTATTGT
CACCTCTTTTATATTAATCCTCGAGGTGAACGCCATGCTACATCTGAATACTTTCTTAAATCTCTACATA
TTTCGTAATCAGCTTTTAATCTATCGTTTCTCACATATACACAATCATCTTCATATTCTCCAAAATGACT
AGCGTAATCCTTACCTACAACATCATCGAGATCTTCGACTAATTCATCACAATCATCTGCGAGAAGATTA
TCTGAATAATGATATAAAGTTATTAAACTATATCCATCTAATGCTCCAAATTCTTGAGGTTCTATAATAT
ATGGTTTATCATAATCGGAAGCTCGTTCTATTTCGTCCAATTCTACTCCATCTTTATCCTCGTCATCTTC
AAAGACCTCTTCATCTTTGTCTTCTTCAACTTCAGTTTTTGAATAGCTTGTATAATTTTTTGTTAAATTA
TTATACTCGTTGTATTCTTTACGTATTTTTTCTACTTCTTTTTTAGCGATTTTTTCAACTTTTTTATCAG
CTTCTTTTTCAACTCTTCTTCCAAATACTTCTTTTACAGAATCTATTTCTTCTTGAGCTATTTTTTCAAA
TTTATCTTTAACTACTACATAAGTTACAACTGAACCAATTACTAATCCAGTTACAAATGTAAAGAAATTT
TTCATATTCATTAACCCCCTTATTTTTTAAAATGATTATCATAATATTTATTGGGTATGATACCCTGTTT
TTTTAAATAACTTTCTACTTCACTTAAACCATGAAATACTTTAACTACTTTGTTATTTTTAAATAATAAA
ATATGACCTGATACATGTTCTAAATACATATTTTCATTTGTTAAATATAAACTTATCTGTTTAGTATTCA
TGATTATCACCCTTTTAACAAATATTTATTTTGTAATAAGTTTATCTATTCTTTCCACATCTCTCTTTTC
GATTAATGATAATTCGACATATAAATATAAACCTACTAATCCAAATATAGCTGATGCATGTTTTAATATT
ATATAATCTTTATCGGTATTAAAAATCTTTTTCATTAATTCCATAAAGATAGTATATTTTTCTAACATGC
AACGACACCTTCTTTCATACCATTAACCCTTCTGTCAGCTTCTAAACATGCTAAATATACACCTATATTA
GCTGTAATAAACATACCCACCATAATTCTTGCAAATCTTAAAATTTTAACTCTTCTCATATAAGGTTTCA
TTTCTTTCATAACTTGAACACGTACTTCATTATATATTTCTTGTTGTTCCTCTGTTAATTCTTGAGTTTC
CTCTTCTATAATAACTTCTTCTTTATTTTGTTTATCTTCTTTAACTTTTTTATAAATAACACAACCAACA
ACTATAGCAGTTCCTATAGCTAATATACCTTTTACTAAACCTTTCATATAAATATCTCCTTTTCTAAAAT
ATAAATATCCTCCTTATCTTAAATCCATTGATAAAGAGGATAATAATCAAAAAAATCTCTGTAAGGGTTT
CCAGACCCAAGAGCATTGAGTCCAGTTGTTCACATTAAATCTAATACATTTCCATCAACGTTGAAGTCTA
ATAATATACCATTATCATATCCATTTACGAAATCAGAATATGCAAGATTATCAGCATATAAACCAAAATC
TACAAAATTATCTCCAACTGGATTGTCTTCAGAATAAACCCAACCAACTACTTGTCCAGCTTTACTTCTA
GGTAATCCTAGCATATCATAAACTTCATTTAAGAATAAATCTCTTCTAGCTCTTAATAAATCATTAGCAT
ATCTTTCTTGAGCTTTTAAGAACATGATATTGTATTCGTTATTACTTTCCCAATTAGGATTTATAATTTT
ATTTCCTTCATTATCGGTTGTATATTTTTCAAAGAAACGAGCGTATCCACTAATTTCACTAGGATTTACA
ACATTAACACATTTCTTTACAACTATTTCTTCACCATTTTCATCAACAACCTTTTCTTCTACTTCTTCTG
CTTTAATGTTATATCTTAATTGTTTATCTACTTCTTCACCAAATTTATCGACAACTCTCTTTCTGTAATC
TTTGAAACTCTTATCAATACCTGCATAAGCAGCTGCTATAGCAATATTTCTTTTCTTAAGAATATTGTTA
GATGCTACTATACAAGAAATAGAAGCAACACCAAGTACTACTGAAGGAGCATAAAGTTTTACTAATTTAA
CTGCAGTTTGAGTATAAACAATTGATAAATCTTTCTTAGAATCTTCTTCTGAATATCTATCAGCATAATC
AGGATTAGCAGCTGTATCTTTTATTTTATCAATCTTATCTTTAGAGTCATCTAAAATATCATTAACTTTT
AAAGTTGCTTTACATGCCATAACACCACTTACTACTGTACCAACAATACCAACACCGATTAATATCTCAG
GGCTATATTTCTTAGCCTTTAACCCTAATCTGTTAACTTTTAATTTTAAATTTTCATTAATTTTCATAAA
TATCTTTTCCTTTCTTAAATAAAATTTAAAAGAGACAGCATCAGCCGTCCCTTCATAATATAACTTGAAT
TTTTCGCGTATTTACACTTCTTTATTTTCATATACATATTCTCTATATTTTTCTAATGTTAATTCTACTC
TTTTTTCTTCGTCTTCTTTGATTAAATGATCTATTAAATGTTGAATATACCACATAGCTTTTTCTAAATC
TTGAATACCATTCTTATCTTTCCAACGACAAATATATTTTATAGCATTTCCTGTATCCACAGCTTCGATA
CCTTCTAATCCTTCTGTGAATGCTGCTATTACATCTATTACTTCTAATCCACTCTTTGATTGATAATGAG
ATGGATGAGAAACCATTTTATCAGTTGATTCATACATTATTCCATCGCCTCCAAATCTCCAAATATAACT
GGTAATAAAGTTTTCATTTCATTTAATAATGGAACGGCAACCTCAAGCATTTGAGGATGAGGTTTTCCAG
TAACACCACAAGCTCTTAATTTAAAGAAATGTCTCCATTCTCTAAGATTTGCAGTCATAACTATTTCTGT
TTTTGTGCTATTTGGTAGTACCGCTCTTGCTTCTTGAGGAGTAGCTCCACGATTTAGCATATTTGTATAA
GCTTCTTCAGCCATTCTACAAGATGTTACCCAATCAACATATTTAGCAGCTCTTCTTGCATTATCATCAC
TAGAATTTTCTGCTGATAAATAGCAAGGTTCAATAAATGTTACACCTGTTCCTCCGTAATTACAATATCT
AGTACTTTCTTGAGCATAAGATGCCATTCGATGTCTAACTATTTCATGAGATACACCTCTATCAACTACA
AATTTAACACTAAAAGAATAATGCTCAAGCATAGCATCATGTTTATTTTTAATAAGAGATTTTACTATTT
TTTCAGCACTTTTATCATTTATAGCATTTTCACTTTTATAACAAACTCTTGCTATTCTTTCAATTTTTTT
CATAACCTCCTTTTCATTGATTTCATCTAAAATTTCATAACCAGCTTTTATAATTTTCATATTATTTTAT
TCCTCCTTATTAATTTAAAGGCAATGCCCTTGGTAATTTAATTTTATAACCATCTCTAACTCTAACTACT
TGTGCACTTCTAATATCAGTCCAGCCATATTTGTTATCTGTGTAACTTCCAGTAATACCACATAAATCAT
AGAAATCAGCAACACTTACGATTCCATAACTATCAATAAGCTCGTCCATTCTTGATAATACGTCTTCTGC
TTCCCCTCTACTATCTAATATAATATCGTCAAAATCATAACCGGTTCTAACTCTACGGTCATCATACCTA
TCTCTATCTCTTCTATCGTAATAATTAGTATAAGATATTCTTGAACCTGGAGTCTTTCTCTTACTAACTC
CTGATTCACCATATAGAATCATATCAATACCATTAGTTACAATATCAGAAAGGGCTTTCTTCATAGCTGG
GATAAGAACCTCACCAATAATATAAGATTTAACACTTGAAACATCTTCAGAAATAAACACATCAGTAAAC
TTTGTAATACCACTCTTCTTTTTAGTTTTAACTTTACCTTTAACAACCTTTCCTACTTTTTTCCTTTCAT
CAACCTCTTTTGATTTGTGAGAATTTGATTTATATTCTTCAGCCATATTTCATACTCCTTTCATTTTTTA
AATATAAAGAACAAAAGGAAAAGTGCTAATTTGCACTAATCCTTTTAAGATTATTAAATATTCTTTTGTG
ATTTTATTCTAAGAATTCTAAATTAATGAATCTTACCTATCTTCGGTTTCAGTTTCTTCTTCAATGAATT
CGTCTTCTTCTACTTCTTGCTCGTGTTTTCTATTTCGTCTTGCTTTGATAACTTTGTAGATTGCGAAACC
TGCTAAAGCTACTCCACCAATAACTAATCCTGTAACAACACCATTGCGTTTAGTAGAATTTTGAATAATT
TCATCTGTTAAATTTTCTTCAACCTCGTTAATAGTATTTTCGATTACCATTTCGTTTAAATTTTCTTCCA
TTTTAAAATCTCCTTTTCGAATATATTTTTATTCTCTTCATTATAGCCTGTGTAATTTTCGCGTATTATA
ATAAATGTTGAAAATCGTATTTAGGTGTTACAGAATAATCAACTACAACACAAGGTATATCATCTTCTGA
TAATTGTGTGCTAAATTCTATTTCAACAAGACTATCGTTTACATTCCAACCAAGCTCGAAACCTAATTGA
GTAAAAGGTAAACCTACTAAATCGTAGAAGTCGTTTAATGAACAATACATATCATTCATTAATTTCTTAT
TAAGAATATTCTCGGCTTTACGAATCTTATCCACATCTGATTTAAAATATCGTCCTGATATTGCGTCATA
ACATAAAACCTCACCTTTACCAGTTATTATAACTTCATTATTCTTAACTGGATTCTTTTCTATTCTATCT
TTTGCTATTTTATCTCTTACTTCTTCTTCCTTCTTTTCACCAATAGTTTCAATAACTTTTTCCTTATATT
CGGAAAAAGCACTTTCTGATAATTTATAAGCAGTTGCTAATACTGCATTTCGTTTACTATTAACAGTGTT
GGCACCTATTAAACAAGCTACTGATACGCTTGCTGTAACTGCTGCAGGAATATAACATTTCCAACAAGTT
TTGACAACTTCCATATTAGTTAATTCATCTGTATCAATTTCTTCTTTTTTCTCATCAATTAAACGTAGAG
CTTTAGGAGTAGCTTTAACTGCTAAAACAGTTGTAGATAATAATCCGGTAATACCAATTCCTGTTAATAT
TTCAGGACTATGCTCTGATAGTTTGTTACCAACAGTTTTTATAAAATTTGAAATACCTTTTTTATTCATA
ATTAAACTCCTTTCTAAAAAGCAAGAGTCCTTGAAATCGGACTCCCTTTCGAATTATTTATTAATTTTGT
CAATGGCTTCTATTACTTTTTCATTGATAAGTTTCTCCATATTTTTATCACTAGCGTAACTTGATAAAGC
TGTACCAGCCATACTTAAGATTGTACCAGTAATACTTAAAATTTTAATCATATCAATTTTTTTCATAAAA
ATTCCCCTTTTCAAATTTAATATTCTCTTCATAATAGAACTTGTATTTTTTGCGTATTAAAACTCCATAA
AATCTAAAGAAGGTTCAAACGGATAATCTATAGCTATACATTCCATTCCATCTTCTAGTTCGATTCGTTC
GTGTGTGAAATCAACCCAAGAATATCCATATTTTTCATATCCAGCATAAGTTGACCAACCTAGAATTTCC
CCTTCGGTAGTTTCTTTTAAACCTAAGAATTTATAGAATTCATTTAAGTTAGCATAATCTCGTAAAATGA
AATTTCTATTTAAATGATATTCAGCACGTTGAACTTCCTCGACTGTAGATTCAAAATATCTTTGAGAAAT
TGGTTCATAAAATAATTGTTTCTCTTCATCTGGTTCTGAATATTCTATTTCATAATCATCTTTTGCCATT
TCTTCTCTTATTTTTTTATCAGCTTCTTCTCCATATAGTTCTTTTACTTTAGTTCTATAATCCTTATATG
AGTTTTCTAATAACATATAGGCACTTGTTAAAGCGGCTTGTTTTTGTTTGTTTAATATATTTGCTCCAAG
TATACAAGCTATTGTTGATGCTCCCATTAAAACAGAAGGAATATAAACGGGACCAGCTATACGAATAGTT
TCAAATTTTGTAAGTTCATCTTTCTTTTCTTCCTTGGCTTCATCTAAAAGAATAAGAGCCTTTGGTGTAG
CTTTGACTGCCATTACAGCTGTCGCAACCACTCCAATTGCTCCCATTCCCGATAATATACTTGCTGAATT
ATTTTTCAAATACAGCTTTGTCTTGTAACATATACTGTCTAATAAATGTTTGTTTTTGATACAAATTTCA
TGATTCATAGAAAATCTCCTTTCATAAAATATAAAAGAAACAGTACGGAGTTTGAGTCCGCTTTCTTCAC
GGTAATGTGACGCTTTGACCTAGTTAAGCTACCTGTCTCTTCACAATAGAACTTGTAAATTTCGCGTGAA
AAGAAAAGAGAATGTTTCCTGGTGTATAGGCGAGAGTCACGAGCCCTCACTTTATTCTCATATCTCTGGT
ATTCAACTTGTGGACTTATCACTTGCGTTATCCACTTACCCATTTAGTTCCTATACATTATCTCTTCACA
ATAGAATATGTATTTTTCGCGTATTTAATTAGTCTTCTTTTTCATTCATAAGATCACCTTTCCATATATA
AAAACTAAGAGACCATGTTTAATGATCTCTTAATCCTGAATTATATTATTTTATTTAGTAGTTTTAAATT
TTTGAAATAAAGCCTTGAACGTTGTTGATGTAAATGTTCCAGTTTGTTCAAACTCAAATCCTTTTTGCAT
CCAAGAAGCGTAGAACTTCAATGGCAATATTATTCCAGCTAATTCTATACCACATTTAACAACTTGACTT
GCGATATCTATTACTATTTTTTTCTTATCATCAGTTTTAGTATCTTCGTCTAGTCTTAATTGATATAATT
TAGTTAGACTTTCAACTGCCTTTTCGTGATCTTCACTACCAGGTTCAATATTTTTTAAGTTTTCTATCTC
CCTTTTAATCTCATCATTTAATAATTCATTTATTTTATTTTCTTTCATTTAAATTAACTCCTTTATAAAA
ATTTTTATCTCTTCATAAGAGAGTTTGTTATTTTCGCGTAATAGTTGGAATAACTGTTTCTTTATCGATT
TTTAACATTACGTATTTAGATTTGTTAACTTTATCTAAATCATTAAATTGTAGCAAATATTTGTCAGTTT
CTTTATCTGAAGTATCTATATATAATGTTCCATCTTTAGGTTTGAATCTAAAAAATAGATATGAAAATAT
TGAACCTAATATCACCCCCAATATAAAAATATAATTTGAGTCTAAATTTCTAATAAAGTTCACCATTTAT
AATTCCTCCTTTACTAAAATATCATTTTTATGGTAACCCACGTACGTAAAAATAAAAAGAAAGAGTCTTT
GTTAAGACTCCCTCTTTTCAAACATTATAAATCATTTTCTTCACAAAAGTCAGTACCTACAATTTCGTCA
TATACTTTATAGAATTCTTTATAAAAAGATCTACCAACCATTCCACATATAATCATACTACCTAAAGCTA
CGATTATTTTTTCACCTTTATCGCATTTAGGTAATATTATTCTACGTGTAATAATTCCTATAGTTCCTCC
TATAAAAGCTTCTCCTAAACATTCAACTAATCCACATACATCTTCTTTTTTCATATAAAAATCTCCTTTA
TTTTGTTTTCATAATAGCATATGTGTTTTTCGCGTAAAACAAAAAAGAGTCTTAATTAAGACTCCTTCTC
ATCATTTTTAATATTTCTTTTAATTTTTACTACAATTTCTTCGTTTTCAGTATATAGTTCTAATTTAAAA
TCATCCGGATTATTTATTAAATCTAAGTATATAGATTTCTTTTTCTCTTCTTTTTTCTTAGGTTTACATA
TTTTAATCATAGATATAATTTGTTTAATTAACATACTACACACATCCCTTCATTAAAGAAAATGTAATTT
TCACGTATTAATAAAATTTAAACCTTGCTGAGAATAAGCGTTAACGTTCATGAATTGATCTTGATTGGTT
GACGTGTTGTTTTCATAAACTTTAAAAGTATAATTTTCAATATTTAATTTTCTACATAATTCTTTTATAT
TATTTTCCAATGAAACTATAGCATTATTTGTAAAATCTTGATTCGTAATCAAATAATTAGCGGTATGAGT
TTGAGCATAAGATATCATAGCAGCTGTTTGATTAGGTGTAAAATCCCTCGCAAATATGCCATTATTTTCA
TCAACATATGCGGAATTATAATCTATATTTACATCTTCGATTTGAACAAACGTTTCGTATAATTTTATTA
CTAAATTACCATTTTTATACTCGATATTAATTTTTGATAAATCATAAGTTATATTGTAATTATATTTAGC
AGTTAGTACAACATCACGATAAGTTAATTTACCCCATAAACATTCCATCATATTATATAATCCTTCAATA
TCTCGCATTATATATTGGTCTTTATTAGAGAATCTGTATGACGTTTCTATATTACCTCTAGCTACAATCG
TTTTATTCATAGCTTGTAAATTATTCTCTAATACTTTTCTGTCTGTGCATATTTTTTGTATTTCATCTCT
AATGTTTTTCATTTTTTCTTCTTGTGTAACTTTAATAGCTTGGACAGCTTCTTTATCCTTAAATTCTTTA
AATGCATTTGTAGATACTGCAGTAGTTACACTTGTTATAACTAATAATCCCGCAATCGTTCTAGTTTTCA
TAATTATAAATCTCCTTTATCTACTCTCAATTTCTAATATAGTTATCTCTAACTGTTCTAATTCAGTATT
ATAATGATCGATTCTAGCTTTAACTTTTACGTTACATTTTCCAAATGCCAATCCACCTAATTTTGTTTTT
GCTATATCATTTACTTTAATAAAAGGTCCGACCCATTCTTCTTCACTAATATAATCTCCAGCAGCCATAA
ACATTTCTAATCGCGTGTTATATCCACTTCTTAAACTAGCGTCAATTATACATCCATCAAATTCAACTTC
TTGTTCTTCAATAGTTTTAAAATATTCAGCATATTCTGCACTTGACATTTTAGTGGTCATATAATATTTG
AATTCTTCATTATCCATAGTTATAATTTCATCCTTAATTTCTTCTTCCTCTTGTACTTCAATAGTTTCAA
CTACTTCTTTCTCTGGTTTAACTTCTTTAGTTTTAGATTCGTTCTTTTCGAATATCATACCAATAAAAGC
AATTGATATGCATATCATAGCTACTGCTATACACACTAATAATTTACTGTCGTCTTTTCTCCTTCTTTTT
CTAATTAACATAAAAACATCTCCTTTAAAATTTAAAATAAAAAGAAACAGTCTATGAGGAGCATCGAACT
CTCATAGAGGCGGTAATATTTAAATTACTACATTCGTGTCTCACCACTTCTGTCTCTTCATAATAGAATA
TGTAAATTTCGCGTAAAAAGAAAAGAATGTGATAAAAGTTTATCACCTAGTCTATTCGACTAGCTCTCTT
CTATATTTAAGTAATTTAATCAAACACATATGAGTATTCCAACATAACATAATTTATCAATAATGTTTAA
AGCCAAATTGATTTTCATTACTATTCTGCAAAGTTTAAATACATAACTGCTCTTTGTTATAAACATTACA
ATTCCACATATACCACTTACAATTTTACCATATTCAGGTATAACTTTGGATTGATATATCTTTAATACTA
TTACACATGCTTGTTTTACTATAAATATAGCTTTTTCTTTTACAACACATATAATTTCTTTAACTTCCAA
TTCAAATTTAATCATAAAACTTTTAATTCTAAAAACTGTCACCATAAAATAAACCATTAATAAACATATC
ATTTTTTTCATAAAAACATCTCCCTTTAATTTAAAATTTTATTTTCTTTCATTAAAGGGTATGTATTTTA
CACGTAAAAAAGAAGAGTCTTTGTAAGACTCAATCTTTTTGTAATTTTCGTTCTACATATTTGTAAGCAA
AATCATAACTATTTTTTAATTTCTCTTCAGTAAGTATTCTGTTTCCGATTTTAAGTATCGTAACTGCGAA
TTTTTGATATAAAGTTCTTTTTCCTTTATATTTTTTGCATTCAATTACAGATTCTTTAATCATTTCCCTA
TACATAATGAATTCTCCTTTTTAAATATGATTTTTCATTAAAGACATTGTATTTTTAGCGTAAAAAATAA
AAGAGAATGTGTCAGATTCGAACCAACAACCTTCAGTCTGTAATGACTGACGCTCTACCACTTGAGCTAA
CTATTCTCTTCATAATAGAACTTGTAAATTTCGCGTATTTCTAATCTAGATTAAAATATAACTAAAAAAG
AAGAGTCTTTGTAAGACTCCTCCATATTAAGATTCTTTTTCATTAGATTCCTCTTTATTAGACTCTTCTT
TTTTGGATTTTCTAGATTTTATTTTCTTTGCGATATAAAATGCTGATAAAGTAATACCAATGCCTAAATA
ACTTCCTAAACAACCAGCAATTGTACCCATCTTCATTCCCTGATTTAATAATTCATCACCGAATGCTGTT
AAAGTTTCAGCATGATCCTTTAAAAGTTCATTTAATTCATCAATTTGATTATTTGTCATAATAATATCTC
CTTTAAAATATAAATCTATTCTTTTCATTATAGAATATGTAAATTTCGCGTGAAAAATAAAAAGAAAGAG
CCCATGTAAGGCTCAATCTTATTTAGTAGTTTTTATAATATTTTCTTAACTTCTTTTATAGCTTTAGCAG
CTGCTTTAGCATCATAAGTTTTTGCTAATGATAACATTCTATGTCCATCTGCAATTTTGTTAAAACTTTC
TGCTTTCTGTACTTGTCTTATACCTAATGCAGCTGGAACAAATGATAACATTAACACTCCTGCTGATAAT
GTAGCAAATGCTGTAGCATATTCCATAATATTGTTTTTCATATTATAATCAACTCCCTTCATAAAAGGAA
ATGCAAAATACGCGTAAAAATAAAAAGAAAGAGCCTATGTAAGGCTCGATCTTATTTTTAGGGTTGTTTA
TTATTTTCATTAATAGCTTGTCTAGTTGTACTTTGTCCAAAATAATATCCAATAACTAATGTTACTACAT
TTGTATAAATAGATGGATCAATCTTGTTACATAATGCTAATATACAAAATACTATTACCACTAATAACGC
TATAACCTTTTTAACTTCAATTAAATTAGTTAACTTTTTAATAAAATCTTTCATGTTTTATCATTCACCA
TCCTTGGAATTTATTTTTTTAAATATAGTTTTAATTTCTTCTTCTACTATTATTAACCGTTGGTCCATCT
TTTTTAAATTATCATCTCGTACCTTATCGTTTAATTTAATATCATCTATTCCTTTTGAAATATAATCTAA
TTTAATTTTCATTTCTATCCGTTCTGCAGTTTCAGATTCTATTTCTTTTTTATTATTTTTTCTAAAGGTA
AGATATGAAATTACTACACTTAAAATAGTACACATTAATGCTATACTTATGGTTTCCATTCAAAACCCCC
CTTTTTACTATCAATCATTTACTAATTGCCAATTGTTTGGATAATCAGTTGGGGAATAAACATTATAATC
CACTAATGAAATATACTTAGCACCATTAAATGTTATTTTATCATCTTTCATATATGCAGTTTCGGTTGAT
GTTGGTTGTACAAATTCTGGATATTCTATAGATGGATCAGCTATTTCTACAAATAATGAAACAGCTACAT
CAGGAGTCCAGTCTCCTTGTGAAGTATGCTCTAATATTACTTTATAAAATTTACCTTCATACATTATACG
CTCGCCAACTTTATAAACAATTCCAATTTCAAACTCTGGATATAGCATTCTAACAGCGTAAGCCACTTCG
TCTGTAAGAATAGGTAAAAGTTGTTCTTTAGCTAAAATATTTAACTGAGTATTTGCCTTTTCCATTTCAA
CTTTTTCATTTTCTTTTTTTAAATAGTTATTGTATTTTTCATCATCAAAAACTAAATGCTTTTTATTACC
ATCACCGATAACTATCTTATATCCAAATAATTTTGACATATCTATAATGGGATTATCTTGTATTACAGAC
ATTCCTGTTCCAGGGATATTAGAATACCTAGTAATATCCCCATTTTTATCAGTTAATACATATGCAATTA
TATCGTTCATCATAAACACCCCTTTTTATTTATGCTGAATAATCATGTTCGTTAAGTTTTTCCACATTTT
TATCATTTTGTTGTGGTTCTTTATTGTTAATAGTTTTAATAATTTCCCTCTTTAATTGTATAGATATATT
ATCTATTATTAAATCCATGACAGATATTGGTAAAACTTGTAATTTATTATTAACAAAATTTAATAATTCT
GCTTTAGTCTCCTCTATAACTAAATTTATATCTTTATTCATTTTGAAATCCCCTTTCTAATTATAAATTA
TTTATTTGATATGATAACATATCAAGTTTAGCTTCAAGACAATCGATTTTGTTTTGTTGTATTTGATTAT
GTCTCCATAATAATGAAACCATAGTGTATAAATCAACACCTTCCGTTCTTTCAGGATTAAGCATTTGTTT
AGCTTCATCAGTCAAATCTTCTAATATTAATCCTGCTTTTTCGTTAATTCGTAGTTGATCTGGGTCTAAT
ATTATACCTTGTTCTTCGGCTTCTTGTTCAATTCTTTCAATTTCTTCTCTTTCACTAATAAGATTGTATT
TTTTTATATCGTTATCCATCACAATATTATTTATAACATTATCATTTACATCTTCTATATTCTCTTTGAA
TTTTTTCTTTGAACCATTTACAAAAGCACTAGCGGTTATTTTTGAATACGCATTATCAGCATTATTTCTA
ACTTGAATTTCTTCAGAATTTCGCAACCATTTCAAATAAGATGGACCTATTTTTACCCCTCCATGACCAC
TATTGTCATTGATATTAATAACAGCATGTGGACCTTTTGATGAAATGAATTGTAAATTGTTTTCTAAGAG
TTCGATTTTAGTATCAAAACCATTCGCATTTGGCTTCCATTTTTCTACTGTAGGATTACCTTCATTTATA
CCAAATAAAGCTTGGCTTCCATTTCTATAAAGTCTAAAACAGGTCCAATTAGTATTATCTTTATTATTAC
TTATTATAGCTCCATCTGAACGGCTGCTAGTATTAGTCATCACATAACCAGTATATAGTCTTACATCTGA
TAAAACGCTACCTGTACTACCATCACTTTTATTGACAGATATAAAAGCGTTACTTCCATCTTGGAATAAT
TTTATATAGCTTGTGGTAGGATCCTTATCATTATTCCAATTAGTGTAATCATTAGATATTATTAACGTTT
GCATAAAATTACCTATTGAGCTTGATTCGAACATCGGTATTTTACTATTTTTATCGGGTTGGATTTTAAT
AGATGTTTCACCGATTATATCTTCATAAGCATAAAGTTTTCCACCCAACTCAATACTTCCATCTATTTTA
GACATGGTTAATAAACCAATACCATTACCAGTATTAGAAATATCAATGATGGCATATGATACACTTAGGT
TAAATATATGCTCTAATTTATTACCCAAAGTATCAATAACAACTATTTTAATATCATATGATTCAATCAT
TGAAAACGTATAATCTGAAATTATTAAAGTTGTTCCATTTTGAAATGTTCCATATTCAGTGTAATCAGTT
GCTACCGATGGGCGAATATAAATTTTATTTGTTGTACTGTTTAGATTATTATAAGTTTCATAACTAAATG
ATACATTAAAATATAACTGCTCACCATCATCATCTTTAGCAGTCCCATTATATCTACTAATATCTTCAGA
TACTAATTTTGGTATAACCAAAGCCTGAACTTCAATAGAACCGGTTAATGAAAAAGATCTATTTCTACTA
TCGTATATTATTGCTGTGTAAGTTATAGTCCCAGCTGTAGGTAATCGTTTGGTTCGTACAATATTAGTAT
CGCTAGATATTGTCATACCATCTATTTCAATAGTATATTGTTTTATAGTTGCATAATAACTTGATGTGGC
ATTATTAAAAGTGAATTTTGCATTTGATTTATTTTGAACAAAAATATCCCATGTGCTCATATTATTGGGT
TGAATTTTATCAACGGTAACGCTTTCTAATGTTGGTGTGTAATCTGGAACATTTAACGTGAAATTCGGTG
ATGTTACAGAACCAATTTTAGTTGTTTTATAATAAGTTGTTACAACAACGCTACCAATTCCAGAGTTAGC
TGATGATATTGCATCTAACCACGATGTTGGTGGAGTGTACGATGACGATGTTCCTTGATTAGTCTTTTTA
TATTTATGAGAACCAAAAATCCATTCAACATCGTGAACAAAACTAGAATGCCCTCTAGAAATAGTTACAT
CTATGGTGTTTGTCCCATTACAAATTATATTAGAAGTATAATTTGATATAGAACTTGGTAGATAATGTCC
GATGTTAGCTGTACATGAGCTAGAACCAATTTCAGTACCATTACTATAAGTTTTACAAGTAAATGTTATC
CAACTATCAGCAGATGGAGATTTTTCAATAAAACTTAACGGAACATCCCAAGTAGCACTGGTTCCAATTC
CAGTTCCCACTGTTCCTGTTAAATCATGATAAGACCATGTAACAGTATGAGTAAATGCTGAACTAGCTCT
AGAAATAGATAAATTAATTGAACCTCCTCCGGGTTTTGTACCACTACCACTGGTTACTGATATTGAACTT
GCTCTTGGTATACTCGCCAACCATAAAGTGCCACTAACTGATGCAGCTCCATATTTCCAAGTATCTCCTG
CATAATTTCCTGTAACTTCATCCATTCTTATGGAAAAGCTCATTTCTTTTGTACCATCTGAGTTATGGGG
AACGGTAACGTAACCTTGTTTATAACAATCACCTGTTCCGTAACTTATAAAACCTATATTGGCAGAATCG
ACATCTTTACCATTAATATTTACAACTACTCTACCAGCTGGATTTCTGGTTGTACCTGTATATGAGAAAC
CAGTTCTTTGAGAAGCATAAAATTCATATTTTATTCTTGATGTATTATTTTCTACAGAAGTAGATTCTTC
CCAAACCGAAAAAGACATATCCGCCCAAAAGTCATGATCAGCTTTTACATAAGAACGTCCGCTTATATTT
TTACTACCCATTAATTAGCACCCCCTCTTAATTTTAGACTTAGATGCCCATTTTTACGTATAACCCAATC
ATAATATCCCACTCCTTCAGAACCTATAGACATTTTATTAATAAATTCGGCTTCTAAAATATAAAGTTTA
CTATTTGAGATATAGGCTATTTTTTTACCTGACTGTGAAAAATATATTTCAGTAGTGGATATATTAGTTT
TAAAAGGAGAGTCAATTTCTCCCAATTCTATTCCTTCTTCTGAAAATCTAATGTAACGCTCAAAGTTCTG
TTGATTAAGAACTATTTCATTTTGAATATCGGATGTTATTCCTTGGAATGTAAAAGTTATATCTTTATCT
GATTTTTCAATCATACTTTGGACAGTCTGATATATTTTATCTATTTCGCTAATTTCAACATATTTATTAT
TTATATTTGCAATAACATCTGTTTTAGCACTTTCTATACGTTCATCAATGGAAGAGTTCATAGTATCTAA
GTCTTCTGTTTTAACACGATCATTAATTTGATTTTCTAGACTATTAATAACTAATTCAACACTTTTACCA
CTACTTCCTATTAAAAGATTACTTACTGATATATCTAATTTATATCGTTCTTCTGTATCTGATGTATCTT
TATAAAATTTTACAAAATTAGATGTATCACCAAACATAATTTGGCCATCAGTATCTAAATATATCCCTCT
AGTAGTGTTGTTTATAGATGATTTTACTCCAGAATATATAGAATTATCAGTTATTTTGAATCCACCGATT
GTTGCATTAAAAGCTTTCAAATCGTCAACATTGATTTTGTTAGCTGTTATAGATTGAGCTGTTATAATAC
TACCATTAATACTGTTGTACTGAGTTTGTTCTGTCTCTACAGTTGATCCACTAACATTAAGTTTGTAATA
TAAACCATCTGTTCCCAAAACAACTAATTTATCGGCTTTAAGGGTTTCAGCTTCTATTAAATCACCTTTT
ATTTTAACACCAACTAATTCACCTGTAACTGAACCACTACTCATAACTAAATCTTTAATCATACCAGATT
TAGCGAATAAATTTTCTACTGATGCTTCTGTAATATTTGTGAAATCAATATTAGCATATTTTAAATCTGC
TGAGGCTGCATCAAGTTTATTAGTTTTCAAATTTTCTATATCAGCAGCATGAGCACTAAACGTATTAGTA
GATAATTCTTCAAATGTACCAAAATCAGATTTTAAAGTATGAATTTCAGCATTGGTTGCGTCTAAGTTAG
TTATGGTAGCATAAGTCACCTTAGCAATTTCAGCATCTAATTTAGTAGTTGTTAAATCATCTATATTAGC
TTCAGCGGCAGTTAGTTTTCCTTTTATTGTTGCATTATCAGCTGTTAAAGTACCAATAGATGCTTCTGCA
GCAACTAATTTATTTTTTATTAATACATCTTCAGCTATAAGATTATCTATTCTAGCAGATTCAGCTTCTA
ATTGTTCAGTACTTACTTTTCCAGCTATTACTATTTCAAATTCTGATATTTGGTCTAGAACATTATTTAA
ATCACTACCACTAGGTGATGGCGATGTGATATTACCAGTAACAGTTGCTGTGTGATTTTTTATCATCACA
GTTACTCTTTCGCCATCAGCTATATTAGTTGTGGATGAAACAGGGGTTAAAAGTTCAGAACCATCTAATT
GAACATAATCTACACCATCAACAGTTTTCACAGTTCCATACACAACTGTTTCTTTTTTCTCTTCTTTCTT
ATCATTAGTAACCTTTACAAATTGTGTTATAAGGTCATTAGACAAACCCATATTTCATCACCTCCATAAT
TTAGTAGTAAACACTGCTTTTTCAGTTACAGGACATCCAGGTATACATTCTATAGATTGACTAATAACTT
TAGCTTTAATATTATTTATTCCAGCTCTAGCATAATTTAATCTTATACAATCACCCACTCTAACCGGACA
ATAACCGTGTTTATATGATACGGTGTATTCTATAGAAGATAACGCTCTTAATAAATTATCAGCATATTCT
TGTATCTGATTTTCAGTAGGATCCCCAATTAAATCTGGGTCGGTTACACGATAGACTATTTCACGTCCCC
TATTAACAGTTGAAATAGGACTATCAATATCATCATTAACTACTTTTGCATAATAATTATCGCGACCACT
AGAATATATTACTTCTACAACATTTGGTATCCCATATAAATCATGTTCTATATCGAAATCGGGATATAAT
ATAGAACTATTATCATCATTATAAGTCCATACTGGTTGTAAAGAAGCAGCATCTTGTTGTGGTAAAAATA
TAACACGACCCATTTCATCTAAACCAAAGTCATATTTAGCATTAGAAATTAAATCTTTTAAAAAAGTTAT
CCAAGTATCGTTTGGATCACTTACAAAATCGTTGTAAAGAGTTTGGGAATTAGCTGCTGGTATAACTGGT
GCTCTACAATGCTCTTGAGTTAATCGGCTCGCCATAGTCATTATATTTTGGTCTCTCATTATAGAATATC
CAAGAGGTGGTTGGTTCTCTTTTAATTCTAATAAAGGTGTATAAGCATCCATCGAAACATTTCTTATCTT
GCCATCAAAACTAGATGATGGAGTTTGTACTAAAAATGTACCTAAAGGATGTTTCTCTTTTAATCCATTT
TGAATTGTTACTAGATATACTCTTATATAACATTCTCCAACTGATTCTACAACGTCAATAGTAGCAGAAC
CAAGTGTTTCAGCAGTTGAATCTCGTTCTATAGTACACGCAGTAACATTATCCAATAATTTTATTTCTTT
CCACGTCCAAGGGTCTACAATGTAATACTCAAATGTTTGTTGCATTGTTGAAGTCCAATCAGCCATTTAT
ATTCCTCCTTCCACTCTTGTTATATTCAATGTTACAGGTATAGTTAATTCACAATGAGTTTGACTAAATG
ATACTGAGATATTAGCCCAGTAACCACTACCAGATGGTTCTCTAACATATACATCTCCCATCCATATAGC
TAAACGTCTTAAACCGTATAATGTTTCTTTATCACTCTTAATAATTTCTAAATTCCAAGTCGAAGTTTCT
CCAAGTTGAGTACCATAATAACTTACTGGATGTTTTCTTCCAATATAATTTATCAACGATACATCTGCAT
CATGATTATCAGAAACATCTATATTATATGGTAGTCTTAATAATGAACCAGACCAAGGCGGTTCAGCTAA
CGCGGTATCATTTGATACATCAAAATTACTCCATTCTTCATCCCATTGAATAATCACTGCTTTTTCATTT
ACAGGATATCCAGGAACATCGTAGAAACTTACTGAACCTGTATCATTAGTTATTGCAACTATCCTATATC
TAGCAAAATCTAATGACGGATGTGGATCCATAACAAAAGTATTACTTGTATTATTTAAACCGCTTCCTAT
TTCTACAAACGAACCGTCAAATTCTCTTCTGTAGACAGCTAAAGATACACCTTCTATAAGAACATCGTCC
TCATTAACACAATATGGTCTTATATGAGCTACTAAAGTTTCACTATCAATACCAATATCAGCGTTAGGTT
CATATTTATCATCAGTCCAAGCAACTGTAAATTGTGATGAGGCTTCAGTTGTTAATCCTGAATTCATAGA
AACCGTAACTGTAATTTTATAAGTCATATTATTTTCTAAATCAATATTACTAGCAGACATTTCAAGCAAT
AATATGTCGGAAGTATCGAAATGTTTGGAATATACTTCTTCGTTTTTATTAACCATTTTGATGTTACCAA
TATTATCAACAGTTTCATATACATTCATGCTAGTTATAGATACATGATAACCTATTGGTTCTTGAGTTGA
TGGTCCAGCTACTCCTTTTATATAGAAAGGAAATGAAGTTAATGTCTGAATTGGATTATTAGTCGAATCA
AATACACTTAATTGTAATGTTGGTGGAGCGTACACATTAACACTTCTTTGAACTGACCATGGTCCGTATT
GTAAAGTTATACCAGCTGTTCTTACACGCCATAATATATTACTACCTTCAGTATAAGTTGAAGTATTTAC
AGGGTATGAACTTGTCTTGTCTTTTGTTTCAACATCATCACTATTTTGTATAGTATGAGTTTCAGTAAGT
CCATTAGTTATAGTTTCAAGTTCAGCATAAGTTTGACTTGAACCATCTTCGGAATTATGCACCCAATATA
AATTTAATGGCTCACCAACTATAAGAGTTGTGGTAGAAGACCAAGTTGTAGGAGCAGATGGTTTCGTACC
TATAACCACTGATGATATTTCAGACCATCCAGATGAACCTTTAGCATTCACAGCCCTAACTCTAAAGAAA
TATCGTTCTCCAGAATCCAAACCAGTCTTTTCGTAATGATTAGTAGTTATACCAGTTACTGATGTAGTCG
CGTCAGACCCATCGAAATATGATTTTTTGATTGCATATTCTATTTCATATGTTTCAGCACTTATTACAGC
ATCCCATTCCAAATATACTGATGTTTCTGAATTTGCTCTACAAGTAGTAATAGCAGTTGGTGCAGATGGA
ATAGTAGTTTCATTATTAGTGTATTCTGACCAATCACTATAATAATTATCCCTCTGTCTATATGAACGAC
AACGAACCTTATATTCATTACCAGCATCTACGTTACAAGAATATGATGCACTATTTGTAATAATTTCTGC
TAATCCAGTATTAAATGTAACTGTATCATTTTGAATTATTTGGAATTGAATATGAGAAGCGTTTACATTT
AAGTTACTAAGTTCACTTGTAAGTTTATATTTTTCAATAGTTATACTTGGTGTTGATGGAACACCTGGGG
GATTATTGATGAAATCATAACTTTTTTCGGTACACCAATCACCAGTCCAATAAGCAGTATCAACATCATT
TACTTTATAAGTTTCAGAAATAGGTCTAACTATTACTTTTACTCTTATAGCATTAGTTGGTGCATTATAT
GTGGATTGCTGCTCTGTTGTACGACCATCATTACCAGTAAACCATATACCTTGTCCAGTATCATAGTACC
ATCGAACATGATATTCTTTAGTATGTTCTTTTGAGAAATTCCAAACAGCGAATACTGTACGATCAGTATT
TGCTTGAAGACCAAAAGCCCATATATCTACTCTATAAGTGGTACTTTTAGGTGGAGTAGGAGTAGGAATA
CTACTCGTACCACCAGTTTCTCTTGTTCCAACTATTAATACTTGATCTACATATATTAAATCAGGATTTG
GAATCCCATTTATACGGGCCAATTCTTGATAAGTTGTTCCATATCTATTAGCAATATCCCATAATGTATC
GCCCCAAACGACTGTATAATATATATTTTCGGTAGCCATACCTATCTCCTCCTTTCTACCTTAGCAGCTC
TTATTATTGATTTAACAGCATTTGAAATATTACTTCCATCATCGTAAGTAATACCATTAATATTGTATTC
GTTTCCAGAATAACCATTTATAGCACGTTTAAGATCATTTATAGCTGATACTAAATCGTCATTTGTAGTA
GTAACTTTACCATATTTCATCGCATTTGATATAGCATTGATATTACCTCCATTTTGAATTCCTAATGATA
CCATTTGTTGTTTATCAAATAAACTATTTATAGCATTAGCACCTTCTTCCACAGAAGACATATCAAATAC
AGGTCTAATAGTAGGTTGTGAGTCTAATCCATCTACTGATATTTTAGATATAGAATTATTCATGACATCT
ATCATATTATTAGCAACATTTCCAGCAGCTTTAGTTACTACATTAGAATATTTAATCAAACCTTTAGCTA
AACCTTTATCAGAATACATACCTATCTCAGCAAATACTCTAGAAGGTGAATGAATACCTAATAATTTTTT
AGCCTTACCAACTGCACTCGATACTAAATCAGATATTGCTGTACCAACACTACTTATACCGCTTTTTATA
CCTGAAACTAAACCATCTATAATATTTGAACCAATGCTTATAAATTCTGAACCAATATTTGCCAAACCTT
CTTTACAACTTGAGATTATAGAACCAACAGCACTAACAACATCTCCAACTTTACTTTTTATACCGTCTAT
TAATCCACCAATAAGTTCCCCACCTTTAGATAAGAAAGTACTTACAGAACCCGTTAAAACTGCAACTCCA
GCATCTATAATAGCATTAATTAGATTCTGCATTGCTGAAACTAATTGTGGAGTATTAGATGAAATAGCAT
TAGCCATACCATTTATCAACTCTATAATCATCTGCATTCCGGCGTCAACTACTTCGGGAACATGTGTCGA
AATTGCATCTAAGAAAGTTATAATTAAATTTGTTGCTGAATCAGCTATTCTTGGTATATTTTCAGATAAA
CCGTCTATAAATCCAGTTATCAAATCAACTCCAGCTGAAACAAATTGTGGAGTATATTCAGCTAATGTTT
CAATCAAACTTACTAATGTTTCGGCAATCGCACTAACTATTCTTGGTGAATATTCTGCTATTGATTCTAA
AAACTGAGTTAAAATATTGAGTAATGCATCAACTATTAAAGGTACAACTTCTCCTATTGCAGTAACTAAT
GATGTAAGAATAGTTACGAATGCATCCGTTATAACCTGTCCATTTTGAACTATTACTTCTATGAACTTTA
CAAATCCCTCACCGAGTTTTTGTATAATTGTTGGAATAGACTCAATTAAAGTAATTACGAAATCTTGAAT
ACTTGACCCGACAGTTGATAAGCTTGCGATTAAACTAGCTAAACCAGCAGCAAACGCTGTAATTCCAGCA
CCAGCGGCTAAACATCCAACACCTATTAAAGTTATTGCTGCACCTAATATCAAAAGGGTAGGTGCAAGTG
GAGTTAGTAATAAACCAGCAACACCTATTACTGTAAAAGCACCAGCCAACATTACCAACCCAGCAGCAAT
TTGTCCCCAACTCATATTACCAAATGCAACTAACACAGGTGCTAATATTCTAAGAGCCCCAGCAACAATT
AATAATGCTGCTGCACCAGCAAGTGAACCAGTCATTACTTTCATGGCAGCGGCTAATATTACTAACGAAC
CAGCCAAAGTTACAAGACTTTTTGCTATTCCTTCCCAGGACATATCTCCCATCATATTAAGGGCGGCTGC
TAAACCTATAAGAGCAACACTCATAACAGTTAAACCAACACTAATTAATGGTAAATTGTTAGGCATTATT
TTTACTGCACCGGCTATTATTAATAAAGCACCAGCCATTGTTAATAATCCTTTTCCTATTTCAGTCCAAG
ATAAATTTCCCAATTTTTCAACTGCAATAGCTAATACATTCATTGCCGCACCAATTATTAACATTCCTGT
TGCTGTGGAAATCATACCACTTGGATTACCAATAAGTTTAGTAAATATCACTATTTCAGATAACATTACA
GCTATTGAACCTAATCCTTTAATTAATTCATTAATATTTAATCCAGAAAGTTGTTCCACGGCTTGTGTTA
ATACAACTAATGATGTTGCTAAAAGTAGTAATCCTGTACCTTTAAGGATGCCTAGTTGATCAAAGTCTGC
TGTTTTTAAAAATGCTGCTAATTCGGCACAAAGAACACCAACGCCAACTAATCCTTTGATTAATGATGTA
GTATCTATTTGACCTAATGATTTAACTACTAAACTTAAAACACCTATTGCAGCTGCAAACATAATTAAAT
TAGTACCACATTTAGCTAAATCTTTTGAACTAGAAGACATCAATTTTGCTGAGCCAACTAAAATTCCACA
AAGACCAGCTATACTAAGAAGACCTTTACCTATTTCCTCCCAATCTAACTCGGAAAGGCTTTTCATTGCA
GCAGATAATATAAGAATTGCTACTGATAAACCTATAAGATTACCTAAAACTCCACTACTAAATAAACTTT
TTATACCTTCAGCTGGGGTTTTAATTTTATTTTGAATTAATTCTAATACTGCTAGACCAGCCATTAATTC
TGTCATTAAACCCCCAATAGCAGATAACGAACTTCCTAATTTATCGCTATCTATTAATGAAATAACTAAT
AAAGATCCAGCAAGTAATGCAATAGCTTTACCTATTTTAATTAATTTATCAGCTTTTATACTTTCTTGCC
AAACTTTCAATGTATCACCAACAGTATCAAACATTCCACTAATAGATTTGGTTATTCCTCCTGCTGATTC
TATTGTATCATTAACACTATCAAATACTTTTTTAATACTTTTGATAGCTTTAACTATTGATCCGGATATT
AATAAATCCATAAATGATGATGCTGAATCGAAAGTGAATAAATTAGACAATGCATCAGCAAGTTTACTAA
ATACTTCACTTATACCAGGACCAAAACTTTGCACAGCTTTACCTATACCTTCGAATACAACATCGATAAA
ATCACCGACTCCTTTAACTGGTTCAAAAGCATTTGATATGGCTTTCCCAATACTGGTTAAATCAGAAGCG
TCAATGGTTTTTATACTATTAAAAAATTTTTTAACAAAATTTGCAGCTTTATCTACCGCTTTTCCTACTG
GTTCTAATAATTTAAGAACACCACCTATGACATCTTTAAATATACCCGATTGTTCAATTGCATCACTAAA
AGCTGTTATATAATCACCAATAACAGCAGTTACACTTAAAAATGAGTCTACCAATTTGGCTATAAATTCA
ATAACTGGTGATAATGATTTACCAATGGCTACAATTGCTTCTTTACAAATATTAAATATAGAAAATAAAC
CTTTAAAAGTTCTTTTTAAATTATTTGATGTGGTTTCACTCAACTTAAATTTATCAGTTAAATTTTTAAA
ACTTTCTGTAAATTTAGCTAAGTCAGATCCACTTATTGAATCAAATACTTCTGAAAAAGCTTCTTTTACT
GGTTTAACAACTGATAATACTCCTTCAAATGCATTTTTAATACCTTCTATTAAATTTGTACGACCACCCA
AATCTTTCCAATCATTCAATACTTTATTACGTGCATCTGCTGATTTATTAATAAACCCAGTAAGAGTGTC
GCTAACGCTAGTCCATAAATCTCTTGCTTCCTCGAAATCACCTATGATAATTCTCCAACTTGAAGCCCAA
CCAGTACCTAAAGCTTCTTTTAAAGTTCCCATTAAATCAGTAAATGTTTTAACTTTAGTAGCAGCGTCAG
TCATACTTTGATCATTGGCAAATCTTTGCATAGTCTCTAAGAATATGTCAGTAGTTAACCAATTATCTTT
AAGTGATTCTCTAAAACTTCCATTTGCAGCCACTATATCATCAACTGCTATTCCATGTTGTCTGGCAGTT
TCCATGAATGCCTCTTTGTATTTTTCACCAGCCATACCAGCAGTATGTTCTATAGACATCCAGTCTTGAA
GTCGTATTACACCAGATGATAAAGCTTGACCTAATTGGAAAGTTGCTCTAGACATATCACTAGCACTAGC
TCCAGCATAAGCAGCCCAGTTACCAATACCTTTAATGGCTACCATAGTATCTTCCAATCCAACACCAGCT
GCTGTGAACATACCAGCATTTTGAGTCATATCAGAAAAATTGTAAATAGTTAAATCTGCATAATCATTAA
GTTCATCTAATGCTTTATTTACTGTTTTTACATCTTTACCGGTATTACCCATTATTGTTTGTACAGATTT
TATTTGTAATTCATATTCACTTAACCCATCTTTAATTGGATCAATAGTTAAAGCTGATACTATTCTTTTT
CCAGCATTAACGGCTGAATTAGTTATATTAGCTAAAGCTGTTACTGCTATAACTTCTAAACCCGAAAATT
TATTTTTAACAGTTTCAACAGCATTTGAAAGAGATGACATATTAACTGATTTAGCAGCATCTCCAATATT
TTCTAAGCTTTTAGAAGAATTTGAGAAATTTAAACTTTGTTTTAATCTACCAATAGTGCCTAAACTTGTT
TGAACATTGGATTCGAAATTACTATTGTCAAACCGCATCTGAACAATTTTTTCATCAATTTCCTTACTCA
TACATTAGTTACCTCCTTCCATGCTTCTTCTGCCATTTTATCAAATATAGGTTGAATAGCAGGATTTATA
TAATCCCTACCTTCAACCCAACCACCAGTCCCAGTACCGTGGCCGTACTGTAGAATGATGGCTATAGGAA
CACCTTCATTAACGTTAGAATTATAAAAAGCAATACTTATTGTATTTTTAGTTCTTTCTATTTTATAATA
CCATGAACTAGCAGTTTTACCAGAATCAACAGGTGTAGCAGACGAAAGAGCACTTACACCCTCTCGTCCA
TATTTATCAAAAGCATTCAAATGAATAGCCTCTTTTAGCTTTTCCATATAAGTTATTGATTTTTTAAAAT
CACCCTTTTGACTAATCTTTATCATTTTGAAATCTCTACTTAACTCTTAATTTTTGTCCTGGATAAATAA
TATTAGGATTCACAATTCCATTCATTTGAGCGATTGTTAAATAATCTGTTCCATATTTGGCAGCTATAGT
TGATAAATTTTCTCCTTCTTCTACAACATGATATACAACTGAAAATTCATTATTTATAATGTTTTGTACT
TCTTCATATCTTGAACCTAGTACAACTTTTCTAGTATCGCCATTTCCGTAATTACCGTTCATCACTTCAC
TAGCTAAAGTATAAGCTCCAGCATTTGCTATATGATTTATAAAATTCTGAACTTCTTCATATCTTGAACC
TAAAGCTCCTTTTCTAGCATCGCCATTACCATAACATCCTTGTAAAGTAGCAACTACTAAATCTAAAGTT
GAACCTGTTGGATTGTTTACTACTGGAGCTGATTCGGTTTTACCAGCATATTTATTCCATTCTTCTCTAT
TCATATAAGCTTTATCTAAATCTAAATATCCAGAATAACCATTTAACTGACCACATGATGAATATTGTCT
TATAACACACTCATAAGCTCCTTCTTGCCAAGGTTCATTTTGATATCCTGTAGGATTCATATCAGCATAT
TGTGCAATCCATAGACCATAATCACCTATACCTTTTACTCTATTCATAGCACTCTTCTGAATATACACTA
TTGGTTTAATTCCAGTTTTATTAGTTACATAATCGCACCATTGCTTACACCAATTAAAATCATCAACACC
AAATAAAGGATTATTTTGGGATTCCCAGTCCAAAACTAAAATACCTTGTCCTATATAATCTTTTATTGCA
TTTATAAAGAAATTAGCTTCTTGTGCTACATCTCCCCCATTAGCATAATGATAGAATCCTAAACACTTTC
CAGTTTCTATAACTTGATTAGTCTGTCTTTTAAAATCTCCTGAAATATAATAATTACCTTCTGTAGCTTT
AACAATTACAAAATCTGCTGGAACCTCATGTAAATTAATACCACTTTGATAATTAGATATATCGATACCA
TTCATAGTCATTATAAATCACCCTTTCGTATGCATTTTCTTTCTACGAGCTGCATTCAATTCAGCATTAC
GACGTAGAATTTCACTTTTATTAATTTTCTTAGGAGGAGCGTTTTTAATATTGAACACTCTTATTAAAGT
TAGTAACCTATTAATATGCCATTTTTGACACTCCATTGGAATATTTAAACTTATCATCCAATAATAAATA
ATTTCAGTTGTAATTATCTCTCTATTAGGTTTTGAGTTATCATTAGAAAATGTGGTAGCAGTCATAGGTG
CTTCTATATAAGCTGAAATTTCAGCGATATTACCATTTGTAAGGTTTTCATAGACATAATCTGGAACGTT
TTGTGTTATAGTCATACATTTAATATAATCAATGACTTCTTCTGTTGTTTTATCTCTAGTAGAAAAATAT
GATTTACACCATTTTGATTCCCATTTTGAAATTGAAACGAGTGAATGCTCCAAACTTATTGTTCGTGATT
TGGTATAAACAAATTCTTCTTTATCCTCATCCCATTTTTCTACTCCAGGAATAGTTATTTGAAGCATTAT
AATCACTCCTTCTATTTATCAATTTTTGGTGTTATACCATTTACAAATTCAGCAGCTTTTTCAGCATCTG
TAGCTAATTCCATAAATAAATTAGAATAAGCTTCTGTTTGTGAAAACTCTCTAGATAATTCTTCTGACTT
AATAAATCTCTTTCCATCAGGACTCTTTTCACCATAAGCTTTTAATATAAGTTCTTTGAATATTTTTATT
ATTGATGGTACATCTTGTGTAGCAACTACTTTATTAATCATTTCAGCAAATCCACCAGCTGTAGATAATT
CCATTTCAGTAACTTCTGCTTTTGATAGATTAAAATAGAAATCTTCATTCCTTTCAACACCATTGTAATC
AGTATATTTTATATTCTTTTTTAACATAATATTTACTCCTTTCATTTTTTAAAAATCAAAAGACTCCGTA
ATTCAAACGGAGTCACAATTATATATTATAATATTAAGATGATGATTTTAATAAATTAATAACTTCATCT
GGAAGTGGTAGTTTAGCTTCAGTACTATCTCCACCATATAATAATGCTTCTAATTGTTGCAATTTACCAG
AGTCAACTTTAGTTGAATTTATAGTTAAAGACGCTGTTGGTTTGTGTCCTGTAACGTTAACTGGAGTTGT
TGTTATTTCATATGAGAAAGTGATAGCTTCTGGACTATCATTTATAGTACTGTAAGATTTTTCTGAAGGT
GATGCTTTAGCTCCATATATTAAATGAAGTTTATAACCAAATTCATTACCTTTTACATCATTACCTAAAG
TTGTTCTATAACATAAACCGAATGTCTTTCTATTTTGTTGACCTATAATAACTCCAGGTGCTACTTCTGC
TGAACCATCACATTCTGCAAATTCGTCAGGATAAGTGTAACATTCTAAAGTAGCTCCGAATTCTTCAGCT
GAGAATAATTCAACATATTTAATATCGTCAGCATATAGTGGTGTTGATTCTGCTCCTGAAGGTGATTCTG
TAACAGCTGTTAAACCATTCCATGCAACACCTTTAACATATTGTCCAGTTTCATTTGGCAAATAAAGAAC
ACCGTTTTTTACACCAGTTTCATATATCTTTTCGCCAGTTTCGTCCCATTTTATTTTAGCCATAATTTTA
TTCCTCCTTAATATAATTATTTAGATGCGAAATCTACTTTTGCTGCGGAACCTGTTAATACGTCATATAT
ACTTACAGTAACAACATGATTTGCTTCTTTAAAAGCTACAGGAAAATAGAACGCGTTATTATAAGCAACT
AAAACATTACCTTTTCTGCACATGTTTAATAATTCAGCTGCAGGTATTTGATCTTTGTGCCCTGCATCAT
AATAAGCTTTATTAGCATTACCATAAACAATCACGTTTTTAACGAATTTTTCCTCAGAATTTGAAAATAT
TTTTTCCATTTTGAAATCCTCCTTAATAATTTAATATAAATACATCATGATTAAGATTGTCAGATGTGTA
ATGTCTATTATATCTACACATAGGAAGTTTAGATATTTTATTAACAATTTCACTATCTGGATTAGCATCA
ATCACTATTATTTGGTAAGTGTGATTTTGCATATAAACTATATCATCAGCAAAATTATTGTCTATATTAT
TACGACTATAAATAATTGCTGGATATTTAATTTTTATTGATTCAGGGGGTTGGTAGTAAACATTTCTACT
ACCGAGAATAGACTCTAGTAAATTTTGTAATTCCAATCTACTACCCATTATAAACCCCTCCTATACTTAA
AATTAATCTTGGATACTTGACTTCTATACTAGATACTTTCCATTTAGTACCCATATACTCTACATATCGC
ATTGAATGAAAATTTTGATTAGCAAAAGCATCGGCTACTATGCTAATTTCATTAGAAACATTTATATCAT
CGTTAAGGTTTTCAGAACTTTGAAGACGTCTAATATTACGAATTACATCACCATAATACGAACGTTCTAC
TATTTGTTCAACCCACACGCCAGGTGTTGTTTCTTTAGTTATAGCGTAGCCGATTTTACCATAAAATTTA
TTCATTTTGAATTTCTTAAACTTGTGCTTTATCTAATTCAAATGCTATAGCTGAATATGGTTTAACTAAA
GCTCCAGAAATTCTAGTTTCAATCAAGTACTTCTCTTGGTTGTAATCTATATCGAAGTCATCAAACATGT
TAATAGCTCCACCCTTATCAGCACCTACATAGTAGTCATTTAAATTAACTAATAGAGCCATTAATGGTAA
TGTTTTAGCACCAGCTGTTCTTGTAACACCTTCCATTATTTCTACTGGTACTATTTCTTTAACTCTTAAT
GTTGTAGCTAATTTATCAACTGAGTCATAAATTATTCTACCGTTATTATCTTCTAGTAATAAACAGTTAG
TTAACATATCTTCAGTTGTAAATAATGTTGGACTACCTGATCCTTTGTATTCTTTTCTAGATTTTATTAC
AGTTCTAATGAAAGCTTTAGCAATTGCATCTTCAGTAGCATCCTTTGCAACAGCAACTGATTTCTTAATA
GTATATAAATCATCATCCTTAGCTATTGGTCTGATGTTCTGTTCGTTAATCTTATCATCACTAGCTGTAG
ATCTACCATCACCAACTAAAATAGCTCTTGCGATTTCCTCATCTAGCATCATTCTCATTTCAGCTTTGAT
ATAAGCAACAACATCGAAATCTGTGATATCTACAATATCATCTCTATCCATCTTTTGTTTCTTATAGATA
GTTGTAGGAGTAGTACTTCTCTTTAATAGAGTGAATACTTCTTCCTTCTTTAAGTTACCCTTAATATAAC
CTTTTGCTCTTGCTTCTTCAGCAGTAATATTAGCATGAGTACTCTTTATTCTAGAGAATGGTGTATGATG
TACTCCTCTTAATACCTTTTGAACATAACTATCGTCTCTCTTAATAAAATCTGGTTGATTAGTTACATTC
TTTGCTTCTGGGAATAAGAAATCGATATTTTCAATACCATACTCTTGAGCATGTGCTAAGAAACTGTCTT
TTAGACTACCATATCTTTTACCATCAGATATAATATTTTCCATATCAGCGTGAGTTAAAACATTTTCCTT
TTCTTTTTGGTCTTGATCAAATACATTGTGTTTCATATTATCATTACCTTCCTTTTCATTATTTACATTT
TGATTTGAATCATCAAGTGCCTGTCCTATCAACGCGTATACGACAGTCTTTTGTTCTTCATTTAATGTGT
CAAACACATCTTGTACAGTTCTTTCTTTATTGCCACTAGGTGGAGTAAAATTATCTTTAACTTCATCTAG
ATTCTTATCATTCACTATACTATTTTGTGAATGTTCTAATACTAGATTTTCTCCAGTATAAATAATAGCT
TCTTCGTCTGATTCTTCACCATGTCTGATAATTGAATCAATGAAAGCACCAGGATTAGCACCAGCTAATA
CAAGACTTACTTCACGAATAGCCCCATGTAACACATTAGGACCTTGTTGTTTAAGTTGATTAGCATAAAT
AGATAATGCTGTAACATCTCCATGTTCAACTAAAGCTTTAGCATTTCTACCTGCATCGGTGTCATTAAAA
GTACAATAAGCATATACTCCTTCATCACGATTTTCTAATAATGCATGACCTAGTACGTTAAGTGGGTCAT
TATGGTCGTGGTTCCATACTAATGGTACTGTTTGACCATCATTGTGTTTAAATGCGTCTTTAAGGATGGT
TCTTCCATCAGAACATCTAATATTATTTCGAGTAGCCCATCCGCTAAAATCATATTCCATTTTGATTTCC
TCCTTCACTTTGATTATCTTCTAAATTATTATTGTCTGATTGTTTTTCTTTGATCATTTCATTTGATTCA
CTTAAATTCTTATTTCTAAGTTCATCGGCATTAGGATCTTTAGATGGCTTCATTCCAACTATTTGTCTTA
TTTCATTAGATGTCATAATCTCGTTTCTAGTAAACTTATCAGCAATTTCTGCTATTTCGTTAACCGGAAC
AAGTCGGAATGGATCTCTAAAGTAAAGAATAGCTTGTTTTTGAGTTATGGCTGTTTTAGTTAGAAATTTT
CTTTGAATTTCATCAACTATGGCTGAAACTATTGGTTCAATTGTACGATTATAGTAATTAAGCATTGTTT
TATCATCAGCTGACCCATCTAATATCGCTTGAGTAATACCTAACTGGCTATAAAGCATACTCGTTAAATA
TTCAATCTGCTTCATTAAATTATTATCAACTGAACGATTCAATTGGGTGATACGTTCTGTACCATCAGTA
TAAGCTATACCATATTTAGATCCAGATAATTGCATTTCTATATCTTTACGCCTTTGTTCAGCTTGTTGAC
GTCTTGCGTCTGTTTTTATAACATATGGTAATTGGATAATTAAATCTAATTTTCCAGAACCACTCTGTTC
ATCTATAACATCCAATAAATTAAGTTTTCTTATAAGACGTTGCATTGTAGAGTTTGGCTCATTAATTACT
GCATATAAGGGATTTTCAATAATAGCTACTGTCTTTTTTGGCAATATTAAGTCTTCTTTTCGTCCAGTTC
TATCGTTATAAAGATTTACCTTTACATGAGCAGGATACCATTCTACTATCTTTGCCGTTCTCATGGTATT
AATATCATAAGAGTTTGTGATATCTGGATTAAAAGTGGTATCGACTGGAACTATTGCAACACAGCCTTCA
TCTAACATAGACATAACAACATCTTGTATAAAAGCTCTTCCTGTTTGATCTATATTAGCATTCCTAGTTA
AACATTCATTCAAAGCAGAATCTCTTACTGATTCAAATCTATCGTTTTTATCTAGTTGAACATGCATTAT
ATCGATACTTGCTGCATCTAAAGCTATACGATTATATACAGAAGTTACTATTGAACGTTCATTACCTCTA
GTAAATCTCATACGATCTGGTCTATATCCATAACTAGGACCACCTAAGTCTCTATAATTATAAGTTGGAT
CTCTATTAAGAAAAGCATTCCAACCATGCTTAATTCTGTCAGTAAACTTCATTTTGAATTTTCACCTCCT
AGTCTAGTTTTAATTTCATAGAAGTTAATCCACCCCACACATCATCTTCATCTGATATAAGCTTTTCTGC
TTTAAATCCTAATTTTTCATATATATGTCTAGCATTAGGAGAAATACCGGGTACTTCTAAAGTAACTTGC
TCCATTTTTGTTTTCTTAGCATAGTCAATCACACCTTTAACTACAGCAGTTCCATACCCGTTACCTTCAT
ATTTACTATTTACAGAAACCCAAACAATATTTAAAGATTTGGGAGATTCTTTGTATAATTGTAAATCACC
GACAGATTCACCTTTAACTTTAATCCGCATTATATCACTTCTAGATAATGTATCTCTGACTTTTGGATTC
ATTTTAGCAATAAGTTTGGTTAATCTAGGAGTTGGTTGTCTTACTAATGATATTTCAGAACCGTTTTTTG
TTTTTAAAACAGTTTTATCTAATTCGTTTTTGTGATCGTACTTAGTGTCTTGTTTTCGTTTTCGTCTAAC
ACCCCACTTCATACCTTTTACACCGTAATGATATATATCATTACTATAATTATATTGCCACATTTTGAAT
TTTCGCCTCCTATTCTATGCCTTGTTTTTTAAGATACTCTTTAGTAGAAGCGTTAGCAAGTTTAGCATCT
TCTTTTATTTTTTTCCACGCGTCAGTATCGGAGTATACTTCTGGAAGTTCTGTAACTTTCGTAACTTTTA
ACGAGTTTTCTCTTTCAAATATTATTAATGGGTTTATTCTATGAGATAGGGAATCTTCTATATCTTCTAT
TGCATCATACCCTTTGCTTTTCAACGCATCGATAAAGAGTTTTTTATTAGTATCGTTTTTATAAATATTC
ATAGAAAATAAAGCATAATAAGTCGCTAAATCATCATCAATACCTGCATCAGTTAAAATTTTCTTTAATT
TAGCTGGTTTTCCAATTAATTTACCTTCTTTATTAGTACTACTTTCTTTTTGGACAATAATAGACATGTA
ATCTAATTTATCATTGCTACATAAATCTATAAATGCGTCTATTTTTTCTTTCTCACTAGCTACTTTTATA
TCTTTTGTAGCTTTCATAGTCATATCGAATGTCTTAGCTACTCCTTCAGCTTCATATAACCAAGTTGAAA
TTTCTTTTCTATATCCTTTTACATCTTCATCAACAAAAGACACATATGCATAACCAGTCTTTTCATTTTT
GGGGTTAGCTGTAACACGATGAAATTTAGAACCTTTTTTTATAGTGTAAGAGTGATCAGTATTATATTCA
ACTTTATAAGCTCTTCCAGCTAATCTATCTAATTCTTCTTTATCTCTTCTAACACCCCACTTCATACCTT
TTACACCATAATGATATATATCATCACTATAATTATATTGCCACATTTTGAATTTTCACCTCCTATTCGA
AAGCATCTCTATTAAGTTTGTAAGCTACATAAGCATCCATCATTGCGGCAACTGCATCTATTTTTTGTTC
ATATCTTTTCTTAAGCAATTTTCTGTTACCATTTGTATCCTCAAGAGTTATACAATTTCCCATAGCAAAC
ATCATTAATTCTTCATCAAATAGAAGTTTTCTTTCTTCTGATAATTTCTTTAATTCACCTAATGGAACTG
ATTCAGTTTTAGCTCCTTGTACAACTTTTTCTATACCAAATGGACCATTCTCAGATTCCCATCTAGTAAC
AAATTCTTTAGCATTGTATGGGTCAAATCCTAAAGAACGTACATCGTAACCACACTCATTTATATGATTA
TCCAAATCTTCATAAACTTCCATCATATCTAAGGTAGTTCCATCTAAAACTATTAAGCTTCCTTCCATCA
TAAATTGATCATATTTAATTCTCATT
>LALS_14__77620
AGTAAAGAGCTCGGTACTAATTTCCGGAACCCCTGGAATGTCTTCTAGTGATACATTTTTGCGATGTATA
AGAATATATGCATACTTTTTATCATAATCCCAGAGTTCCTTAAGAAGGACGTATCTGCCACCTGAACGAC
TACGGATAAGTCTATCAGCAATAACTTGAATTTGTCGAGCTTGACCAGCGGTTTTAGACTTAAGAATACG
GAGCATACAAGCATCAATTTTATATTGACGCATTGTTTGCATTGCAACAGTAAAAACTGAATTGATATAA
TTAATTGGGCTTGGCCCAAGACCTTTCAATTTAGCAATTGAACCTTTAGCGGTTAATGTAAAAGGAACAA
TATGCATCATTTTATCGCCCATTTTTAAATCGCGATTAGTATCACCTCCAGATGTATAGGTACATAAACG
AAAGCCTGGTTGTTCAATTGCGTCATCAACATGAACTGAAAAAATTTGCGGTATTTTCTTCTTTGGATTT
AAGTTTGTAATCGGAAGAGTAGTATCTTCGTCAAATAATTCTGTAATTAGTTCCATCATATCCTCTCTAG
TGTTTATTCTATTTATAAAATTAAAGGCCCGAAGGCCTTTAGTAATCTAGTGGTAAGAGAGTACGATATA
TTTCAAACTTTGGTCCTTTTTCATAGGCATCAAATGTTTCTGTGAATTTATTATAAGCGTATGCATCTAC
AAATTCGAGAATGACTTGTGATACAGAAGTAGAAACATCTCCACCTTCTTTTTGAGCAATGACAATTGTT
TCTAAGTAAGCTTTCATAGACCAGTTACCTCATGAAAATCACCAAATACATCCTCGAATGTATTAGCTTT
AGTTTTATCTTCACGTAAACGAATCGCAATTGGAAGAAATAATTTAACGTAATCAGTGCGACCATCAGAT
TTTAACCAACCATTGCATTCGCACTCTAGAATTTTTCCAATATAATAATTTTGGTTTTCCATAATGCGAG
TACGGTCAAGTTCATGCGATTTTACACCGGCTTTATCTTTTAAGCCTGAACCTGCATTTACTTTAATTTT
TCCGCACTCTGATTCAAGAATAAATCCACCTGCTTTAGTAGGGTCTTTACGGTGAGGATAAATTCCTACA
ATTTTTAAATCAACATCAATTACTTCTTTAAATTTATAGAGATTTTTTGAACGAGCATTTTCCCACAATC
CATCGGTATTTTTGAGAATAATACCTTCAAGACCTTGGTCAATATACTTTTTATAAATTACCTTAGCTTC
ATCTAGGTTATTTACTACCTGGTTTTCAATTAAAATTACTTTATCATAGCCTGATGTCATTTGTTCTAGT
TTAGAAAAACGTACATCATATTTTAAACGAAATGCAGGAAGACCGTATATTTCTACCAACGGGACATAAT
CCCAGACCTGAAACTTCATGCATTGAGCTTCTTTTTCAGAAATGGTTCCCTTTAAAGATTTATTGGCGAT
GCCATTAGATGCAGTACGTGATTCAGCTACTTCTGTGAAGTCTTTAACTTTGCTGTTTTCAGGATGAGCA
TCAAAAAGAAAATCTAGGCCTTCTGGCTCCTTTTTAACTTGCTCATGGTATACCAATTCGCCATCAATTA
ACACGCCTTCTGGATGAATCTGGCGGGCTTCAGCGGTCATTTTAATTAATTCTTCCTTAAGAAGATCTAA
TCCTAGATATTCATTACCAGCTCGTGATAAAAGACGAACATCATCTAATTCATCACCTCTGACTTCGGCA
AAGCACCGAGCCCCATCAGCTTTTAACTGGGCAAAGGCTGGAAATTTGATATTCTTATTAATGCCTTTTT
CATCATAAGAACTTGCCAGCATTTGAGGTTGTTCAGGAATTAAACCTGGCCAAACTTTGTTTGCAATAGA
TACTGAAGCACCGCATTCAAGGTCTCGCATCATCACTCGACGCAAAACTTCAACATCATCTTTTTTACCA
TCGGTGATATATCCAGTTAATTCCTCAATTGCTGCATTTCCAGTCAATTTCCGAGTAGCTAATGTGAATT
CAATGAAGTCAAGCATATCGGTAAGAGTCAACATTCCAAAACTCTGGGTAGCAATACCAGGTTTAGGCCA
TTTCTTGATATAATACTGCAACCCACGAGAATAAGTCAGACGATATACTCGTTTAAGCAATTCATTATCT
TTATTCTTTTCAAGAATTGCTTGCTTCTGCTTAGTTGAACCAATAGATGCTATTTCGTTCAGAATTTTAA
GAATCATTGCTCATCCTTCAGAGTTTGATTTACAGCTCTATTATAAATCAATTCATCATTAAGCTCAGTT
AAAGACCTATGATATGTAGTTCTAACTTTATTTCCTTGCATCCAGTGCTTGATATAAATGAAACCTTGCT
CTACACATTTTTTAAAAATTCGTTCGTCTTTTTGAGCTCGGAATTCTGGATTGCATCTAAAAAATTGATT
TACGTGACCGTAATCACGTGTAGTATTACCTTCATTTTCATAAATAGTGTGAACAACAAACATTAGAATG
CTCCTTGGAAAATATTATCACCACTAGTAAATCTATTAAAATACCCTGCATCACCAGGCTTAGTATAACT
CCACGTATGGAATGGATTCATATGATACGGGTGTGTATAATATGGATTATATGGATGTGTATAATATGGA
TTATACGGATTAAATCCAGGAGTTCTCCAGGTAGTGTTCCAACGAAAAGAATCGTTTTTAATCATCTTCT
CAATTACATCTTTTATAGCTTTTTCACTATCAAAACTTTCTTTATTTTCCTTCGGTGAAAAAAGTTTATT
TTCTACATCATTCCATGTATAAACTCGCTGAGCAGTTTTTGGAATATTGTCACGCTCTCCTCGCGCCATC
CAATAAACAGGAACATTTAATATTTCATTCGCATGATCGCAATGGTGAGCAAGATCGTCAATATAACAAA
TTACGTTATATTTCTCTTTTGCCTTTTTGAACAACTCTTCTTTTGAAGAATCATGACCACACATCATTAC
TTCTGAGAAGGCACCAGGAAAAAGAGCATTCAAATTAAATTGACGATTCAACAGAGCGTCAATAGAATCA
CCTAATGCTGTAACAGCTACAAAATTATAATCTTCTTTTAATTTGTTAATTACACACAGAGCATCTTTAT
ACGGAGACAAGTAACGAATAAAATCTGAACGATTGTATTTTTCAATTAACTTGACGCCAAGTTCTTCATC
ACAATTAAAGAGTTTACCTGGAGAAATAAATTTCTCATCTTGGATCATTTTTAAAATATGTTCTAACGGA
AGATTATATTTCTGAGCAAAATAAGGAAGGCCTGATTGCCAGCTTAAACATACTCCATCAATATCAGTTA
AAATAGTAGGCTTCATAGAGAGTCTCTTAATAGGTTTAACACATCAATAAATTCAGCTTCGGTTAGTATT
GTATCATCTTTTGTTAGACCACTAGCCATGCTGTGCTTCAAAACTTTTCCTTTCGAGGCTTGTAATGCAT
CACGAAAGCCCTTGTTTTGGATCGCTGCTTCAAAATATGCATTTGTGTATAATTCTTTCCACGCTGGAGA
GTATCTTGAAAACGGAACTCCAAGCCAGAAGAGGGTCCCACGGTCCTGAGCTCTAGCATAAGCTCGTCCA
GCTTGTTGGGCGGCAAGCCCGGATAACCCAAATATGCGACGTTGTTGTTCAACATTTTTCACCTTACACC
CTTGGAGAAATCCTTCGAGACCTCCAAATTGGATACCATCCATAACGAAAGGCCATTGGGCGAAATTGCT
TAATGCACATGATGGCCATCTAAAATTGCTTCTTATCTCTAACTCAGACATTTTATTAAAATCTCATCTG
AAACCCGTGTGATTTAACATTACCACCACCAATGTCAGAAATATTAATTTCACGCGCAATTGAAGGGTCA
ATGTCAATTTCGCGATTGAGTTTAGTGATAGCTAAAGTATCACGCCCATTTACAGTACGGAACTCTAAAG
GACATACTACATTAACATAGTTTTTAATCGATTCACTGGTAGGCTGCAAATGAGCAGGAAGGTCTTTAGG
CGCCTTAGAGAAAACCACTTCACAGAAATTTTTGCGGGTATCAAAATAAGTAGTCATAAACATAGTATTT
TCCTCAGTAAGGGGCCGAAGCCCCTCATTTTATTTTAAATATCAAATTCGTTAAGAACTACATCAAAGAT
CGCTTCAAGATGCTCCGGTTTAGCTCTGTTACTCAAAATATGACGAATCCAAGTTTTAACCAGAAGCTTA
CGATTGACGCCATTCCAGCAAGGATGAGTCCCTAAATCACGTTGACGGAAATCATCATCTAATGCGATTT
TAAAAGAAGAACCTTCTTTCGTGATTGAAACCGTAATGCCATTTTCAAATCGCATATAAACGTAGTTAGG
AGTCATATACTGTTCAATTTCGCATACTGATCCATTTTGATGTTTCCAAAGGCAAATAGTATCAATAGAA
CCTGCAATACCGTTAGAAACATATTTACGTTCAAAGTTAATGTAGTTCATTTTATTCTCCAAGATGTTTA
ATTGCGGTACAGGTATATAATATCATATCCTGTACCAAAGTAAACAATTATTTTACTACTTTCCAATGCT
TCATGTCAAGTTTACCAACTTTTTTCATCTTCTCGATTAAGCGTTCGGCGCGTTGGCGAGCTGTAACATA
ATACCATTCGCCTAATTCATTTTGTTCAATTTTTCCAACGATTACTGTATTCAATTCATAAATCCAACCA
GTAAAGAAATTATGAACTTGAATTGTAAAGGTGAAATCTGTTCCCATACCTTCTGTTGTTTCTACTTCAA
TAATATCACCTTCAACTGCCATTAAGAACCACATAGTTTCGTTATATTCACCATTGAAACATTTAGCTTT
AACCGCAGCGTTCAGATTAATCGTTTTCATTTTATTCTCCTTTGTTTGTGTAAGATAATACTATCACAAA
GGAACCATACTGTAAACAACTTTGTGCAATCTTTGGAAAATAAAAAAGGACTCCTTCGGGAGTCCTCAAC
TTATGCTTTCTGCTTACCAAAACGAGAAGCATCATCTCGAAGAACCGCACGTGCTCGGCGCATGATCTTC
TCAACAGTTTGATTGATACGAGAGTTCGACCCACGCTTGTAGCCAGCGCGTTTAGAATCACCAACTTTCT
TTTCAACTGCTTTCTTTGCTTTAGCTTGTTTTGCCATTATAAATTCTCTTTTAAATGAAAATGCAGGACT
TATTGGCATTGCCTGCGCAAGCCCTCAAGGGGAACATAGGTTTTTGAATATTTAACGACCAGGATAACCA
TAAACCCGTCATCATACCTTATAGCTCTTATCTGTTGCACACCGTTAGCTTAAAGGTTCCGGGTTCGATT
TCTCGAGGATAAGATATATACTGATGGATATATAGGCCTTGAGGCGTACTCCCGATTGGCCATCACCTCG
GGGTAGCATGCACTTGCCGCTATAAGAATAACATTCAAGAGGTACACCGTAAAACTGCCGGGGTCTTAAA
ACTATAATGATTCGCAAATCATTAATCAGACAGTTCGACGGCTCCTCGATTTAGCTCACACTAAGGCAAT
GAATCTCCAATAAATTACTTCAGTGTTACCACAAAGTGACGAACTGCTTTTCGTGCAGCAGAAGCCAGAG
GCTTAGCATACTTAAGTTCATCTTTTTCCTGAAGCTCAGCGGCTAATGCAGTTTGAGCAGGATTCAGATG
TTTGAAATAACGCAGGATTTCAAGAGCTTCGGCTTCAACATCAATAGATGCGCCATAGTTTTCGTGACCA
TTATTCCATGCGTTTCGTTGCAGTTCAAGAGCGTGTTGTAATTGTTTAATCATTTAAAAATTCTCGTTAG
AGATTAAAACTCGGTAGTCACGTTCTTCTGAATTTCATCTTCTTTCGACAGATCTCTCAGTTGTAGACTA
CCACATAGAATTGAAACTCAATTCATATTATTATTTATATCACTTATAAAGACACGGAATAGCTTTATAG
TGACAGGTAACAAATTTTTGTTTAATTTCTTTTGGCTGCTTAAGACCCAGAGCTACAAAAGGATGTGGAA
CGTTTCGAATTTGACCAACTGGAAGAGAAGTCAAATCACCAACTTCGCAGAAACCTTCAGGAACATCAGG
ACCAACAGAGTGAACTACACACAGTTCAGGAACTTCACCTTGGACACGTTTACCGATAATAAGTCCTGAT
TCTGTAACTTCTTCATCACCGGCTTGTGCAGGTTCAGAAACTAAAATAACATATTCACCTACAGCACGAA
TTGGTAGCTGTTGTACTTCAGACATCGTTTTTCCTTTTTGTTAACAGATGAATTAATAATAACAAATAAT
TCTTAAAGCATTTATTTACCAATAAATTGAAGCAAATGCTCAACTTTCATACCATTAACGGAAATCAATT
TGTCAATAGAAAAACCTCGCCATGCACCAAGCTCAACATCAAATACTGGAATCATGTCAGTAGATTCTTT
CCGAGTAGATTCAGTCAATTTACCAGTTTGCATGGTTGGCATAAAGTCTGCATCACGAGTACCTTTCATA
GTACGAATAGTACCATCAGACTTTTCAAAAACCACGTTTGAAACACTCATGGACAATTTAGTTTTCAGAA
TTTCACGAATTGCTACTTTCTGCTCAGTTGTCAGTTTCATTTATTTACCTATCACAGTTTTAATATGAGT
TGTTCCACGTTCTTTAAGGGTGGAAAGTAATTTTTGGCATTTTTCTAAATCAGATTTCCAACTATATGGT
CTATCAATACTAGTCCAATCAGTTTTATAATACTGTTTCCATTTAGAGAAAAAATATTTCTTATACTCTA
CAGCAAATGAAATGTTCTCGTTAGAATAAGAACTAATTGCTGTGAGCTGTACCAAACGAAATTTCATTAT
TCACCACAGAATTCGTTGATATTTTCCCAGTTTAACTTATTCAAGTTTTTCTTAGGAACATTAAACACTT
CAATACCCGCATTTCGCAGAATATCATCCCAGCCAGGTTTATTTTTATCGTATGTTTCGCAATAAACCAG
CTTTTTAATACCAGATTGAGCTATCGCTTTTGCGCAATCTGGGCAAGGAGAAAGTGTTACATACATAGTA
GCACCTTCAATAGAAGAACCATTTCGTGCAGCAAACAAAATTGCGTTTAATTCAGCATGAATTTCATTTT
TAGACGACCATTCAGAGTGAGCGCTACGGTGTTCTTTCGCCAAGACAAAACGATCAGTTGAACCAAATGA
TACGAATTCAGGCTTATGGCCTTGAATGATAGTATGTTTAGGCTTATTCAACAACCATCCTTGCTCAGCA
GCATAATCACAACAGTTCACACCCCCTGCGGGTGAACCATTATATCCGGTAGAAATAATACGTCCATTCT
TTTCAATTACTGCTCCTACCTTCCAGGAGCAACATTTTGATTCCTGCGATACTAAATATGCAATTTGAAG
TACTGTACTCGCTTTCATTTCATAATCACCAGATAAGCAGATTTAGTAGTTTCAACACGATAAATTTCGT
GACGAAGTTTAGTTATACTTTTAATAACAGAACTAATTATATTCTGCCCATCTTTAAAGCGGTTTTTCTT
ATCAATAAAAACTGCGCCAGTCATCTTTTTGTGAAGCTCAACTGGATACTTCGTCACAATAATAGCATCA
TACACAGAAGGATGAATACTATTCACCAGAGTATCATTCATTAAAGTTATTCTAATGAACTTTGCTGTTT
CAGAGTCAAGCGCTCTATGATCACCAGTATCGTTTTCAAGACAATTATCAATTATATCAGTTAAATTCAT
CATAGTACGCCATACACCCTTTGTGCTTCAACTAATCCATCAAAATCCAATTTAAGATGCAATATTTGAT
CGCCATCACCTGGATTCACAATTACTAATACTGAACGAGGAGTTTCGGTAATAACACGAACCGATGTTTC
AGGAAATCGTTCAGAAACCTTATTTACCAATTCCTGAGCAAATAGTTTAACTTTTTCTTGGAATTCTTTA
GCAGTAATTGGTTTTTCACTTAGCAGCATTTTGTTTTCCTCATTTGTTTGGTAGAGCTATAATATCACAA
CTCTACCGTAAAGTAAACTATTAAATTGCTTTGAATTCTGCTGTCTGCGATTCAAAGCGAATATCGCCTT
TGATGACTAGCTCAGCATCAAGACCAAATACGACAATGATATGCGCGGAACCCGGATACAGCGTAATTGC
AATAGAATCCACCTGGTCTGGAAGCAAAGTGTTCAATACATGAGTCACTTGAGCATGAATTCGAAGCTCG
GCTGCGTTATCAAGCTTTTCAAACATATTATTAGCGATAATTTGACTAAACACTACTTCTACGATTTTAG
AATAAGTCGGAAACATATTCACCTCACATAATTTTCTTCAAGCCAATTAATAACATCCAACGCATTATCA
AAAATTGAACCATCTACTATTTCTTCTGTTTCATAATCAAGAATATCTAAGTCTACTCTTCCATCAACAA
TAGGCCATAAACAAAATAGATATTTCTTTTCTTTTTCAATTTTATCACAAAGTCGATAAATCTTTTCTAT
GTTATTCATAAGTTTTCCATGGTAAAGGCAGTTTAGTTTTCTTTACTGTTAGTTCAACATCAGGATTCTT
TTCTCTTAATTTAAGGCATTCCTCCCAAGCTCTTATTTCACTAGTGAATACACAAAATTGCCCATTACTA
GTACCAACTAAACCACTATTTACAATAACAATAGACCAAGTTTCATGATGCCACGCCATTAAAAATCTCC
TGAAGCAACTTGCCAGCATTCAACACCGATACGACGCCACATTTCAACTACTTGAGTTCGGTCATCAATA
GCTAATTTCACATCAAAATGTGGTGCGATGTGTTTCCAGAAAATTTCTTCTTTAACTACATCATCTTTAC
GAGTATCACCTTGTTCGCGTTGACATTGCATAACTAATGGAACGCCAGCAATATCCTCAACCCATTTACG
GGTCATACGATAATATTTCGTCGGGTCTTCTTCGGTTCCACTTTCACGGCCTGAAACGACTACAATGTAA
TATCCTTGCTTATCATACATCTTAGCTAGTTCAACAATCATAGGATTGATAACATCAGTATCACATTTTT
CAAGGTCATAAGGACCACGACCATTCATTTTGGCTAGTGTGCCATCAACATCAAAAATAACTGCTTTTGG
TTTACCAGGAGTCCCTTTGTATACCGGAAGACCGAGATACTCTCGCATGCTTTTATACATTGAGCGTAAA
ACATCAATCGGTACTGCTTTAGTTCCACGTTTTGAGTTACGTTTAACTAGCTCAGTCCAAGGAACATCAA
ACACTTTATATTCAACTTTCCAGCCGTATTCTTTGGCAAAAGTTTCCCATGCTAGGCGACGCTCGGGATT
CAAGTTAGTGTCTGAAATAATCACTCCCTTGACAGAATCACCGCCATACAGAATACTTTTAGCTGTATCA
AACTGCATACCAGTTACGATACCTTCTTTCTTTTTGGTATACTTGTACTCATCGCGTTCTTCATGACCCA
TGATGGATTGACGATAATCATCACGATTGATATTATAAAATCCAGGATTTTTAGCAATAAATTCACGAGC
CCAAGTACTCTTGCCAGAACCAGGACATCCAACAGTCAAAATAATCTTTTTCATCATTTAATTCCTAGTA
AAATTTTAAGACGTTGAACACGTAATTCAACGAGCTCTTTAGCTGCTTCTTTATTACTCATTTTACTACT
AACATTAGCTGAAATGAACATAATAATGTGTTCATTGAGTTCGCGAGTATCTACGCCTTTCGCTTTTGCC
GCTTGGGATAATGCTTTACCAGCGTCATCTAAAGCTTTCGCAGGGTCTTCATCATTTAATACTATTCCAC
GGTCCAAATCCATGTATACTGCGCCATGGCATGCGTCAATGTAACGGTCTGAGCATTCAATATAACGTTC
TAGTAGAGTTTTCATTTATTTTTCTCAACCAATGATTGAATATAATCATGCAGGTCTTTAGATGCTTTAC
CCCACTTATTTTGGTATTCATTTTTAAGATTAGCACGTGATTGAGCTAATAAAACATCATTAGTTGGAGG
TAAAGATTCTAATCGTTGAATCTGGCGTCCATAAATCATTGCAGCCATCTCGGATTCATAAATCAATCCT
TTGAGATGTTCAAATTGATGCCATGAAATCATTTGCATTTATCCTCTTTTAACTCTTGGCGATAATAACA
TATCATAGTTTTCTGATCATGTACATATCGTTTTACATCATTAAGCCAAATACGAAATTCCTGGGAATCT
TCAAATGGCATACCGACCCAAGCTTTACCATCAATAACTTTAACTTGCCAGGATAGTTTAGCTTCATCAT
ATGACTTTATTTGTACTGGCCAATTAGGATGAACTGTTTCTTTCTTTACTTCTAGAGGCTTTGTCGAACA
ACCAACTAGAAGACCAATAGATAATATTACTGCTGATAGTTTAATCATTTAGAAAGGTCCTGGATGTCTT
CTGCGAACTTGTTGAAGGAGTTGTTGATTTGTTTTTCAACCAATCCTGGCTTATGAGCCACCACATCCGC
CTTCTTTGCGTCTTTGCGCAGTTTTTCATTTTCACGCTCAATAGCAGCAATTGCCTCACGATTTTTATTA
TTCATCGCATCAATATAATTATACTGAATTCGCAAATTATCTAATGCTAAAGCGTTTTCATTGGCCGTTT
TTGTAATTTCAGTAACCGATGTTTCTAATCTTTCTACCTTATTTTTTAAAATAATAGATGTTCCGCCAAA
TGCTATTACAAGTAATAGCAATCCAGCTGTAAAATTACTTACATGCATAAAGTTTTAATAACCTCTACAA
TATCGTCTTGAGAAAGACCGTTAATTAAAATATGATGTTCAGCCGGAGATTTAGAAATTTTAAAGCATGC
CTCAACATCTTCTGCCATATCCGATGCACTACGATTTGGATTACTAATTCCAAGACGATGCTTTTCTGTC
AAAGGATTAACGATGATGTAGCATTTACAGCTATTGATATGAACATTAGGTTGAGTCTGATTAATAAACA
CGTCACAATCATATTTCGCAAGCTGATTTTCTAAAAAGACTTTCATCTCCTCAACCGCATCAGGAAGCAT
ATCACGGGCTTGCTCAAGACGACGATTTCGATATTCTTTAATGGTCGTTTTCCGCTTGACTTGCTTAGCT
AAATCTTTCTTAAGATCGGTGATATATCCAACTCGACGATTTCCTTTGAATACAGAAATCCCATCTGTAG
TATCACCGTATGCTTCAACGACCATTTCAGTAGTAATAAGCTGTAAATCCATCATAAAGTCCTCATGTTA
TGTCAGTAAGACTACTGTAACACAACACGAGGGACTTGTAAACAGCTTAGTATCCTTCTGGGATAAATTT
TTTATAATTTTTCAAAAAATTCTGTTCGATTTCACACATGACCTTCTCTTGACTATCATACCCTTGGTAG
AGGCTCATGATGATACCGAACAGGTGATCCATTCCAGCACCTTTAGAAACACCTTGCGCTTCCATTGCAT
AAGTCTTTCTATCTTTGCCGCAATGCTTATTGTGACAGTCAAGAACTAAAAACAGAGCTCGGTCTAAGTA
CTTCAGATAAGTCGTTTCAAATGCTTCAATTTTTCTATACGAGTATTCATCATCAGCATACATTGCTTTA
AGATCATCTGATGCACCATCAATAATAGTCTTAAACAATTTTTCTGGATTATCTAATGAACTTTTTGTAC
TATGAAGAGACACATACCAGTCAGACTTAATTTTAAAATGAGAACCATCTTTCATCACGGCAACATAGCC
TTCGATGTTTTCTGCATTTTTAGCTTCTTCAACCCATTTAGGACTATCGATTTCGTATCTTTCAACTAGA
TATGGACGAAGAACAGCATCTTTATAAATATCATCATATGAAATGTATTCGCCTGTTTCATTTTCACGAA
TATTCAATAAGATGATTTTCATCTCTTGATAAGCAAGAACGATTCTATTCGTTGGAGCAACGAATTCAAA
GTTAGCGGTAAATCCATCTTCGGCTAATTTTTTAAGTCTATCGCGCAACTGATGATGATTAATATTCATC
AAAATTCCATTAGCCATTAAAGCCTGTTCGGATTTGATTGAACCCTTTGATTTGAACAGAATTTCATCGC
CGTCTAAATAAGTTGATACCAAAGACCCATCTTCTTTTGTTAGAATGTAATCAACATCATTTAAATCGAT
ATTCATCGTGAATGGATTTTCGTTCAAGTTAAAAAACTTTTCCATAGGACGAGAAGCGATTCTTACCGGT
TTTTCTCCATCCATTTCAAACATAATTCCACGACATTCTAATGCGTCTGGAAGTAACCAATCAGAATAAG
ATGCATAATTATATGAGAAAATTCTGTAAGTTCTTCCAGATGCACTTACATCATCTGAGTAAAAAAACTT
ACGCTGTGAATCCTTACATAGTTCCATTAAATTGTTAAAAAGTTCTTGCATTGTGTATCCTCTTTTGTGT
TTTGAATATAGTACCACACTCCATGTGGAAGCATCATTTTTTCTTGTGTTGAATATTCCAAGGCGGGTTA
AACAGTTTAATGAATAGTGGCTCCTCTAGGTCAATCGTTGCGATTGTCATTGTACCTAACTCATTTGTCA
TAGAAAGATTAAAACATTGGCGGGCGTAAAATTCAACTTTGCTTCCTTCCTTTAGCGCAGCATGAATTAA
TGCAGATTTAGTAGAATCAGACGTTTTGTCTTTACGGTTAATAGCAGTTCTATAATAGTTTATTCTTTTG
CGTAAATTTTTAGTTTTTCCAATATAAACAAGCTCATCATTTATGACAATAGCATAAATTACGTTATACT
TGTTTGGAATAGATAACTGTTTTATACTTCCATTGTCGTCTAATTCTAGCTCAGTATATTTAATAAATGA
ATATTCTGTTGCAATTTCTTTCATAATAAAATGGGCCTTGCGGCCCACTCCTTAAAAATATTTTTTAAAA
CTCATCATAACTTTATCATCAACATCATTATCAATCTGTGCTACAAGGTAAGATGAAAGTTCTACTTCTT
GCGGTGCAGATTGAACATTATCAGAATTAAGATATTCACGAATCCAAGGATACGGATGTTTAACCGGAGC
ATCAGTAATTGGGCATGGAAGACCACACTGTTTCATACGAGATACAGTTAAGTAATCAATAAAGCTCCAC
ATGCTATTTGTATTTAATCCAGGAACATCGCCATCTTTAAATAAATGAACTGCCCAGTCTTTTTCTTGAC
GATTAACTTCCATGAAAATATCAACTGCTTCTTGTTCACACTCTTGAGCAATTTTAACCCATTCATCGCC
ATCAGTACCGGATTGAAGTTGACGAATAATATATTGAGTGCCTTTAAGGTGAAGCTGCTCATCACGTGCA
ATGAACTTCATAATCTTGGCATTACCTTCCATGATTTCCATGTTCTTATGGAAGTTAAAGGTACCGTTAT
GTTCGATTGAGCTCGCTAATTCTCAACCCGTTCTCTTATGAACTGCTACATATTACTATGCAGACCAGAC
TATATCACAATCCCAGAGGGATTCTCCCCATTTCGAGTCGCTTGACCCTACGTCCGAAGACTAGTCGTTG
AACCTTGCTTTGCAATTGTGCATCCTCTTAAAAGTATAATCTTTATATTATACTAATTAAAGGTGCAAGC
AAAACCTTGGCTGCTAGTTTTCCTATAAAGGACTTTCCAGCAATTAAAGGAGTTTTCGATAAACGTTACC
GTTTAAAGGCGCATTTTACGCAAAAGATACATAAAAACGAATAGCTTCTAAGGCATTAATAACGTGCAAA
CAGAGGTAAAGAGATTTCATTAGTGCTCGTTTAGCTTCGGCTTCTTGTTTAATAGCTCGATTTAAACGAA
AAACAGCATCAGGAGATTCTTTAGCTAGTTCTGTAAATTCTTTAGCATTTTCCCATTCACGAGTTTTAGT
CAGAACATCATCATAATAACGCCCAATGGATTCGGCACGTTTCATAATAGCTTCATCTAATACAATCTCA
TCAAATACCTTCGATGGATCAGTATAAAGATTTCGCATGATATGAGTATATGAACGACTGTGAATAGTTT
CACTAAAAGTCCATGTAGCAACCCATGTATCAAGACTTGGGTCTGAAAGCAATGGCATAAGTACAGCAGA
CGGCGCACGACCTTGAATACTATCAAGTAATGATTGATACTTCAGATTATTAGTAAAAATATTTTGTTGA
TACTGAGGAAGCTTATTAAACTGTGCAGCATCCATCATCAAGTTTACTTCTTCCGGACGCCAGAAAAACG
AGAGCGAACGTTCAATAAGTTCTTCAAATACTCGATGCCGTTGAATATCATAACGCGCAATACCAAGACC
TGAACCAAAAAACATAGGTTCTTTTAAAACATCGACCTGTTTAGTATTAAAAACTGTACTCATTATTTTG
TCCTGTAAACTAAATTTCCACAGTCCCAGATTCTTCTAAGACCATTTGCATAACAATTTTCTACTTCAGT
TATTGTATCATCATAATTTTTAAGCTTGTTTTTAAGCTTATGTTTCATATAGCTTGAGCGGTGAAATACC
TCTCCTTTATCGACGTACCAATAACATGGCTCAGAGATATGACTAAATTCCATGACAGAGTCATAAACAT
TTGATAATGTACTGCACCATCTTCGATTGCCATAAGATAGACAATTAATTCCTTTTAATAATTTTGAGGC
TCCTCCTACAACACAAACCCCTAATTTTGAACACATCCTTAAAAGTTCATCACCTGAGCTATATCTAGAT
TTACCGATAGAAATAATTTGAACTAACTCATTATTGTAATAAAGTCCTTTATACGTATGAGCTCCTGAGC
AAAATCCTTGAAGATGATTCTTATTAATAAATTCTTTTGCCTCATCCTTATTAACAAACCGTGCTTTGCA
TTTTCGGGCTGGTATTCTTTCTGATAATCCTAATTTATGCTTTATAATGGATTTCCAGATCTCTCTTTTT
GTATCATCAATCCATTCATTTTCGAAGATGTGAAGTAATTGAATTCCTTGTGCTTCACACATCTCTGTCT
TCATCAAATGATAAGTTTCTTTAATTTTATCTGTTTCCTTTGACCCGCTAGAATGCCAATAAATTCCATC
GTATTCTATAGCCAATTTTTTCTCAGGAATGTAAATATCTAATTCATACGGAGGAATAATTTTTCTAGTT
TCTACGCAATCAAATCCTAGATCTAAAATGAATTGCTCTATAGAACTTTGAGTATAATGAACGTCAATTA
GTCCTTTGGATGAAAGAGCTCTATAAGCCGTCATCCGAGAACAATTTGCTAATTGTTGTAGTTCTTCTAT
AGAAATTTTGTAATTGATTTTATCTAGTATATCATGATTAATATGACCGTTATTTTTAATAGATTTTCCT
ATAGATGAATATAACGATGCCTTATATTCTTCAGTCCAATTTAATTTAGTCTTCTTAGATTTTTCGCGAG
ATTTTCTAGAATGCAGAATATCAACTGATTTACCGTTTTCTATAACTTTTCTCGCTTCTTTCACACTTTC
TAATTGTGAATTATGCGTTACCCCATATCGTTCAATTAAAGTTTTTCTATTTTTATTTCTTGAAATTTTT
TGATGAGTTGTTCCATATTTTTCTAAAGAATTTTTGTGTTGAAGTTCAGACAAATATTTTTTATATTTTT
CTTTTCCGCCAAAATTTGTATCACGGCTTTGAATTCTCTTATCCGCGAAAAATATCCCTGCGCAGGATTT
ACTACATGTTGCTGGAAATACACGTTTCTTTGCTGTTTTCAGAGAAATGAAATTTCCACAAACTGCACAT
TTTAGATCGTTAATGTCAATGCCTTCCATAATTTGGAACACATTGAGCTTAAAATCTATTCCATCAGTTA
GAAGAGCTTTATCTTCTTCTGTTAGTCTAGATTTAAGTTTTTCTTCTCCAAATGGAAGAAACTTTCCGTT
TTTGTATATATTATCAAACATAGCGTTATTCTTAGTTAACCACATCCTTGTGGTAATTATATCATAATTT
ACAGGATGAACAATCATCTGCTTTTGGAGTTTCTATTTCATAATCATCAGTACCGGAACCATCACGGGTA
TTATGATAATAGAAATTTTTTCCGCCAAAATACCAAAAATACAAAAGGTCATCAATCATTATTGACATTG
GAACCTTTCCTTTTGGAAAAATCTGCGGGTCATAATATGTATTTGCTGAAGCTGATTGACATACCCATTT
CAGCATAATAGCTACCTGCGTAAGATAAGGTTTATTACCTTTCTTAGCTAATTTCCACGTATAATCATAG
AGGTCTATGTTATGCTCAATATTGGGCACGACTTGATTAAAGGAACCCTCTTTTGATTCTTTAACAGAGA
CTGGTCCACGTGGAGGCTCGATACCGTTTGTACTGTTAGAAACTTGGGAAGATGACTCACATGGCATAAG
TGCTGATAATGTGCTATTACGGATGCCAAAGAGCTTAAGGTCTTCCCGCAGCGACGACCAGTCACAAACG
TATTTTGGAGCTGCGATTTGGTCAATCTTTTTATTGTACCAGTCGATAGGTAATTCGCCTCGAGACCAAC
GAGTGTCTGAATAATATTCGCAAGGTCCTTTTTCTTTGGCGAGTTTAATGGATGCTTTAATGAGTCCATA
CTGTAATCTCTCAAATAGTTCATGTGTTAAATCGTTAGCATCTTCATAAGAAGCAAAATTACTTGTCAGC
CAAGCTGCATAGTTAGTAACACCTACGCCAAGGTTTCGACGCTTTTTAGCTTTTTCTGCTTCAGGAACTG
GATATCCTTGGTAGTCCAAAAGATTATCAAGAGCACGAACTTGGACTTCTGCCAATTCATTAATTTTATC
TTGGTCTTGCCAATCGAAGTTATCTAACACAAATGCAGATAACGTACACAATCCAATTTCGGCATCAGGG
CTATTAACATCATTTGTTGGAATAGCAATTTCACAACACAAGTTACTCTGACGAATAGGTGCCTTTTCAC
GAATAAACGGAGTATAGTTATTCGTATTATCAATGAACTGCACATAAATCCTTGCTGTTCCTGAACGTTC
AGTCATGAGCAATTCAAATAGTTCACGGGCTTTAATACGCTTTTTACGAATATTAGGGTCTTTTTCTGCG
GCTTCGTATAATTCACGGAAACGGTCTTGGTCTTTAAAATAAGAATAATAAAGCTCGCCACCCATTTCAT
GCGGACTGAATAAAGTAATGTAATCGTTCTTTCCGAATCGTTCCATCATCAAATCATTCAGCTGAACGCC
ATAATCCATATGACGGATACGGTTTTCTTCTACGCCTTTGTTATTTTTCAAAACGAGAAGATTTTCAACT
TCCAAATGCCAAATAGGATAATAAGCAGTAGCAGCGCCGCCACGAATTCCGCCTTGTGAACATGATTTAA
CAGCAGTCTGAAAATGTTTCCAAAAAGGAATAACACCAGTATGACGTACTTCACCTGTGCCAATCTTAGA
ACCTTCAGCACGAATCATACCAACGTTAATACCAATTCCAGCGCGTTTGGAGATATATTCAACAATTGAA
GCGGAAGCCTTGTTGATAGACTTCAGCGAATCACCCGCCTCAATAACAACGCATGAACTAAACTGCCGAG
TTGGAGTACGGCAACCAGCCATAATAGGAGTTGGTAATGAAATCTGTCGAGTAGATACTGCTTCATAAAA
ACGAATAACATGTTTTAATCTATCAACAGGTTCATCTTGATGCAATGCCATTCCAATAGTCATAAATGCA
AACTGCGGAGTTTCATAAATTTGACCAGTGGTTTTATCTTTAACTAGATATTTTTCTTTTAATTGCATCG
CCCCGGAATAAGTAAATTCCATATCCCGCTCATGCTTAATTTTTGATTCTAAAAATGTAATTTCTTCTGC
TGAATATTTTGACAACAATTCGGGGTCGTATTTACCTTCATTTACACAGTAAGAAATATGGTCAATAAAT
GAACGTGGTTCATATTGTCCGTAAACATGCTTACGAAGAGCAAACATTAAACAGCGAGCGGCTACGTATT
GATAATCAGGCTCTTCAACTGAAATAGAATTCGCAGCAGCCTTAATTACAATGGTTTGAATGTCATCAGT
GGTCATTCCATCACGGAGATATGATTTAATATTTTCATATAATTCATAAGGATCTACAGATGTTCCTTCG
GCTGCCCAAGATAAAACTTTAATAATTTTTTGCGGGTCAAAGCTCTGAGAAACACCACTACTTTTGATAA
CATTAATTAATTGCATAAGTCCTCTGTAGTAAGTTACCCCATATAAATATAATTTTATATAGGAGAATAT
AATGAAATCTGGAATATATGCTATTATAAACACTAAAACTAATAAGCACTATATAGGAAGTGCAATTAAT
TTTGAAGAACGATGGAAACGACACTTTAAAGATTTAGATAATGGAAATCATCATTCAATAAAGCTGCAGC
GTTCTTATAATAAGCATGGTAAAGATGCTTTCGTATGTAAAATCATAGAAGAACTTCCATACGAAAAATC
TATCATTATTGAACGTGAAAATTATTGGATGCATGAATATGACTCAAAGGAAAATGGGTATAATATAGCA
GACGCATCGTTTGGGGATACCTTATCTCATCACCCAAGAAAGCAAGAAATCCTTAATAAAATTTCAAATG
CAATTAAAAATAATAATTCAAAATTATCACCAGAAGAACTTAAGCAAAAACATGGTAGACCTAGAGACAT
CAAAGGTAAAACTATAGAAGAACACTATGGGTTAGATCGTGCTATAGAAATAAGCAAAAAGTTCCAAGAA
AGAAACGCTGCACTTAATATGAAAGGCATCAATAATCCATATTACGGACAGACGCATACCAATGAAGTTA
GAAAACGAATTTCTGACTCACAGAGAGGTAAAAAGAAACCCCATCTAAGAGTAAGTATAGATGGGGTAGA
ATATCCAACAATAGCAGAAGCTGTGCGTCAAACCGGAATAAGCAGAAAACTTATATCTAAAAGATGCGCT
CTAGATTGCTGGGAATCATATTTATACTGCTAAAGTTCTACATTCGTCATATTGTTTTTCCGTTAAAACA
GTAATATCATAATAACAATCTGAAGAAGTTTTAACTGTGGAAATTTTATTATCAAAATACTCACGAGTCA
TTTTATGAGTATAATATTTTTTGCCATAAATGATAATAGGCTGTTCTGGCCCTGGAACTTCTAACTCGCT
TGGATTAGGAAGTGTAAAAAGAACGACACCAGAAGTATCCTTAAATCGTAAAATCATATATCCTCTCAAT
TAAATTAAAATTACACCGCCATCTTTCCTTTAATTGGCGGGTGAGATTCGTAACCTTTAAGAACGAAATC
TTTAGGCCTGAGTTTAAGAACATATTTTAATTGTTCTTTAGTAGAAAGATAGCGGAATTTATAAGGTAGA
CCACTTATTACCAGCTCACAAAGCTCTTTAGGTTCACGACGTAAAATTTCTTTACATTGTTCTACGTGAT
TCATATAGATATGAGTATTACCGCCAGAAAATATCAAATCTCCTGGAATAAGATTACACATCTTAGCTAC
AATATGAACTAACGCAGCATATGATGCAATATTAAATGGAAGCATTATGTTCAGATAAGGTCGTTAATCT
TATCCCGGAATTATATCCAGCTGCATGTCGCCATGCAGTTCAGACTATATCTTCAACTTGTTAAAGCAAG
TTGTCTATCGTTTCGAGTCACTTGACCCTACTCCCTAAAGGGATAGTCGTTAGGCATTTATGTAGAACCA
AAGTCCTACAATTTAGCACGGGATTGTCTACTAGAGAGGTTCCCCGTTTAGATAGATTACAAGTATAAGT
CACCTTATACTCAGGCCTCAATTAACCCAAGAAAACATCTACAGAACGTTGATACCACTGCAAATCCAAA
TAGCCATTACGCACATTAAACTGATAGAACATATGACAAGGCGGTAATGCCATATATTTAAGTTCAGCTG
GATTCCACGCCGACACAATTTGACGCCTATCATTCGGCAGTTTTTTAATACGATCAATAACTTCTACAAT
TTGGTCTACACCGCCAAAATCACGCCACTGTTTTCCATAAATTGGACCAAGTTCACCACTATGATATCCT
AAATCTTTTGCTTGATTTTCGTAATTTTCATCCCAGACTGTTTTGCCTTGAATTAATGAATCATGCTGAA
TTAATCGTAAATCATTTACGTTAGTACTTCCTGACAAAAACCAAAGGAGCTCAGCAATACAAGCTTTCCA
GGCGAGCTTCTTAGTCGTTACTGCAGGAAAACCTTTAGTTAAATCCCAGCGTAATTTAGTACCGAACAGA
GCAATTGTTCCTGTGCCTGTTCGATCATCAGTTTCATAGCCATTTTCCAGGATATCTTTAATTAAAAATT
GGTATTGTTTCATTAGTTCATCCAAGAATATGTAGAAGGATATTTGGCAAAGTTAGGCTTATATCCTAAT
TTAACCATTTGTTTTGCTTTGCGAGTAAATCCTAAAGAACGCTCACCTTTAAGATATTGTTTTGGTGTCA
TAGGCCCTTGATGCATCTGCCGACAAATAAAAAGGGCCATAGTATTAGGAACATCCTTAACTTTTAATTT
ATTGCTCATTTATATACTGATTCCGTAAGGGTTGTTACTTCATCTATTTTATACCAATGACTTTCAACCA
TTTCACGTTTGCTTATATCATCAAGAAAACTTGCATCTAATTGAACCGTTGAATTAACACGATGCCTTTT
AACGATGCGAGAAACAACTACTTCATCCGCATAAGGTAATGCAGCATATAACAAAGCAGGCCCGCCAATT
ACGCTAACATTAGAATTCTGATCAAGCATAGTCTCGAATGGCGCGCCAGAAATTGATACTTGAATTTCGT
CGCCAGAAATGTAATCTATATATTGCTCCCAAGTAATATAGAAATGTGCTAAATCGCCATCTTTAGTTAC
AGGATAATCACGCTCAAGGTCACACACTACAATATGTCTACGACCGGGAAGTAATGTAGGCAATGACTGG
AACGTTTTAGCACCCATAATCATAATTGTACCTTCGGTACGAGCTTTAAAATTCTGGAGGTCCTTTTTAA
CTCGTCCCCATGGTAAACCATCACCTAAGCCGAATGCTAATTCATTAAAGCCTTCGACTGTTTTAGTCGG
AGAATAAGCGAATACCAATTTAATCATTACACAAATCCTCTTTCGATAAACCATTCAGTGGCTTTATTAG
CGTCAAAGAATAATTCTTCATATGTCTTTTCTTTGTTTTCAAAAACTGTCACGCAAACACGTTGACATTC
TCCACAGTATTCTTCTGACATACTCAAAGCGTCAGAAAACATTTCATTAAATTCACTTAAATCAGGATTA
TGCAATGCGTTAAAAATTGCATAATCGAATTCATCATTCATAAATTCAAATACAAAAATCATATTATTTT
CCTTAAACAGACTTTTTCACAATTTTCCAATCAGCTTTAAACTGTTCAACGTCAGAATGGTAAATCCAGA
ATCCTGCGCTTTCTCCGTCTTCATAAAGAGGACATCCATCGCATTCATCTTCCCATCCCATATCACGTAA
AAGGTGTTCAGCTTTTTCAACAAGCTCAGAATCTTTACCGATGATATTAAAATACCATTTACCTCTAACT
TCTGAATCTTTGATGCTCTGGCGTTGTAATCTCATTTTATTCTCCTTAGTTGATAAGGCTATAGTATCAC
TACCATAGCCTGTTGTAAACAATTATTTTTGAATTTTATCGAGCCACTTACCAAGCTTAATCATTTCTTT
AGTAGCCTTTTCCATACTTCTGAACTTAACCAATAGAGGATAGGTATCGACACCCATAACTAAACTGGTT
ACAAGACTGTGTTCACCCACAAGCCATAACGAATACGTTTGAATATCGAGCCCGTAATTTCTGTCTTTAT
GGACCCGTACACCCATCACTTCAAATTTCTCACTAGCTTTTTCTACCGCATCCAGGAAATCATCTTTAGT
CATATTAGGCCTTAAAAGTTTTTCGCAAAAGTTCAATGATTTCATCTACATTGTTTTCGTCAACAATGCA
GTGAATTTTTGTTACGCCAGAAACCTTGTCTTTAACTTCATCCTCTTCAGAAGTCGGTTCTTTATATTCG
CGGAAACAATAAAACTCTTCTTCACTAAGTTCAAAATAATCATCACCCATACCATCATCATTATAGATTT
CACCGTTAGCACAAATGATTTCGGTTACATAATCAAAGCCATCTAAACTTGATATTGATTTAACTTCAAA
CCAACCGCCATTTTCTTGAATGATGCCGACCATACTAGCATTTGATGAACTAATATCAATGAAAGATTTA
ATACGGTGTGGATTTAACTCATATTTTTTGCCGATTTCCATTTTTGATTTTCCTCATTTTAACGGGACTG
TAATAGCCCCTTGATAATTATTGTTCAATCAGTCCCATATAAAATTCTGCGTCTTCAGCATCCATGCCAT
CGCAATATTCATTAGCCATAAAGCGGGTGAGGTCTTCAAGAGGACCTTCAATAACGATTTGAATACTCCA
AAACTTAGAATCTTGTACGCTTGTGATACTAAGTTCAGGATAACGATTACGAATAATTTCTTCAATATAT
TCAAAATCAACGATGTCAATATCAACTTTAGCCATATTATTTTCCTCTTTAATCATCAGCAGTATTGCCG
ATAGTTGTATAGTACCATAGAAGAACAGAGATGTAAACAGTTTTGTGAAAAATTTTTGAAATAAAAAAAG
GGGACCTCTAGGGTCCCCAATTAATTAGTAATATAATCTATTAAAGGTCATTCAAAAGGTCATCCAGGTC
CGTGTCATCAGCACTAGATGAACTGCCAGAGCTTGAACTCATAAAATCATCTTCAGTTTTTGTTTTGAAG
TCATCAACATTGAATGCATCCAAATCATCAGCAACTTTATCAGCTTTCTTAGCGGCAGTTGCTGCGGCAC
CGCCCATAGCAGCAGTTCCCATAACTTGACTGAACTTAGTGCTCAGTTCTTCAAACGATTTGAATTTATC
TTTAGAAGTCATTTCAGAAAGGTCAACCATTTGTTCGAACAGTTCTTTCTGGAAAGATTCATCATCAATG
TTTGGAATCGCAGATTGATTCAGGAATTTAGATTCATCGTAGTTACTAAAACCAGAAACTTGTTTAACTT
TCAGTACAAAGTTAGCACCTTCCCACGGACAAGTTACATCAACTGGAGTTTCACCCATTTCAACATCAAC
TGCAATCATTGCATTGATTTTATCCCAGATTTTCTTACCGAAACGGTATTTAAATACTTTACCTTCATTT
TCTGGAGCAGCTGGGTCTTTTACTACAAGAATGTTAGCCCAGTAAGAAGTTTTACGTTTAACAAGACCGT
ACTCTTTATTGTCAGTGTTGTACAAATCATTTTTACTGATGTACTGACATACTGGACAAGAATCGTAATC
ACCGTAGGTAGATGAGCATGTTTCGATATACCATTTACCATTTTTCTTGAAACCGTGATTTACAAGAAGT
GCGAATGGTGCTTGTTCATCATTTTTAGACGGAAGAAAACGAATTACTGCTTGACCGTTACCCGCATTAT
CGAGTTTCAGTTTCCACTCGCCTTTATCTTCAGAAGAAAAACCACCTTTATTTCCAGCCAGTTTAGCCAT
TTGTGCAGCGAGTTCAGCAGTAGATTTACGTTTAAACATTTTTATTTCCTTTTTAATTTAATTAACAGTT
AGTGCTATGACGATGTATGACCTCATAGCTGGTCAGTGAGATAATTATAATCTATTTATAATAAGCAATT
AATACTTACAAGATTTCACAGTTTCAATGAAAACATTTTTAGCTTTCTGTGAATCAATATTTAAAATTTT
TCTATAAGCCTTTAACTTTATAGAATAATTATTCCAGACTAAATTATCAGTCTGTTCATCATGTTTATCA
ATTATATTTAAAAACGAATCAAGCAAGATAAACGTCTCAAACGAAATTATATTCGATTGAAGTAGTTTAA
AAATATAACTTGACTGAACCTTTGGATTATATTCAAAGATTTCTTTAAAAGCAGAAACTTCAACTTTTTT
ACTAAAATAATAAATGTTGCGAATATCTTCTTCAAACTTAAATTTAATTTGCTTTAAGCGTCCGATATAT
TCACGATAAAACACAAGTGCATCAGCGTCAGAGATGTCACCAATCCAAGCATCTTGGTTAGCAACCAAAT
TACTTATAAAGATTAAAGCAAGTTCCTTTAATTTATATTTTTCTGATAACTTCTGGAAAAAATACTTATC
CCTTCGCTTTTGATAAGCGGCATCAGACACCCGCATGCACCAATTATACTTAATTACATCATACTTTCCA
TTCATATGTTGTTTTATCATTAAGTATAATTTATAAACTGATTTACCATCAATGTATCTTTCACCACCAG
CAGGCATGCGGAGTTTAATCATAGTAGAAAATCTAATGTATTAGTTTTTTCACAACGAACAACAGAAGGA
CGTAAAAGATTTTCGTCGATAGCTTCTGACTGAATTTTTTCAATTATACCCGAAGGAATAAATTTAGCAA
ATTGAGTTTCAGGAATAGAATTTTCTTCTAAGAATGCTGTTGTAGCTTCAAGATAACTCATTCCAAACTC
TTCTACCATTTTTTCAATAATAAATCCATTTTCTTGGCGGTCAAGAAGCTTTGCTATTTCATCCTTTTCT
TTCTTAATTGAAAGTTCTTTTTCTGAAAGACCGGTCTCATCGACCGGACGAATATCATTTAGAGAAAACT
GTGTCATAAAGTTCAACTACCTCTTCGGTTTCAGCTTCAAACACATCACGGTTATCTTTATGATACAAAG
CTAATAGACGATTAAACATCTTGCCATCAACGCCAAGTTCATCTTTAGCACGAATTCGAATATCTTTAAT
CAATTCATTATAACCGGAAATTTTCAGTTTATGATCAGATGCTTCTTTAATAAATTTAGCCAAGTCTTCG
CCATGGATAGCTTCATCAAATTCAACCATTTCTTTTTTAGCCATTATTCACCTCAAAATTCATTAATGCT
ATTAGTTAATTTAGAAAGACCCGCTTTTACAAAATATGAATAAATTTTGCCACGCGGTGGTAATTTATAT
GAATTATAGTAATTCACAATGTTTGAAGCAATATTATCAGGAATATAATCAAAATCAATTAGAACTAAAT
TTTCTTTATATCGATTATATTCAGATTCAGTGAGAAGCACCTTAGCTTGCTCACGGTCATTAGCAATAGC
TTCAACAATAGATGTTTTCATTGAAGGAGTTCGTTCACCTTCAACTCTGGTAAACCAAAAGTCAGATCGT
ACTTTAACTGAAGCAACGTTATCCTTTTTGTCGCCTTTAAGGATTTTAGTCATACAGTCAATTTCAGCAG
AACCGCTTTTAATTTTAACCCATTTCTTGTGCATCGGTGACCATTGCTTAACATTTGGGTATTTGTGAAG
TTGAGTAAAGTCACCATCAGATGAAATGATTAAAATCTTATGTCCTTCTAAAGAGAACTTTTTAACCAAA
ACAGCAATATGGTCATCTGCTTCATACTTATCAATATCCATAACGATGTATGGCATATAAGCTTTCAATT
CATCTATAACTTTATGACTGGATTCAAAATAACCTTCCCAGTCCCAAGTAGATTCTTCTCGTGCTTTTCC
ACGGTTTTTCTTATAATAATAAGCAAAATCACGACGCCAGTATCCAGATTTCGCGTTATCAATACACAAT
ACAATTTTAGTGTATCCAAGAGTTTTTGCTTTTTTGACATTAAACTTAATTGAGTTCAATATCAAATGAC
GAACCATTGATAAATTAATTTTTTCTTTATCTGGGAAGTTTACTAGAGCAGTTGAAAGCGCAATTTGACT
AAAGTCAATTAAGCAGATTCCTTCTTTGTAATCTTCATTCAGCATCATTTCTAAATCCATATGAACCTCG
TTCAATTAGTGAGATTTCTATTATATACTATCCAAATCTTAAAGTAAACAAGTATAAATACTTATTATTG
AAAACACAATAGGAGCCCGGGAGAATGGCCGAGATTAAAAGAAAGTTCAGAGCAGAAGACGGTCTGGACG
CAGGTGGCGATAAAATAATCAACGTAGCTTTAGCTGATCGTACCGTAGGAACTGACGGTGTTAACGTTGA
TTACCTAATTCAAGAAAACACAGTTCAACAATACGATCCAACTCGTGGATATTTAAAAGATTTTGTAATC
ATTTATGATAACCGCTTTTGGGCTGCTATAAATGATATTCCAAAACCGGCAGGAGCTTTTAATAGCGGAC
GCTGGAGAGCATTACGTACCGATGCTAACTGGATTACAGTCTCATCTGGTTCATATCAATTAAAATCTGG
TGAAGCTATTTCGGTTAACACTGCAGCTGGTAATGATATTACATTTACTTTACCATCTACTCCAATTGAT
GGTGATACTATCGTTCTCCAAGATATTGGAGGAAAACCTGGAGTTAACCAAGTTTTAATTGTAGCTCCAG
TGCAAAGTATTGTAAACTTCAGAGGCGAGCAAGTACGTTCAGTACTAATGACTCATCCAAAGTCACAGTT
AGTTTTAATTTTTAGTAATCGTCTGTGGCAAATGTATGTAGCTGATTATAGTAGAGAAGCTGTAGTTGTA
ACACCAGCGAATACTTATCAAGCGCAATCCAACGATTTTATCGTACGTAGATTTACTTCTGCTGCACCAA
TTAATGTTAAACTTCCAAGATTTGCTAATCATGGCGATATTATTAATTTCGTCGATTTAGATAAACTAAA
TCCACTTTATCATACAATTGTTACTACATACGATGAAACGACTTCAATACAAGAAGTTGGAACTCATTCC
ATTGAAGGCCGTACAACGATTGACGGTTTCTTGATGTTTGATGATAATGAGAAATTGTGGAGATTGTTTG
ACGGGGATAGTAAAGCGCGTTTACGTATTATAACAACTAATTCTAATATTCGTCCAAATGAAGAAGTTAT
GGTATTTGGTGCGAATAACGGAACAACCCAAACAATTGAGCTTCAGCTTCCTACTGATATCTCTGTTGGT
GATACTGTTAAAATTTCCATGAATTACATGAGAAAAGGACAAACAGTTAAAATCAAAGCTGCCGGTGAAG
ATAAAATTGCTTCTTCAGTTCAATTGCTGCAATTCCCAAAACGTTCAGAATATCCGCCTGAAACTAAATG
GGTAACTGTTCAAGAATTAGTTTTTAATGGCGAAACTAATTATGTTCCAGTTTTACAACTTGCTTATATA
GAAGATTCTGATGGAAAATATTGGGTTGTACAACAAAACGTTCCAACCGTAGAAAGAGTAGACTCTTTAA
ACGATTCTACTAGAGCAAGATTAGGCGTAATTGCTTTAGCTACACAAGCTCAAGCTAATGTCGATTTAGA
AAATTCTCCACAAAAAGAATTAGCAATTACTCCAGAAACATTAGCTAACCGTACTGCTACAGAAACTCGC
AGAGGTATCGCAAGAATAGCAACTACTGCTCAAGTGAATCAGAACACTACATTCTCTTTTGCTGACGATA
TTATCATCACTCCTAAAAAGCTGAATGAAAGAACTGCTACAGAAACTCGCAGAGGTGTTGCTGAAATTGC
GACACAGCAAGAAACTAATGCAGGTACTGATGATACTACAATCATCACTCCTAAAAAGCTTCAAGCTCGT
CAAGGTTCTGAATCATTATCTGGTATCGTAACCTTTGTATCTACCGCAGGAGCTACTCCAGCTTCTAGCC
GTGAATTAAATGGTACAAATGTTTACAATAAAAACACTAATAATTTAGTCGTTTCGCCTAAAGCTTTGGA
TCAGTATAAAGCTACGCCTACTCAACAGGGTGCAGTAATTTTAGCAGTTGAAAGTGAAGTAATTGCTGGA
AAAAGTCAAGAAGGATGGGCAAATGCGGTTGTAACGCCAGAAACGTTACATAAAAAGACATCAACTGATG
CAAGAATTGGTTTAATTGAAATTGCTACGCAAAGTGAAGTTAATACAGGAACTGATTATACTCGTGCAGT
CACTCCTAAAACTTTAAATGACCGTAAAGCAACTGAAAGTTTAAGTGGTATAGCTGAAATTGCTACGCAA
GTTGAATTCGACGCAGGCGTCGACGATACGAGTATCTCTACACCATTAAAAATTAAAACTAGATTTAATA
GTACTGATCGTACTTCTGTTGTTGCTCTATCTGGATTAGTTGAATCAGGAACTCTCTGGGACCATTATAC
CCTTAATATTCTTGAAGCAAATGAGACACAACGTGGTACACTTCGTGTGGCTACGCAAGTTGAAGCTGCT
GCAGGAACATTGGATAATGTTTTGATAACTCCTAAAAAGCTTTTAGGTACTAAATCTACTGAAGCACAGG
AAGGTGTTATTAAAGTTGCAACTCAGTCTGAAACTGTGACTGGAACGTCAGCAAATACTGCTGTATCTCC
AAAAAATTTAAAATGGATTGTACAGAGTGAACCTACTTGGGCAGCTACTACTGCGATAAGAGGTTTTGTT
AAAACTTCATCCGGTTCAATTACATTCGTTGGTAATGATACAGTTGGTTCTACACAGAACTTAGAGCTAT
ACGAGAAAAATAGCTATGCAGTATCACCGTATGAATTAAACCGTGTATTAGCAAATTACTTGCCATTAAA
AGCAAAAGCCGCTGACGCGAATTTATTAGATGGTCTAGATTCATCCCAGTTCATTCGTAGGGATATTGCA
CAAACGGTTAATGGTTCACTAACCTTAACCCAACAAACGAATCTGAGTGCCCCTCTTGTATCATCTAGTA
CTGCTACGTTTGGTGGATCAGTTTCGGCAAATAGTACATTAACTATTTCTAACGCTGGAACAGCAACTCG
TCTGATTTTTGAAAAAGGACCTCAGACTGGAACTAACCCAGCACAGACGATGAATATCAGAGTTTGGGGA
AATCAGTTTGGCGGCGGTTCAGATACAACACGTTCTACTGTATTTGAAGTTGGCGATGAAACATCTTATC
ACTTTTATTCTCAACGTAATAAAGACGGTAGTATAGCGTTTATCATTAATGGTACTGTAATGCCAATAAA
TGTTAATGCTTCCGGTTTGATGAATGTGAATGGCACTGCAACATTCGGTCGTTCAGTTACAGCCAATGGT
GAATTCATTAGCAAGTCTGCAAATGCCTTTAGAGCTATTAGTGGTAATTACGGATTCTTTATTCGTAATG
ATGGTGCTAATGTCTATTTTATGCTAACTAATTCAGGTGACCAAACTGGTGGTTTTAATGGATTACGTCC
TTTAGCTATTAACAATGCATCCGGTCAAGTAACGATTGGTGAAGGCTTAATCATTGCCAAAGGTGTTACT
ATAAACTCAGGTGGCTTAACTGTTAACTCGAGAATTCGTTCTCAGGGCATTAAAACATCTGACTTATATA
CCCGTGCGCCAACATCTGATACTGTAGGATTCTGGTCAATTGACATTAATGATTCAGCTACTTATAACCA
GTTCCCAGGTTATTTTAAAATGGTTGAAAAAACTAATGAGGTGACTGGACTTCCATACTTAGAACGTGGA
GAAGAGGTTAAATCTCCTGGTACATTGACTCAATTTGGTAACACACTTGATTCGCTTTACCAAGATTGGA
TTACTTATCCAACGACTCCAGAAGCACGTACCACTCGCTGGACGCGTACATGGCAGAAAACCAAAAATTC
TTGGTCGAGTTTTGTTCAGGTATTTGATGGAGGTAACCCTCCTCAACCATCTGATATCGGTGCTTTACCA
TCTGATAATGCTACAATGGGGAATCTTACTATTCGTGATTTCTTACGAATTGGTAATGTTCGCATTATTC
CTGACCCAGCGAATAAAACGGTTAAATTTGAATGGGTTGAATAAGAGGTATTATGGAAAAATTTATGGCA
GAGTTTGGACAAGGATACGTCCAAACGCCATTTTTATCGGAAAGTAATTCAGTAAGATACAAAATAAGTA
TAGCGGGTTCTTGCCCGCTTTCTACAGCAGGACCGTACGTTAAATTTCAGGATAATCCTGTCGGAAGCCA
AACATTTAGCGCAGGTCTTCATTTAAGAGTTTTTGACCCTTCCACAGGAGCATTAGTTGATAGTAAGTCA
TATGCTTTTTCTACTTCAAATGATACTACATCAGCTGCTTTTGTTAGTTTCATGAGTTCTTTGACGAATA
ATAGACTTGTTGCTATATTAACTAGCGGAAAGGTTAATTTTCCTCCTGAAGTAATATCTTGGCTAAGAAC
CGCAGGAACGTCTGCTTTTCCATCTGATTCTATATTGTCAAGATTCGACGTATCATATGCTGCTTTTTAC
ACTTCTTCTAAAAGAGCTATCGCATTAGAGCATGTTAAATTAAGTAATAGAAAAAGCACAGATGATTATC
AAACTATTTTAGATGTTGTATTTGACAGTTTAGAAGACGTCGGAGCTACCGGGTTTCCAAGAAGAACGTA
CGAAAGCGTTGAGCAATTTATGTCAGCGGTTGGTGGAACTAATAACGAAATTGCGCGATTGCCAACTTCA
GCTGCTATAAGTAAATTATCCGATTATAATTTAATTCCTGGTGATGTTCTTTATCTTAAAACACAGCTAT
ACGCCGATGCTGATTTACTTGCTCTTGGAACTACAAATATATCTATCCGTTTTTATAATGCATCAAATGG
ATATATTTCCTCGACACAAGCTGAGTTTACTGGGCAAGCTGGGTCATGGGAATTAAAGGAAGATTATGTA
GTTGTTCCAGAAAACGCAGTAGGATTTACGATATACGCACAAAGAACTGCACAAGCTGGTCAAGGCGGCA
TGAGGAACTTAAGCTTTTCTGAAGTGTCAAGAAATGGAGGTATTTCGAAACCTGCTGAATTTGGCGTCAA
CGGCATTCGCGTTAATTATATCTGTGAATCTGCTTCACCTCCGGATATAATGGTACTTCCTACACAAGCA
TCGTCTAAAACTGGTAAAGTATTTGGGCAAGAATTTAGAGAAGTATAAATTGAGGGAGCCTTCGGGTTCC
CTTTTTCTTTATAAATACTATTAAAATAAAGGGGCATACAATGGCTGATTTAAAAGTAGGTTCAACAACT
GGAGGCTCTGTCATTTGGCATCAAGGAAATTTTCCATTGAATCCAGCCGGTGACGATGTACTCTATAAAT
CATTTAAAATATATTCAGAATACAATAAACCACAAGCTGCTGATAACGATTTCGTTTCTAAAGCTAATGG
TGGTGTATATCTAAACAGAGTTACCTTTAACCGGGGTGTTCAAGTCCCGGGAGCTGGCAATGGTCTGACC
GGGATGTTTGTTGGGCCAGGTGATGGAGCAACTTATGATAATGTTAACCTTGATATAATATCTTGGTATG
GTATCGGATTTAAATCATCTCAAGGAACAGGACCCAGGACAATTGTTTTTAACGTTCGTGACGGTGAAAT
TTCGGCCCGTGGTAATATAAATTCACAGCGTCAGGTGCGAGCCGAAGCCGCAGCGCCCATTGCCGCAAAT
GACCTTACTAGAAAGGACTATGTTGATGGAGCAATAAATACTGTTACGGTAAATGCGAACTCTAGAGTGT
TACGATCTGGTGACACTATGACTGGTAATTTAACAGCACCAAACTTTTTCTCGCAGAATCCTGCATCTCA
ACCTTCGCACGTTCCACGATTTGACCAAATCGTAATTAAGGATTCTGTTCAAGATTTCGGCTATTATTAA
GAGGACTTATGGCTACTTTAAAACAAATACAATTTAAAAGAAGCAAAACCGCAGGTGCACGTCCTGCTGC
TTCAGTATTAGCCGAAGGTGAATTGGCTATAAACTTAAAAGATAGAACAATTTTTACTAAAGACGATTCA
GGAAATATCATTGACTTAAGCATTTCTGCTGGCGGTAGTATCAGTGGAAATATCACTCAAACTGGCGATT
ATTTACAAAATGGAACATATAATCTTAATGGAAACCAGTTTGTTTATGCAGGAAAATATATTGAATTTTT
ACCTAAAACTGCTGGTAATGGTGCTTGGGCAAATCAACATAAAAATAAAGCTCCTATCTTTACCGATTTG
AGTTCAGCGACTTCTACTTCAGAATACCATCCGCTAATTAAACAACGCTATAAAGATGGAACTTTTTCTG
TTGGTACGTTAGTAAACGAAGGTAGTTTTAAAATTCATTATATCAATGAATCTGGTGATTCAAAATATTG
GACTTTTAATCGTAACGGTAGTTTTATTGTAGATAATGGCAGTATTGAAGTCCGTGCAGGTAATATTTCT
GCATCAGGCAATATTAACTCGGCAACTGGATTTGTTTCTGCACCGCGCGTCAATACAAAAAATATTAACC
TGAGTTCTAAAACCTTTATACCGAATAATGACACGGGTTATGACATTGTTTCTTTACCTACTTGGATTTA
TAATCCACCAGCAGATGGTTCTGATAATACTACTAACGGTTTAAACTATTTGCGTAAATTGCGTGCATCA
AGTGCATCAAGTATTTTCCATGAAATTGCCGATTGCCGAAAAGGTAAGCCACAAGAAATTTCTTGGTGGA
CTGGTGTAGGGCCTTCGTCTTTCCAATGGGCGTTTGATAACTCTGGGCGTATTACCGCAGGTAAATCTAT
TTCAGTAGGTCTTCCTGATAATGGGGCAAATGGACGTTATCCTTTAGATTCTGCGATTTCTATAGGTATT
GCGATTGGTGATAATGATACTGGTATTAAATGGGTCAGAGACGGTGTATGTGATTTAATAGCAAACGGTG
TTGATATAGCGTCGATGACATCAGATAGCTTCAGAAGCACCCGTAAAGCTTTATTTGGTCGTTCTAATGA
CCAAGGCGCAACCTGGGAAATGCCTGGAACGAACGCTGCATTTTTATCAGTTCAAACACAAGCTGATGAA
AACACTGCTGGAGACGGTCAGACACATATTGGCTATAACTCAGGCGGAAAAATGAACCACTATTTCCGTG
GTAAAGGCAAAACTAATATTAATACTCAAGAAGGCATGGAAGTTAACCCGGGTATTTTGAAATTGGTAAC
TGGCTCTAATAACGTACAGTTTTATGCTGACGGAACAGTATCTTCAATACAAAGAATTAAATTTGATAAT
GGATTAGTTCTTACTGGTGCTAGACCCGACGGTATTCAACTTGACGCTCCTACAACAGCAGATGGCACTA
AATCTATATTGTGGGCCGGTGGTACTCGCGCAGGTCAGAATAAAAGTTACGTAACTATCAAAGCATGGGG
TAATGCCTTTAATGCATCTGGCGATCGTGCTCGTGAAACAGTTTTTGAGGTAGGTGATGGACAAGGTTTC
CATTTTTATTCTCAACGTGTAGCTCCTGCATCAGGTTCGACTGTCGGGTCAATTCAACTCCGTATTGGCG
GCGCTTTATTAACTTCTGGCGGTATTACATCATCTGGTTCTATTGTTACTGAATCTAGTTTAGTTGCTAA
TAATGGATTATCTGTAAATGGACAAGCTAAATTCGGTGGAACAGCAGATGCATTAAGAATTTGGAATGCT
GAATACGGCGCTATTTTCCGTCGTTCAGAAACGGCATTGCATATTATCCCAACTCCTAAAGATGCTGGTG
AAAGTGGTGGAATAAGTAATCTCCGCCCGCTAAGTATTAGTCTTAATAATGGTATGGTACAAATGCGCCA
TTCTGTTACGTTAGGTAATGATGGCGCTGGCGGTAATATGATTACTGTGGACAATGACAGCAAACTTGTT
GTTGTTACTAGTAATAGTCGCATTTCTCCTAATTTCAGAATGCAGATAGGACATTCCGCTTATATTGATG
CTGAATGTACTAATACTGTTCGACCGGCGGGTGCGGGTTCATTTGCTTCCCAGAATAATGAAGACGTCCG
TGCTCCGTTCTATATGAATATTAATAGAACTGATGCTAGTACGTATGTTCCTATTTTGAAACAGCGTTAT
GTTCAAGGAAATAGCTGTTATTCTTTAGGTACATTAATTAGTACGGGTGATTTTAGAATTCATTATCATG
AAGGTGGTGATAATGGTTCAACAGGTCCACAAAAGGCGGATTTAGCATGGCAATTTAGACGTGATGGCTC
GTTCCGTTCACCTAATAAAATTGAAATTAATGCCGTTACAATTGGTACTGATGGCAACATCACAGGTGGT
ACTGGTAATTTTGCCAACTTAAACAGTACAATTGAATCACTTAAAACTGATATTGTTTCAAGTTATCCTA
TTGGAGCTCCTATTCCATGGCCAACGGATACTCCTCCTGACGGTTACGCTATTATGGAAGGCCAGACCTT
TGATAAGTCTGCGTATCCAAAGCTAGCTGTTGCATATCCTAGTGGCGTTATTCCAGATATGCGCGGGCAA
ACTATTAAAGGTAAACCGAGTGGTCGTAATGTATTAAGCGCGGAAGCTGATGGTATTAAGTCTCATAATC
ATAGTGCTTCTGCATCTAATACTGATTTGGGTACTAAAACCACATCAAGTTTTGATTATGGTACTAAAAC
CTCTTCATCATTTGATTATGGTACTAAAGCGACCAATACTACTGGAAACCACGCTCACGATAGAGGTAAC
ATGGAAATCTCTGGTGTGTTTGGTTGGTTCAGAAGTGATAATAGTTCATTCTACACCGCGAGTGGAGCGT
TCGTGATGGGTAGTAGTCAGGCTTCACACGGCTTCACAGGTTCCAACTTCACTTATGGCGCTCCCGTTGA
TTTCCACGCATCAAGAACTTGGACAGGTGTAACTAACACCACCGGTAACCATGCTCATACTGTAGGTATA
GGTGCTCATACCCATACTGTAGGTATCGGTGCCCATACCCACACGGTAGCAATTGGTTCGCACGGTCATA
CTATCACTGTAAATAGTACAGGTAATACAGAAAACACGGTTAAAAACATTGCTTTTAACTATATCGTTCG
TTTAGCATAAGGAGAGGGGCTTCGGCCCCTTCTAAATATGAAAATATATCATTATTATTTTGACACTAAA
GAATTTTACAAAGAAGAAAATTACAAACCGATTAAAGGCCTCGGTCTTCCTGCTCATTCAACAATTAAAA
AACCTTTAGAACCTAAAGAAGGATACGCGGTTGTATTTGATGAACGTACTCAAGATTGGATTTATGAAGA
AGACCATCGCGGCAAACGGGCATGGACTTTTAATAAAGAAGAAATTTTTATAAGTGACATTGGAAGCCCG
GTTGGTATAACTTTTGATGAGCCCGGCGAATTTGATATATGGACTGATGACGGTTGGAAAGAAGACGAAA
CATATAAGCGAGTTTTAATTCGTAATAGAAAAATTGAAGAATTATATAAAGAGTTCCAAGTTTTAAATAA
TATGATTGAAGCTTCTGTCGCCAATAAAAAGGAAAAATTTTATTATAAAAACCTTAAGCGGTTCTTTGCT
CTTTTAGAAAAGCATGAGCATTTAGGTGGTGAATTCCCTTCATGGCCTGAAAAAGAACAGAAGCCTTGGT
ATAAGCGTTTATTCAAGCATTACGTATAAATATCTTAAAAGGAGGGTCTATGGCAGCACCTAGAATATCA
TTTTCGCCCTCTGATATTCTGTTTGGTGTTCTAGATCGCTTGTTCAAAGATAACGCTACCGGGAAAGTTC
TTGCTTCCCGGGTAGCTGTCGTAATTCTTTTGTTTATAATGGCGATTGTTTGGTATAGGGGAGATAGTTT
CTTTGAGTACTATAAGCAATCAAAGTATGAAACATACAGTGAAATTATTGAAAAGGAAAGAAATGCACGC
TTTGAATCTGTCGCCCTGGAACAACTCCAGATAGTTCATATATCATCTGAGGCAGACTTTAGTGCGGTGT
ATTCTTTCCGCCCTAAAAACTTAAACTATTTTGTTGATATTATAGCATATGAAGGAAGATTACCTTCAAC
AATAAGTGAAAAATCACTTGGAGGATATCCTGTTGATAAAACTATGGATGAATATACAGTTCATTTAAAT
GGACGTCATTATTATTCCAACTCAAAATTTGCTTTTTTGCCAACTAAAAAGCCTACTCCCGAAATAAACT
ACATGTACAGTTGTCCATATTTTAATTTGGATAACATCTATGCTGGAACAATAACCATGTACTGGTATAG
AAATGATCATATAAGTAATGACCGCCTTGAATCAATATGTTCTCAGGCGGCCAGAATATTAGGAAGGGCT
AAATAATTATTTGTTTGTATACATCTCTAGATATCGATATACACCCTCAAAACCCTCGTTGAATTCGTCG
ATGAGGGTTTTCTTATTTTCTTGGGTTAATTCAGAAACAATTTTACGGAATGAATTCTGATTCAACTTTC
TACCTTCATGCGTTACTCCAATCTCATTCAGAAATGCGATAAAATTAACACGATTCTCAACAATATCTTC
TCTGGAAAATTTAATCAAAATAGACGCAACAGTAATAATTTCACGAACTGTATCAATGTTTTTATTCATT
AACTACACCACTCAATTAGTTGACTTTATTATAATATCATCAGACGCTTGATTTGTAAACTGGTCTGTGT
TATTTTCTTCAAAAATTTTTTCTACGAATTCCTTGAACGACTCACGTTCCTGAGCTACATTATGCTCGAT
TACCTTTTCAAGATTATGACTCATTCGAAATAATCTTCAATTTCGTAATCATGGACATAAATCATTATAG
TTTTTAATACATCATCAATACTTTTTCCTGGAGCTGGAATTACGTAAAAATATCCTGCTTTTGAGAGGTC
TTTATAAGTTCCAACCAAGAAATCATTATTCTCAAGATGTAGTTCTTCAACTAATTCATCGACAATTGAG
TGGTATAAATTTGGTAGAAACTTATATAGCTTTTCTAGAATGTCAATTTTGATTGTATATTGAACCACAG
ATTGAGAATCAATAATCATAGACCTTCCCCTTATGTTTCTGTTTGCGATTAGATTCTTTAAACGCTTTCT
TCTTATCTTTATGAACAGAAGCTTTATTAAAATTATGTTTTGCGACTAAATTGTTCATAGTGCTGAATTA
CCTCTCTTAAACATTTGCATGTGAATGAAAACTTTTTAGCTACACCACATTCAAATATATGTTCTCTTAA
ATCACTTGTATCAGTATATCCCATCTCAACGATAAAATGCCGTATTAGATTTTTATCTTTATCATTGAGA
GAATTAAAATAATCGGATTTTGAATTAATTTCCCTGGCCAAATTGAATCACCTTCAGTTGACGTTTTAGC
TCTTTTATCATCTCTTCGTTCATCGCAATATAAAGATCGCGTAAAGCAGGCTTTAGCATTCCATTTATTG
GAGAACTAAATGGACACACATAATCTTTTCCTACGAGCTTTTTAGTGAATTCCATATTACAGAACTGAAA
TGCCGGTTCATTGGCATAAATTCCCCATTTAGTTGACATCATTTTATTGGCATATTCCAATGCTTGAATT
TGATTAGTAATTCCATCAATTTGAAACTTTTTAATATTCATTAGTAAAGGTCCTCAGAGTAAAGTTCTTT
TTCACTACCACCGCGTTCAATACGTACTTGTCCAGCGTAAGTTGCAATAATCATTGCTTCTTCACGTGTC
CAATAATTACTATATTGGTCAATAAACCCTTGGTCATCATCACAAACTTGCTGAGTAACTAATTGAGGTT
TAACTACATCTAAAACTGCTGCCATATCTTTAGAATAATGACGAGCACCCGGAATAATAAGAGTTCGTCC
ATCTTTTAATCTAAAACGGTTGGCTGCGCAAACAATTCGTCGTTGATACTTTTGGTTTTCATCCCAGTAT
GCGGTCTGCCAACAGATTTCAGGAACTTCTATAAGAATATCTTCTTCTGTGCATTTATAACCATGTGCTT
TAAATTTTTCAACAAGACTTTCTGGAGTTTCACGAGATAAAGGAACATTCAGCATTTTTAAACGATTAAT
AAATGGGTTCATTTAAACCATCCTTTAATACGTTGCCACAAAGTTTTCTGTTGAGCTTTGTTAACACCAA
TTGAGCGAATAACTGGTTGAGATTCCTGAAATTCTTTATAATCAGCAAGGTAAATTTCGTAAGCTGAATC
TGTAAAAGAACTTATCGCTGCCATGAAATTATTGCGAATACCTACTGGAGCATCTTTACTTTCACGAATA
ATCATGTATTTACCAGTCTTAATCTTTACGATAGTTCCAAGATAAGCTCCATGGTACCAGATGTCCCACC
CCTCTTGAGTGGGTTCTGCACAACGACGAAGTTCATTGATAATTTCTAACTTGTTCATTATTTATTCCTC
ACAGTTCAGATGCTACAGTGATTACAGCTTCAATGTTTTCTACCGAGCGTTTAATGTCAAGATACACATT
ACCGTTTTTAGCGATTTTACATGACATTCCGATGTCAGTAAATTTCTGAATATGATGTTCCATCATTTTG
TATCCAAAAATTCGCATATTTCCATTGTTGTTAATTTCAAAATTACGAATTCCGTGAGTGCGTTTTTCTA
AAATAGCGAGATAGTTACTGCGATAAGTTTCAACCTTTTTAAGAACAAATCCATTTTCATCTAAAAGTTT
TAACATGAGGTCTTTATCTTCTTCCATATCGGAAGTAATCTCACGAGCTTTACGGGTTGCTCGTTTTTTC
AGCAGTTCCGGAGCATTTTCTTGTGCGTATAAAGTTGCTGCATTTGAAATAATATCCTGAGCTTCACCAG
TAATGATTAATCCATCACCAGATTTCTCCACCAGGCCTTTTTTAATCAATACCCCAATATTACTATTAAC
TACTGCGTTACCTAAATCTGGATGCACCTCACGAACTTCTGCAGCTGTAATGAAATCTTTCTTAGCAATG
GTAATTAAAATCGCAGCAGTTTTTTCATTCAGAACATCGTTAGAAGCTTTGATGATGTAAGTTACTTTAG
ACATTTTGTTTCTCCGTAGTTGATAAGACTATAATACCATAAGTTAAAGCAGAAGTAAACTTTATTTTGA
GCTCTTTTTCAAGAGCTCTGGTAAAAATTACTTAGATTGATAGGTCTTTAATCTTAGCTATTAAAACAGC
TTTTCCTTCACGAAGTTTTTCCAGTTTACGACCATTAGAGCCGCGAACTACTAAGGAATTTATCTCCACT
TCCAACCAATTTAGTTTTTCAACTAGTTCTTTACGTTTAGCATTCATGCCGGGTTTAACTTTACCGAAAC
GGGTGGTAGCGTTTTGAGTATTTTTCATCTTATTCATTTTAATCTCCAGTTATTTTTCTGTATCAGTGTT
GATAGGGTAATAGTACCATGGAATGCTTTGGTTGTAAACCGTTTTGTGAAAAAATTTTAAAATAAAAAAG
GGAGAGCCTCGGCTCTCCCTAAAATTACTGCATGACTGTAATAACTGTCATGATAACACGTTGAATTCCG
AACGCAAGAAGACCTCCTGCTACGGCTGGAACAACACCTAAACCCGCCAGTAAAATGCCACCAGATACTA
ATGCAGCGCTTGTAATACCTATGAATGGACTCATTTGATTTCCTCTAAATCTTTGGTGTATTCTGTAACT
ACATCAGTAGTTTTCCAATATTCGTTTTCTTCTTTTTTAGATTTAGCTTCTTCAGCAAGTTTCTTTGCTT
CGTCGGAAGTCATATGAAAAATATTCATTCCAACTAGTTTATCAACATAAGAAGAATACATATCAATTTT
AGAAAGTTCTTCAGTCAGTTCTTTACGAGTTTTACCCTGCACAACGATTTCACCTGAAATTACTTTCTTA
ATGAAATGCGCCTTGGCAAAGGCTAAACGAAATGCTGATTCAGTTTCTTTGATTTTGTTATCAATTCGTT
TTTGGACGTAAGTTTTACGAACTTCAACAAAGTCTTTAATTAAATCAACTACATTATCGTAAACTTGCAG
CTTTCCTTTCTCGTTGATGACTGTAATATTTTGGGAACGACGCTCAATCAACCCGAAGTCTTTCATGATT
TTTGCATGGCGTTCTTCTTCGTTATCACTCAAAGAATATTCTTTACGGAATTTAACTTTAAAGCCAAAGC
CATGCTCACCACAAGCATCATCCCATGTAATGAAGCCTTTATCTTCAAGCGGGTCTAAGATTTTACTCAC
ATAAGTTTCACGATCATACTTATACGGAATCTCAGTGATATTCATTTGAGTTCGTGAAGTAAACTTGTAC
GTTCCACGAATTTCATATTGACCGTCAATTTCAACGACTTCACCACGAAATTCTGGGAATTCTACTTTCG
GTTTAGTTACTTTCTTTCCTTGAAGAGCTTGTAATACAGCTTTCTTAACAGAAGAAACACTATGAGGAAG
AATGTAAGTTGCATAACCAGTTGCAATACCGGAAACACCATTAAGAAGAACAGTAGGAATAATAGGCAAA
TAGAAAGCAGGAGGAATGTGTTCTTTATCTTGATGTACCGGAGCATATTCAGTATCTTTATACACGCTAT
AGAAATTTTTACTTACACGAGCAAAAATATAACGACTTGCCGCTGCTTTTTGAACGGTACGAGAACCAAA
GTTTCCTTGACCATCTAACAAAGGAAAGTTATTATTCCAAGTATTAGCCATCAAAGCCCCCGCGTCTTGC
GCAGAGTTTTCACCATGATGATATCCAAGGTCCGCTACACCACCTGCAATAGAAGCAAGTTTGTGAAACT
TATCTTTATTTCCTCGCGCCAAATCAAGAGCTCGAGCAATAACAAATCGTTGGACTGGCTTAAATCCATC
AATCATATTTGGAATAGCACGATTTTCAACCGTGTACATAGCATAAGCCAGTGCTTCATTATTAATGATA
CTTTTTAAATCGCGATTATTCAGTTGCATAAATTTACCATACTAGTGAATGTAATGCCATAATAACATCA
GAAATGAAAAGCACGACTTGAATTAATCCGAACATTACTCCATAATATAGTGCTACCAATAAAGTAGCAA
GGGCTAATGAATAGCCCAAGATTTTCTTAATCATTAGATAACAACGCAAATGTTAAACATGCACACATAC
CCTGAGCTAAAGCTTGCGAAAACACACTGCTGGCATCAATACAGATAGTTAAAACGCATGCTACTATCCA
ACAAATAAATGAAATAACTCCTAATAATTTTGCGATATTCATATTTTCCTCACTGGCGTCCGAAGACGCC
TTTAGTTTTAAGATTGTTACGATAGAACTGCATCACATGTTCGTTATGGAAATTGCTCATTAATATGCCT
GCAAAACAAATTTAAAATTATCAGCCAACATACGGTTCATTTCTTCAAGTGTTTGATACTCAGAATGATG
ATTACGAGTAAACGCCAAAGCTAACTGACCTTTTCCGAATCCCGTCGTCAGAGGTTTCATCTTAGAAGCA
GGTAGATAAAATACCGTGTATGGAACATTGTTATTTGCAATAGTGCGCGCGAGCTGAGACCGACGCTGGC
GAATATGACTTAGAACTGCACTGAATCCTTGCTTAGAACGCTGATTACCTACATAAAATCGCGCAGATAC
GCATCGACTACCAAATGGACGACCATCTAATTTACTCGCTAAAAAGTAAAATCCAGGGTTAGACAAAATA
TCTTTATGCGGAGTTCCAAAAACCCATTCACCGCCCTTGATTGTACCAATAACAGTAGCACCTGCATTAT
TCAGATCAGTAACAGTCATGTATTTCATATTAATTTCCTCTAAATTATTTTCTACTCCAAGGCCGCATGA
ATTCATGCGGCCGATAAATTAATCGTCGCAGTTGACGCTCAATTCCCAAAACTCTTCTACGGTATAAGTT
TCAGTATCATTTTCAATACAGAAACGTTCATTACTGTTATTTACTAAAGTAGCGTTAACTGTCATTTTCT
CGCTAGTGCTCTTAAGAGGTGAAATACGAATTAACTGATCACCATTATCTAAACAGAAAATTTCACCAAC
TTTCACATCTTTAAAAATTTTCATAATTCACCTCAGGGAGTATAAAATCCAAATGCAGTTGTTGACCATC
CCATCCAATATGGGATATTTGCGCCAATGTAAAATACAAGAATATAAAACCAAATGCTTAGTAAATTCAT
TATTTTACACCATTCCAAATTGTTTCAACCACAGATTTCAAACCATTTTGGTGAATATCCATTCCGACAA
CCGCCATCAAATAGATTCCAACCACAACTGAACCCAAGGCGAAAATCAGCATGAAAATGAATAAAGCTGG
AAAAATATTATCGAAAAACCATTCCATAAATGTAAAAGCACTGCGTTTGCGCTTCATATTTTCCTCACAT
AAATCCAAAGTAAGCGTTTAATACATCAATCATTAAAACGATTGGGAATATACTCAAAACTACCAGTATT
ATAACTACATTCCATATAGCTTTAACAATCTTTTTCATTTTCTGTTCCTCCGTAGTTGATAGTTGTATAG
TACCACAGAGGAACAGTCTTGTAAACAACTTTTTAAAAATATTCGTAATAAATGTGAATACCAACTACTA
CTGCTGAAACTTGCGCAACCCACCATGCACAAGCAATAAGTACAGAATTCAAAATTTTCATAATAACCTC
ATCACAAAAGTAAATACTAAACAAATTAATGGAATACTAATTAACCAAACAAAACACCACCACAATGAAC
TCATAGTTCAATCTCAGCGATTTTCATTTCATTACTATTAATAGCCGCTTTAAGACTATCTGAAAGAATT
ACATTCCAGTGGTCATTCATATGACCATTAACTAAACGTGTAATTTCTTCGGGAGTTGAAAAATAAGGCG
TATCAGACTCCCAATGCGATAGTCCCAAGCGAGTATAAATCATACCTTCATCATCGCTAGAATATTCAAC
TGACACAAACTCATCAGTTATTTTATGTTTAGCGTAATAAAATTTAAATTTCATTTTACTCAATAATCCG
CTAAAAGATCGACGATTGCATCACGAAGACACTTATTCGCAATACGCTTAAGAGCAATTTCAGTTTCTGG
GGCATTTTGAATAATCATTGAATTCAATTCAGCCTCAGCAAACTGAAGTTCTTTAACTAATTCAGCTTTA
TATTTTCCTTGTCCTTTCTTAGCTTTTGCTCGTTTTAGTTCAGCTGTAGTAAACATTTTATTCTCCAAAT
CCGCATCAGTTGATAGTTGTATAGTACCACAGTCCTTGTGGTATGTAAACCGTTTTGTGAAAATTTTTAA
ATGGAAAGATACCATCCGTTGTAGTTGCTTTTTCTTACAACCTTACGAAGGTCTTCTCTATCACCGATGA
ACTTCGGAGTGTACTGGATGACACCTGGATGAATTTCTTTAGTGTTGAATATAATTATACAGTCAGCGAC
TTGGTGATTCAGAATGGGCCCTAGATTTATTCCAGAACCGTATGGATACTCTCCGCTGCATCCGGTTGTT
ACAGAAATCCAACGTGAGTCAGTTTGATGTGTTTTGACTTCTACACGAAGCCCGCAGTATTTTGGATGCG
CCAATACATCCCATGCATATGTGTACGGATCATCGACATCTTCTTGACCTTTGTTAACATACCCGCTCAG
CCAATCTGCTACAAAAAACTCTGCATACACAGCGATACGGCATCTTTCGATAACTTCTGCTTTATCCTGA
TTTGGATTTTGTTTTAGAGAGTATCTTGCTGTATTAGCAATTTTGACCTTCATTTCACTAGTCAAGTCAC
TGTTCGATAGGGTAAATGTCGGAATCTGAAATAGTCTCTGTAAACCCGGATTCGTTTTCTGCATTAAACT
TTCCTTTTACGTCGGAATCACTGATATTCATGTAATAAATCATAGTTTCCCTTAAAACAAAAGGGCCGAA
GCCCTTTATTTATTTGAATTGTGCAATTCTTTTCTCTAAACAATCCGCATAAGATTTCATTGAGATAAAC
TGCGAAAGCAGTAATTCTTGCTCAACTGCATTAACCATTGAAAACTTTTCACTTTCTAAAAATTTGCTCA
GTGCATTAATTTTGAGCATTAATTGATCGTATTCTTCTTTTACTCGTGCTTGATAACCTAACATAATTTT
CCTTAGTTAAGGGCCAAAGCCCTTATTTAAATTGTTCAGTAACGTCTTCAACTACTTCGTATTGGCAGGT
ACGCATTTTAGCGTCGTTGTAATCAATCGGAATTGATACTACATCACGCGGATGCACTTTAACTTTTACA
ACTCGACTGGTTGAACTACCAAAGTGACGAATATAAGATTTAGAACACACGTGCAGACCATGAGAACAAG
TTTGTGTATCATCGTCATTCACACGAGTACGTGGCATTTTAACTACTTTACCAGGACTGTTATCAAAGGT
GTTTGAGTGACAGTCAAAGTAATTGCTGCGAACTACTTTCCAAGCATAGAAGTAGCCGTCTTCTGTAATT
TCAATATCGTTTGCTACCAAGAAATCAAAGAGTCGAGATACCGCTTTTTGGCTCGGGTTTTCCAACAGAT
TTTCCAAAAACGGAAAATAAAATTCAAAGTTTTCACCTTTTTCCATCGAATCGAGAATACGATCAACTAA
ACCAGACCGCAATTCAATATTTTGATAGAACAAGCTTCCACCTTCAATTCGAACATCACCGGAAATATAT
TTTTCAACAGCGCGACGAACGTTAATTTTTTGCGCCGCTTCTTCCAATTTATCTGCAACAAGCAGATTAA
GAATTTCTTGGAAGTTTGAATGAGTATTAGGAGTTGCGTTATAAGTTACACCGTCAACAGTAATTGAAAT
GAATTTTTTAGATGCATTCCAAATAATGTCAGATTTAGCAACTGGAGCAATAGCTGCATCGCTCTTAACT
GTAACTGTAATGTCACCGCTAATGGTAACTTTGGAGCGCTCAGCTTCTTCAGCATTTTTCAAAACACGAC
GGATTGTGTCCACCGATACATCTTTCCAATAAGCCAATTCCTGTTGGGTGTAATTACCGCTTGAATACAG
TTTAACAATTTCAGCTTGTTCGTTTTTGGTCAGGCATTTAATATTGTACATAATTTTCCTTATTAGGCCG
CAAGGGCCTTCATAGTTTTAGCGATTTGGGAAACTTCATCATCACTTAAAGAGTTGCGATAACCGATGAA
ATCGGAAACAATACAGAATTTCTTGGTAAACTCAGCAACCATTTTATCACTGTTTTTTGAAGCATTATAT
GATAGTGTTTCAAAAAGATTAGTTACTGTCCAGATGTCATGACCGATGGTATCTTTTCCACCGTTGAAAT
ATATACCCTGCAATGAACTAACCATATTACCAAGGCGAGTATATTCTTCGGAAACTTCATCTACACTGAA
GTACTTCATCATAAAATCTAGTTCAGGATACTTGATAATTTTATCAATATATCGTTTAGCTGAACTCGAA
TAACCTACATACTTATCATAATCTACAGCATCAAAAGCATCTACATATAAATCACGCAGAGTTTCAAAAA
TACATTGACACTGACCGAGTTCTTTTACCTTTTTCTGCAAAAGTGGACGAATAACATAAAATTCATTAAT
GCCAATAAGATTAGCCATACGGGTCAAAATACTCGTAGATGGATTACAAAGCGATGTAGTACCATCCATA
GAGAAAATATCAGAACGATGCATATATGCTACATAACCAGTAATTTCATCTGCTTCTGACGTAAGTGTAA
ACAATTCCTCTTTTTCCCAGCGACCATCTTTAATTTCAAACTTAAATGCAGTAGCAGCTTTAGGACGAGG
AGCTGTACTTTTTACTGCCTTTGGAATATAACTTTTAACTAAAGCTTCAATTTCTGATAAATAATGAATG
TTAACTTCATCACTTTCAAACATTGCCATAATATCAGGAAGCAAATCAATCTGCGATTCTACTTCTGGAT
TAATAAACAGAAGCCGCTCATTGTGATGAATATTTAAGGTGTTATTAAATTCGCTATCATCTAATGCACG
TGCTAATCCACGGACAATATTAACACGATTTTTAATATTATCAATAACGATATTAATTTTTGTTGTGTTA
ATACCAAACAGACGATAACTTGATGCAACGGCTGAAGTTTCATGGCTTTGCTTAATGCGTTTCAGTCGAG
GGTCAAGATTTACTTCATACACAACCCCTGCATTGCATAACTTACTGTCAGGTTCAAACATGCTCTGCAT
CTTTTTATATGACAGATTTTTAGTCGTGAATTTGACCGAATTACTAATCATATAATCTCGAGCAGAATAT
CCCATCTTCATCAATTCACGGTATGTATGACGAGGAGATGTAGATTCTTTAAATCGTTTTACATCTTCAT
TAAATGCCTTCTCACTGAGCTCTTTAACACGCTCAATAATATTTTTACGAGTACGATCATCTAGTGAAAG
AGCCTCACGCGATGGAGCAATATCAAGTGAACCCATTGGAAACTTAATATAATTCACTTCATTGCGGATG
CTTAACCAGTTACGATCTCTAATAACACCTTCGATAGGATAAACAATGCCGCCATAGATAGCATACAATC
CACCACGATCTGGCCAGTATCTTTCTGGATTTACGCCGTAGTAGTCATCAAAATCCGGAAAATAATCAAT
TTCACGGTCAAGACCATTAATGATAGCCAAATCTTTGAATGGTCGCATGATATAAGAAACTTCATAAGCA
AAGTTTCTAAAGTCTTTTTCTTCAACTGGAACTACGATTTCAATACCAGTTTTATCGTTTGGACCCATTT
CTTTTACGAATGTAGGTTTAATTTGCGGACCATCACCATCCATGTAAGCTACATAACCGCGAATTTCACC
TTTATGGTACGAAGTAATACTAAACGTATCAGTATAACTAAACGGAGATTTAGAACCTAAACCAAATCCA
CCAATGAAATCGTTAGATTCAGCCTTAGATGAACTAAAGTATGAATTATACAACCCAGGAGAATTATCAT
CACCTTGAATATCAAAATCGCTCATACCCGGACCAAAATCTCGACAAACAAATCGCGGGTCTAATCGTCC
GGGAACTTGAATGATAAATTTTTCAGGATTTCCATTGAGAGCATGTGCATCAATCATGTTGGTAATCAAT
TCACGGACTACTGCGCGAATCTTGTTTGTATACAAATCAGATGATAGAATTTTAAATACTTTAGGAGATG
CTGTGATGCTAAATGCTTTTGATTTAGAACCATTACCAAGAATAGTTTCTTTTTCAGTGGTGATAATCAT
AATTTCCTCATTAATTCATATTGCGTTTAATAACTTCAGCAACTTCTAGTAGTTCATCTTTAGTTGCGGC
GTCGGATTGAATTTTATCTCTAATATCCTTAAAGCGGTTTTTAAACTCTTCAGCTTCTCCCATATCGAAA
AAGCGTTGAATGATTCTATATTCTCGATGAACTGCTTTATCAAAAAGTTCTAAATTTACTCTATATGATT
TCATTTCAATATCCTCATTTGCCCAATTAATTATACCACATCCTTGTGGTAAAGTAAACTACTGGCTCAT
CCATTCTTTGCGAAGGTCAGCATTATCTCCCATGAGCATTTCAAAAAGCTCTTTCCAGTTCTCAGGAAGT
TTAACAACATCATATACTGGATTTTGAATCATCTCACGATATTCAGATTTTTCCAAAGAGCCAAGTCCCT
TAATATAACGGATGCTATGTTTAGGTAGAGCATCTTTAGCACTCTCATATTCAGCGACTGTATAAAACCA
TTCTTGTTTTTTACCGACCTGAGCGATGATTACAGGAGTTTTGACAAAGCGAATTCTTCCTTGTTCAAAC
AGTTCTGGCCAATTACTGAAAAATCCGAGCAGAGAAGGATAAATGCTTCCTAGACCATCGTGGTCAGCGT
CAGTCATAATAGCAATATTATGATAATTCAAGTTTTCGGCTTTTTCACCAAGAACTAATCCAGTGATTGC
GCAAATATCAAACAGTTCTTTGTTTTTAAGCATATCAGCATATGACATACCCCAACTGTTGAGAACTTTA
CCACGTAATGGATAACCACCATGAAGTTCTTTATCACGAACATCAATAAGATATCCGATAGCAGAATCAC
CCTCAGTCAAGAAAAGAGTAGTGTCAGCATCTTTACCGCAAAGATTCGCTTTAATATGTTTATGAACCTT
AGCTTTAGAAGCCTTTTTAGCTGCTTTAGTTTCTGCTGCTTTTTCTGCCGCCAATTTACGAGCCAAGGCA
GCTTCAATGATTGGCATTAAAATTGCTTCATTATTCAAAATAGCACGTGAAATCTTTTTAGCATCAAGCT
GAATATGACTACGGATTTCACCAAATGGAGAAGTCAAACGCTCTTTAGTTTGAGAATCAAATCGCATGTT
TTTCATATCACGAACAAACATAACGATAGTCAAACATTCTTTAACACGTGCTTTAGTTACATCAATTTTG
AATTTACGTTTGATTTGCGGAATAAGGTCTTCACAAATATCATCCATAACGCAGTCAATGTGATGGCCAC
CATTCTTAGTATGAATGTTATTGACGTATGTTAATTGACGAAAACCATCAGGTGAACGACCAACCGCGAT
AGAACAGTTTTCTTGTTCTTGAACGATAGCATGTTCATCATATTGGCGTGCATATTTCTTAAAATTACCC
TGAACCTTTTTACCATTAAAGGTAAATTGAATATCAGGATAAACTACTGCAAGTGTCTGGAGACGATCCA
GTGTAATGTCAAGATAAACTTGAGATAGCTCATTAGTTTCAAATGACATAAAATCAGGAATGAAAGTAAC
ACGAGTTCCTTTCCATTTTCCAGGAATATCTTCCCATGATTTATTTTCCATGCCATTTGAACAACGAACT
ACAATATTATTTTGACCATCACCAGTTTCACCGACAAACATCACAGAAAAAATGTTAGTTAAACTAGAAC
CAACACCATTCATACCGCCAGTGACGCGTTCTTTATCATCACCAAAGTTACCACCTGCTTTTGGAATAGT
CCATGCAGCAACTGGACCAGGAATTTCTTCACCGGTAGGTGTTTTAACCATCGCTTGTGGAATACCACGA
CCGTTATCTTCAACTGTTACTTGATTGTTTTTGATAGTAACATTAATTTTATTTGCGAATTTAAACTTAG
TACGAATACCTTCATCTACTGAGTTATCGATAATTTCATCAATAAGCTTAACAAGACCAGGTACATACTG
AACACTTTCCCATTTACCAAACAGAAAGCGCTCATGCATTTCATTAGCAGAAGAGCCAATATACATGCCG
CTACGCTTTTTGATATGTTCAATATCGCTCAGAATTTTAATTTCATTCTTAATCATCACTTATCCTCGTT
TGGTTTCGGGAATATTATACTCCGGTAATCATAAAGCTAAAGGCCCGAAGGCCTTTTATTTAAAACGGAT
AGTCGAATCCTTGAAGAATAGACCAGAACATACTGTTCCTTCTACTTTCTGCCCGGTAGGTCCAATAGCA
CGAAATCCAGTATGCTGGAAATCATTTTCAGAGCAACCGAACCAATTATATCCAGTGATTTCAATATTAG
TAAAACCACTTGAAGACAAAACTTTGGTTGCATTATCAGCATCAGTACATCCTACTAAAGATACTGCTAA
TACTAATGCCGCGATAGAACGATTAACATATTTCATAATTTTCACTTAAATTTAATGGCTTGAAGGAGAC
TAATAATTCTCAAGCGACTTCTTTCATCTTTAACTGTAAAAGAAATAGGGTCGCCAGATTTCATAGTGAT
AGTGCATTCAAAATCAAAATCTTCAGGAACTTCTTCGAAGAAGTCAAATTCTTCATCATAAATTAGAACA
TTACTCTGAAAACTGTGAAGAATTTTTCCATCATTTCCAGATGATGTACTAATCATTGTAACATTATTAC
CTTTCATATCTTCAACGATAAATTCACTTGTAGATATTACGGCATTAATAGAACCATTCCTATAAATAGC
AGAAAGTAGATATTTCTTTTCTTCACCTTCGCGAACACGATATTTCTTACCAATTTTAAACATAATCACC
CTTTAAGTAAGTCGTAAAATCCGCCATTCACATGCTTAGGAGCAGAAGGCCGACGAGTAGACAAACGATG
ACATTTAGGGCAAACATCATTTTCTCGTTCAGAAATCTTTTTAATTTTTTCATATTCATGCCCGCAATCT
TCGGATTGGCATTTATAATCATACATTGGCATAATTATTCCTTAAAATGTGCTTTCAACATCTGATACAA
GGACCATGCCTGTTCATTATTTTCAATAGTAACTTTCATGACTGGGAATTCTGTGAAATCTTCTATTTGT
TCTTGCTCTTCCTGCTCTTGTTCTTCAACAGCCTGATATGGATTTTCCACTTCATCAAAGAACCCAGCTT
CGTTAGTAGAAAGCCAGATAAAGTTTTCGTCAAGGATATCGCCATGTTTTGCATATCCAATTGTGCCAGT
AGATAACATAATTTTAGTAGGACGCCCAAGATAATCAGCATCTAAAATTTTAAAAGGTTCCATACCTAAA
CGTCGTGCATAGATTCCGTTATCAGTATGGTCTTTAATAAAATTTTCTTGAGCTTGTTTATTTTTAAATT
GATACCATTTATTAACTTCAAATTTAATAGCCATTAATAAATTTCCTTCCAGTAAGTTGTGCCATCTTCA
GTAATTTCACGAAATACACCGTAAATTGGCTGTTTATCGCCAACCTTTTCATACACATAAACCGAAGTCA
AGTGAGTAAACTTAACAGTATGTTCCTTTTGAACTACTACCAAATCTGGATCGAATAATACATCTTCAAA
TTCGTCATTAGTGCAGTTCTGAACAATTTTACGTTTCATTACAATTTCCTCATTAATTGAACAGTGGAGC
GATGCGTTTCAGAAGAGTAGCAGCACCTTTGGCGAATTTTACATCATGAAAAACAGTTTCTTCTTCCGTT
ACAACACGAACTTTAATGTTTTCACAATCCCAATTTTTGCGAACAATCTTCAAAAGCTGCAGTAAATCTT
TACATTCTGCAATATCGATAACACATCCACGAGAATCTTCCATTATCGCACGATAACCATAAGCCATACC
ATAATCGTTGAAAGATTGTTCGATAATAATTAAGTTTTCCATTTTATTCTCCAAGTTGTTTTTCTGTATC
AGTAGTTGATATTGATATAGTACCATAATCAACTACTGATGTATATAGTTTTATGAAAAAATTTTAAATT
TTATGCATAGCGGGCTTTGCTATAGTGTTTAATCCAACTTTCGGGAATGACTTTGTATGTTCCTAAAAAT
ACTGCGTTGTACAACTTAACGCCATCTTCTACCCATTGATCGGTAATGTATGCACACATAGCGCGGGTAC
GGTGAACAACCCCTTCCTCACCTTCGGTAAATTCGAATTCACAAGGAGCAACGAACTTAATAGCCTGACC
GAGTTTCCACTTAAAGTCTACACCTACATGCGAAGTATCAATTGTTTCAATTCCTTTAGCAGGAACAGCT
TTCAAAAACGCAGATTCAAGAAATTTCGCACGAACATAGCCAAACTGAGGTTTAGACTTTCCATCTTTAG
GAATGATACGCACTTTTACTTCAGAATCTTCATTTTTAACACCATGTTTAAGCTGAATGCTTACAATTTC
GACCAATTTTCCTGCTGCTTTAGAACGGGATTTATCAGATACACGAGCAATTTCACCAATATTAATAATC
ATAGTTATCTCTCACCTGTTAAAAAGATTTTATACTCCGCGGGACCATTATACTCTGGTCCCAAGAGTTT
GTAAACTATTAATTCAAAATAGCTACCACAGCACTACGAGGTACTACACTAAAATCACCTGCATGAACAA
TGTTCAGAAGTTCAACACCATCTTCAATCCACTGGTCTGTTACCCAACCACAGACCGAAATAAATGGAGT
CTTGATAGCTACAGCACGAGTTAGAAGGTCTGTAGGGTCTTGTTCTTCAACTTCTTGGAACAGGATGAAC
TCTGCTTCATAAACCAGGATTTTCTCTATTTTGTTATTGTCTAAACGACGACCGTGGACAATATAAGATT
TAGTAAACCATTTACTTTTTTCAAAGTCTTCAACAGTAAATTCGCCTTCACCAAAAACATCAGTCAGAGT
TTTATGGCCGGAAATCAAGGCATTAGTTTTAATTTCAGGTTCAACCAGTTTGTAGGTTTTGCCGATTTCA
ATAGCGGTAGTCATAGTAGGTTCCTTAATTTCCAATGGTTTAACAGGGCATACATAAGTGCTTACAACAT
CAAAATCAATCAGTTTAGCTACTGGATTTGGTGTGTATTCAGGATTATAATTAAATTTCATAATTATCTC
ATTTCAATAAAATCTATGAGTTCAGCATGTGATTTGCGGAACATTACTTGGTGTCCGCCAATGATAACTT
CATCTTCAGGAACTTCGTATACAGCAAGATAAAATCCTTTAGAAGATAATTCTTCACGCTCTTCTCGTGT
GAACCATCTCATCATATCATATTCATTAGCGAAAGCAAAATGATAAAGACCTATAAACCATCCGGGAATA
TGATATTCTACTCCAACATAATCTTTCTTGAACTTAGTATTAATTACTATATTAGCGTTTTTAACTAATA
GTTTATCTTCGTGCGGTAAAGGAATTCTTTTATTATTATCGCTATGATGCATAAAATTAGGTCTGTCATA
ACCTACGTGTAATAGCCACTCTTCGCTCCATGAATCTATTATACTCCTGTACGGTGTTATTTGAACACAA
AGATTTCGACGTATTGTTATAGCATCTTCATAATTAAGAATACTAAACGATGATTCAACACGATAAATTT
TCATTTTATTATCCTCAGTAGCTATGGTGTTATAATACCACAACTAACCGAGGAAGTAAACAACTTTTTA
TCGTTTTGTTGGAAGAGATAGAGGATCGCACTCTTCTTCTGACGGAGCATCTTCAAGACCCATAGCATAT
CGCAAAGCATACTTCATCATCAGGATGTCTTTCGCACAGTCATGAATAGAATCATGCGCAACGAATCCAT
CTAAAGTTCCCTTTGGAAGAGGACACGTGGTCATATCACGAACAAGCAGAAGTGCTTCAATTCTGGTACG
AATATCACGTTGATTCCAGAATTTACATGGTTCTAACTTAAATGTGTCAAGTTCATTCTCAGAAACGCCA
TTAAGACGTTGAATATCGCGAATGAGATCGACTAAAATTGGAAAATCAAACGACATTCCACGACACCAGC
CTTGAGATTTCCAAGGATCGATGTTATGCGCATTGATGTAATCATTAAATTTTGCAATACCATCGATGGT
GCTTACATCTTCATCTGACGGTGCAATATTTTTTCGAGCTTCAGGAGACTGATTTTTCCACCATTCGATA
GTGCTTTTAGTAAAAAGACGATGTCCTTTTTGGCTTTTTAAATCAAATTTGATTTTAATGCCACGTGAAA
CTAATTCATCAAATGATTCAACTACTTCTGGATTAGGGTCAAAGGCAATAACAGCTAAATCAATAACAGC
TGCTTTTTCACCGCTTCCCATTGTTTCAAAATCTATAATAAAATCAAACATTAAATTTTCCTCGCTAAAT
CGCGAATTTGACCTACAGTATAGTCTTGAATATAAACTTTATTAATGGGCTCATCAATAAATTTTGCCAC
AGATTCAATGTCTTTTTGTATCTCTTCAAGACTGTATACTATCTTTGAAGCTTTTTCGCGAATAGTAATA
TTTTCAGGACCTGGATTTTCTTCAATGACATCTTTAACACTTGTCATAAGAGATTTAAACTGCCACCAAC
TTAATTCAATCATTAATAATCGCCTCATAAAGATAGCTAATTTCGCCTAAAACGTAATCACTGATTGTAA
CAGTTTTCACTTCACCACAAAAGAATTCTAACGCAATTAAATCTCGTTCAATTTCTTCTAATTGAAGCAT
CAACTTACTAGATTCAATTTTTACAGTTTCACGATTTTTACCATGAGCAATTTCATATATTTCGCTCACT
TTATCTTGAAGTAGATAAAACTGGTCTTTAGTTATTTCCACGAATAGCTTCCTCAAATTTAATCATACAT
AAAACACATCATAACGACCACGAGTGACACCAACATAAAGAAGCTGTTGAGCTAGTTCAGCGTCTGCATA
ATGAATACAAGGCGTATAGATGAAAGCACGGTCTACAGACATGCCCTGAGCTTTGTGGAATGTTGATGCA
GGAAGTGCTTTCACTTTACTAAACTGTGATTTAGCATCCCAAAAATCACTCCATGGAGCTTTTCCACCTT
TATTCCAATTTTTATAAGTTTCTGCAGTTTTACCTAAAAATAAGTTAAACTTATACAGCTCTTCATCAGA
TGAAATTATTTTAATCTTTTCACGATAATATTCATCATCGCCGTAAGTTTCTACTGTTAAATCCCAATGA
CGAATTAGATATTCTCCAGAAACACCGCGAGCTTTAACAAATGTTGATGTATATTCTGCTTCTATAATAC
GAACTAATTGTCCGTTATTAAAAATAATTTCTGACACAGGCTTTCCATCAATTTTATATGTTTTAATTAA
TGGTTCCTGCATTACAATAATTTCACCGACAATAAAATCTTTATCAGTTTCAAAAATCTTTTTACGAATA
ATGCTATTTAACTTATCAACAGATTTATTCGTAAATGCCATTACACGATTTTCAAACAAATCATCTAGTG
ATTTAACGATTGAAAAATAATTTACCATAAAATCGCGTAAAGCGGTATCACCAGTAAATCCACGTACTCC
ATGTCCGTCAACAACTTTATCATAAATCCACTTACCGTTGCGAACATCAGTAGCTACATCAATAATAGGA
GCATTACTGCGTTTAACTTCGGTGAGTTCACACTGATAAAAATCTTTGTGCATAAAGAATGGACTGATAT
AAGCAGTGTTTTCTCCTGGGTCAACAGGTCTAATTTGCTTATTATCGCCTATTCCAATTATAGTACACCA
CGGCGGAATAGTTGAAAGCAGAATTTTAAATAGCTTTCTATCATACATTGACACTTCGTCGCAGATTAAT
ACTCTGCATTTAGCCAAATCAGGTACTTCTTTTTGTTCAAAAAGAACGTTTTCTTCGTATGTTACTGGGT
TAATTTTGAGAATACTGTGAATAGTACTTGCTTCTTTCCCTGATAGTTTTGAAAGAATCTTTTTAGCTGC
GTGTGTAGGAGCTGCTAAAATAATTCCAGTTTCGCCTGTAGATATTAAAGCTTCAATGATGAACTTGGTA
AGAGTAGTCTTACCGGTACCAGCAGGTCCATTAATAGTTACATGATGTTTCTTTTCTTTAATAGCCCTCA
TAACGATGTTAAAGGCATTTTTCTGGCCTTCAGTCAAATCATCAAATGTCATCGTAAATTCCCTGCAATT
GGTATACTAACAATACGCCCAGTATCTAAAATTCGCCGATATAATCTTTGCGTCTCCGCATCTAGTTTAA
CGTGTTTCATTTCAAGCTTATTAAACCAGAACTTACGCGGAGTTTCGACCATTCTTAGAACTCCCATTTT
TAAATCTGTTTTATACTGTGTTTTCAAAGTATCGAAAACTTTATCTGCAATATCCTTTCTAAAAAATACT
GCAGGACGATGCTCATCAAGCGGAACCGGGACAGTAAATCCTTCCATATCTCGATAAACTATTGCATATA
CATAAACCATAATTAACCTTTAATCAGTTGGAATAATGATGCACTAAGTGGTAAGCCACGTTTCAATTTT
AATTTACCAATGAAACCAATCTTTTCAAAACGTTGCAGACCTTTGATAACTTTATCATATGTATCGAAAA
GCGATTCAGCGTCAGTTAATTTAGTTTTAGTTTTCCAATCAGAGCCTTTAAGAAGAACGTTGAGTTTAGT
AAGTTCATGGCCTTCTGCTTGATGTGAGCCATTAATGCGTGCTTTCAAAGCAACAATTTTAAGTTTAGAT
TCGTTAGATAAAGGTTGATTTTTCATCATGTTCGCCATATGCTTAACACGATTTTCACGCTTTGCTCGGA
TTTTTAAAATAGTACCATAAACCTTTTTAATTTGGGCCCATTTCTTCTCGTCGAGATTAAGTTTCTCTAC
TTTACGGGCAGAAGGATTAGCAATACGTCTTGCAATAGCGTCACGTTTCTCAATAAGTTCTTCTAATGTT
AAATCAGAACGAGCCGTGTTATATTTTTTCTTAACTGGGATAACATTACCTTTAATGTAGCCGATATCGT
TATCAAAACGTTCTAACGATAATTTCTCTCCTTCAATACGATTATCAAAAGGTTCTCCCGAGTAAGCGCA
AACTTTCTGATCTAAAATGTTCTTAATGTAATTGAAGTCTAAGTTAAAATCTTTAGAACGTCTTTTAGCT
GATGCCTGAGTATTCTCTAGACGACGTGTAATTTTACGAATTTGATTTTTAGACAGTTTCATATTTTTCT
CACGGACGGTTAACTACTTATATTATATACTATATCATTTTTACTTCAGCTTGTAAACAACTTTATGAAA
AATGCTTTAAAACTTTCATGGTATAATGAATCTAAGTCCTTCCATTATAGATTAAATCCTTCAAAATCAA
GAGTATAGATAGTGTATGTTGAATACTTTTTATACTCATATCTATCTGCAATTCTAAATACACTTCCAGC
TGGTATCATTACTTCTTGTTCATCTGAAACTAATTCCATATTACGATAGCGATGGCTATCTGGAAACTTA
AAACTTGGACTGTATTCTTTACAACGTAGAGCTTTTATAGCATACTCCTGAAAATTAAATACCATAGGAG
CTTTGAATTCAAAAATAACTTGCGTGTTGTATTCTAATCCAGAAGCAAAATGCAGAGCTATATTTTTATC
ATATGAAGCTGATACTACTTTATCAAATGTAATAATATCAATTCCTTGATTTAACACTTGCTTAGTCTCA
ACTGGAACACCTCTCCAAAGAGGTTTATCGTTTGGAACCAAACGAGATTTGATTATTTCATTTAACCAAG
AATGATCGTCTGGCTTATTAGTAATACAATGAATTAAAAGTTCAATTTCGGATAAATTAAATCCTTCAGA
AAGTAATTCTTCACGAATAGAAGCACGCACCGATGCATTCATTGATTTGATTTTAAAATCTTTTAATTGC
ATTGCTGAATATTTCATTCAACTACCTCAATATCATACACTTTAAATGTTCCAAATGAATCGTGTAATTT
TTCTTTTGAAATAGAAGTTATTTTATACTTTCCAATTGGAATCATCCATTCTTGTTCACGCACAATCATC
ATTAAGTTATCAGTACGTTCTGAATCTAATCCATCAGTATCTTCATATGTGTACTTAAACTCAGTATTAG
GAGAAGAAAGTATAATATCGCTGATATGGTCAGAATAATTAAAAGCTTTATCAGTTTTTAAGCGAAGTAC
TATTTCAGTGGAATATTCAACATAAGAAAAACCACATGCTGTGTGCAAACTAGTAGTAAATGAATCTACT
CTGTTCGTTGAAAACACTTCTCCAACTTGTAAATCTTTAATGAGTTCTTTTGTCGATTTTGATATACCAC
GATATAGCTGATAAGGCGATTTAGTTAAATGCTTTTTAATGATTTTATTCAACTGCCGATGAAGAGCTTC
ATTCTTTTTGGCTTCCATACATTGCCAAAGAACTGACTGTTCAAAGTCAGTAAATTTTTCACAGACCTTT
TTATACATATCATATTGAAAATCGACACTTTCAGCTTTTATAGATAACTGTTCAACATCTGCAAGATTAA
TAATCATGATAGCCTCCATATACTTCAGAAGCTATCATATCATTGTTAGGAAGGAAAGTAAACAACTTTT
TGAATTATTTTGCCCAGGGAGCCCAGGGCGGAGGGTCAAGATGGTATGAAGCTAGTTCTTCTAGAAGAGC
ATCTGGGGCTTCAATTCCATAATTCTGTAATACTATACGGTACTCTTTCTTATAATCACTAGAATCATTC
TGGATATTCGTAGAATGATTATCTTCTAACATCTCAAATAAATCCATATTAATTCCTAGCGATAAAAACC
AAAATAACGATTAGTTTCAATAATCTTTCTTTCTTCTTCGGACATTCTCCAGCGTAGTCCAACATCAAAA
TGAGCCCAGACCATCTTAACAAATGCATTTATGTCTTTAATATCTTCAATAATGAATGTTTTACTTTTAG
AAGGTTGACTCGCTAATTTAACTTTATCATCTTCAAACAGGTCAAAAAGACCATATTCATGAGCTCTTTT
ATAGCCTTTGATAGTTAAAGCTTCAGAAGAAGAAAACGGTGAATCAGTATTCTGCAAAATATCTTCAGTA
TGCTTTATAATTAGAATAACATTTTCTGGATATTTTCTTTCTTTTATATCTTTAATTAAAATATCCGGAT
TTTCTGCTAAAGGAATAATTAATGAGCACTTTTTGTCAAGTGTATTTACCGATTTACCTTCTTTAGACAT
AAATTCTATTGAATAATGTTTTGCTACTTCAATCATGTGATTTCCTCTTGCCTACTAACGGGCCGTCAGG
AATTTTGTTTTCCTGGATATATTTCTCATTTTCTTCCATCATTTTACTGCCAATTTTAAGAAGCAAATCT
AGTGCTTCATTTGCTTTAGCCTTGGCCTCTTCTAGCGTCATATCTCTGTTCACGATTTATCCCCATAGAT
GTCTCTCATCAATTTAAGCGCTGAGCGTTCTAATTTCTTTTCTTTCTCGGCACTAATCATTGATTTCATC
CATTCTTCTGATTCGTTCTGCATTTCTTTATTTGCTTGTTCAACCCAACCATCATCAATATACATCGAAT
TTGGTCTATTGAACCATTCAAACATTTTCTTCAGAACTTTCATTTGTTTTACCTAAAACAACAGTAGGAG
CATCATCAAATTCATGAATTTTTAGCAAATTTGGATGTAAACTATTCCATACAGAAGAAATAAAGTATGA
TAAAGCATCTTCACTCACAATTATAAATTTATTTCCTTTATCTATTTTCCAGCTATATAGTGAATCGTAC
GAATAAAAAGATAAAGGATTATCATTATATTGTTCTGCGCTAACATTAATGTATTCGGATTTAGTAAATG
CTTCAATTGCTCTAAACGGAATATTTGGTACAGTTTCAATGATACCAATCTTTTTAAGCTTTATTTCAGC
ATCTTCTGGAACTGGCATTGAAACAAAATTTTCTACGAGATACATTGGGTCACAATAACCCTTATCAATC
ATTACTGCTACTGTAATTGGAACGTCTTTAGCAAACGACATACTATTACTGCTAATATACATTTCAAACA
AAATCGCTTCCATAATTTTCCTCAATCACAAGATGTAGATGAACAACTAGAATCACAAGAACTTCCACAC
GAATCGCCCGTCCATACATGAACAGGAACATTAGTGTCATATGAATCAGAACTAGACTGTGTATTCTGCG
TATTAGATGATGCAATAGGTGTTGACCAGCGCCAAGGATTTTTATAATATTCTTGGGCTTCTTCATAAGT
CATAGTAACTGCTTCTACTGTTCCATCTCCCATATAAACATATTCAACTACAGTTAAAGGAAGGTAGTCA
TTTGAAATAGGAACTACACCTTCTCCAGGAGCTGTAGAGAAAAAATCCGTAAAGAAACTTTTAAACCAGT
TAAAGATAAACATTACAAAAAGCCTCTTTTGAATTCAACTTGCTTCTCGCCATAATCATATCGAATCTCT
GCATTAAATTCGACAGAACCATCTGCATACATCATAAATGAATGCACAATAACTTCTGTAGACCATGGCT
GTAGTTCATATTTCTTCATTACATGCCGTGAAATGATAATATCTAAATCTTCATTTGGTTTAATCCAGCG
ATTTAACATAGTGCTCTCCTCTATAAGATAATTCTATTATACCATACTCATTTTGGAAAGTAAACCGGTA
AAATGAAAAAAGGACTCCCGAAGGAGTCCTTGAATTATTAACCGCCAGTTACTTTCCACAAATCTTCGTT
TGCAGCAATCCATTCAGTACGTTGATTTTCTTCATATACAGTAGTATATGCTGCTTTTTCTGAAGGGAAC
GTCTGGTAATGAGCGCCAGAAATTTTGTGAACGTCAGAATAAAGAGGGAAAGCTACAGAAATTTCCTTTC
CTTCAATTTTCTTATTTCCATCTAATTTCTGCTCAAACGTTTTGATATTAACATAACCGCGAGTACTAGC
CATGTAATTCTCCTTTTATTTAAATTACATGATTATTTATACATCTTCTTTTCTGAATAAGTAAATTAAA
TTCTTAAGAGCTGAACTTGTTACATCATATTTTCCTTTAAGCGCCTTTACAACCGGGCCTGTTGCTGGTT
TACCTAAAGAAACCCATAACTCGTGTATTTCGCTTTTAAGTGGTTCATGCCAATGCGGTGCTTTTCTTTG
CGCCCTTGAAGTTCCTTCTGAAATCTTTTTATTTCCGCCATTTGAATAAAACTTTTTCATTACTTCAGAT
TGCCGAGCTTTTCGTTCTGCTCTATTTTGGGCTATACGTTGTGAATTCTTCATCCGAGTTTTTGTTTCAG
GGTTGTTTAATCTAAGTTTATGTTCTAATCGTTGTTGCTCAGTCCATTTTCTTCCTTCTCCACCCTGACC
ACCAGGAGAAATATTAATGCAAGTATCTGGGTGTTTACGTTTTAATGCAGATATTAGCTCGCGTTCAACT
TCATATGATTTTTCTCTAGAACCATGGCATTTTGACCAACGTATTTTATAATTAAAACCATACTTACGAT
ATATGTTCCATAGTATTTTGCCTGAACCCGGATATTTATCATCATATGGATTTACAATAAATGATTCATG
TTTTCCAGCGTACCAAAAGACGCCTTTCGGCGTCCTAACTTTTACTATATATGTTCTATAAAATTTTTGT
TTAATACCCATTATCTTGACGTTCAAAATTATGTTTATTTTTCAAATAATAAAGTTTAAAAATTTCTTCC
GCATTCATTCCAAGGCCAGCAAACATATTTAATACGAAATGAAATATATCCACAAGCTCAAATTTAATTT
CGAGCTGATCTTCTGGGGACATTTCATCAATGCGTTTTTCTTGCGCTTCAATATAACGTGCTTTCCATTT
TTTCCAAACTGCCGATGCATCTTTTTCACCACGTGACATTTCACCAAGAGAAGTCAGAAGTTCGCGGAAT
TCATCATCAATACAGTCTTTTTGTTCACGCATCCAAGAAACAACATCACCGGCAGTTTCTAATTTATCTG
GATGATAGCAGTATTCGCGGTCATTTGCTAAACGAACTTGCAGAGATTTCTGCATATCAAGCATAACTTG
CAGTGGGTCTTTTTCATCACCGAGAATATCCCAGTATTCGTTTTGAGCTTTATCAGCGCCTTCGATCAGT
TGACTACATTCGTTAAAGTATGCCATTATTTTTCCTTTCAATTCATGAGTTAGTAGATTAATTATACAAT
AAATATATAAAGCAATAAGGAGGATATATGGTACAAAAATTAATGGCACTTGTTAATGCCATAAAAGGTA
ATAAAAAACGTATAGCTTTTACTATTTCTGCTATGATAGGAATTTTACTTTGGAATTTTGTTTTATCACC
AATTGCTATTGCTCATGGTGTTAATATTCCAGTAATTACTCTTGATACATTCGTAGATTTAGCATTTGCT
TTAGTTGGGTTAATTTAAATCTTAGCATATTTAGATAACCGCATTTTAGCCATCAACCCCTGGGCAGTAT
TATTTCTCATATATTCCATAATTTGTTCAGGGGTTGCACCTTCCTTTCTAATCATATCATTAACATCTTT
TGATTTCCAGGGAGATTTGTCCCAAAACATAACCCTTTCTCCTGCATCAACTAATTTAGTCATTCGTTTA
ATAGTGTCAGGATGACGAGGTTCATTATCTAAAACCCACACACGTCTATCTTTAAATGGAACAATTTCTA
GGTCTAATTGACCACCTGTAATAGCTATACCATTTTCAATAAAAAGTGAATCTATAGGTCCTTCTAGAAC
ATATACATCACCATCTTTAACTCGTTCAACGCCATAGATTTTTGTTGCTTCAGGATAAGCTTTGATGGTG
ATATATTTTTGAGGAGCATCTTTCTTTAATGCACGTCCTTGAAAAGACTCAGCTTTTCCATTAGCATTAT
AAATTGGAATAACAAGACGAGGCTCAGGTATTTCCTTTTTGTATGTTCCTGGTGCTATGCTATTAACTAA
TTTAGGCCATTCGGTTGTAAACCAAAGATATTTCCATTTATCCTTTGGAATACAGCGAGCTTTTACATAT
TTTATAATTGGATGGTCTTCCGCCAGTTTATCTAATCTAACACATGACGGAAGAGATTTAATTATTTTCT
TCTCGGGTTGTTTAGGAAGTTCTTTAGGTTTTTCTACTGGACGACTTTTACCTTTTTCTTTTCTTATTTC
AAAGATATACTCACGATATAAATCGGGTTCAAACTCCTTTAAATATATTCCGATTGGTGCATGATAGTTG
CAATTATAACAATGAATATTTCCTTCATTATTATCGCCATAATACCATCCACGGGCTTTATTTTGGTCGG
TTTTTGAATCTCCACAAACAGGGCATCTAAACCGCAATTTAAAAGTTGAACTATTATTTACTTGTGTGAA
TTTAGGTAAATGAGCTAATGCACGGTATGCAAACTCATTATCAATCCAAGGTATTGATGACATTTTTACT
CTTCTTTTTCTTTAGATTCCTCTTTTTTCTTTTTAGGAATCTGTTCAGGACCTTTATTTACTACAGCGCC
TGACGTTGTTCCAGTGGAGATATTTTCAGGATTACCACCTGAATCTCCAGTGACCATATCTTCTTTGATA
AATTCTTTAAACGTTTTCATATTAGCCTCTAATTATTCACCTACCACTTCAGCGATGATATTTTTATTAT
TAAAGTTTTTATCACAATACAGAACGTAATTATACTGCATTACACCACCAGACTTAAGCTGTTTTTGCAC
TTCAGCTTTCATTTCAGGACGATCACGCTCAACGATATTCATAATATCTGCTTCAATTTGAGTTTCAACC
TCAGTCTGATCCGCAGTCATAGACCATTCGCACAAATCTTTATCATAACCTGCCATAGCAGGCTGAGCAG
CACAAGAAGCTAAAGCAAAAATTGTAGCAAAGATAAATTTTTTCATGATTAATCTCCTCAGTAGTTTATG
TTTATATAGTATCTCAATTTCCAATAAAAGTAAACAGTTATTTTAAAACTTTTGCGTAATCACATGTTAC
AAACTGTTTCTCTAGCTTAACGATCTTACGAAAATACCTTTTACACTGACGAATCTGCCGCTTCGTAGGG
CGAACAGCAAACTTAATAAATTCCACTCGACCAAATGGAGGACTTTCTTCTGCTGGAATATCTAACACCA
ATTCCCACGTATCGGCAATAAGTGCTTTGAATTGCGTATTTTTCCTGACGTTATACGGAGTAGGTTTAAA
TAAAACAATATGCATATTATCCTCGGCAATCCACTTCACATACTTTCTTGTCATCAATGAAAGCTTTAAC
TAATGCTTTATTAACTTCAGCATATTGAGTAGTAGCCCATTGAACGTCATCTTTCATCATTGTGATTTCT
TTAGTAAACGTGCTTTCATTCTTAAACCACCCCATAAAAACTACCTTTACCAATTCCATAACAATCTCCC
CATTTAACCAACAAGACTACTATACCATAGTCTTGTCAGCTTGTAAACTAAAATTTTAATTCATTCGCCA
AAGCATCTAACTGAGCTCGAGTCGATTCGTTTCTTTGATAGCGATTCTGTTCAGCCTGAATCTGCTGTGA
ACCTGCTACTTCGTTCACTTCAGTTGGAGTAGAATCTTGTTCAATTTCTACCCATTTCTGATTTCCTTTT
TGAACACCCATCAAAAACTTATTCCATTTATTCTTATCACCGTATCGTGATTTGATTTGCTTAATGAGTT
GTTGTTCAGCAGCTGCTAACTCCTCGGTTTCAATGACCGCAAGCATAAAATCGGCTGTTGCTGGAAGACC
GGCAGATTCTGCAATATCGCTCATGTTAACATCAGAAGAATCCCAAGCTTGTTTACCAACCTGTGCTGCA
GTCCAAAGAACAGTTTCGGTTTCAACAGCCAGAGCACGCAATTCCTCTGCGATAGCTTTAACAGTTGTGT
AACTATTTTCTGAATAAACTCTAATGCGGCAAGATTTACAAATACCTAGATAGTCGACAATAATGATTGT
TGGAACAAAATTCTTCTTGAGCTTTAATTCATTTAAAAGCGATCGAAATGTATTAGCGTCTGCTCCACCA
GTAGGATACTGTTTAACGATTAAACGACCAAGGGTAGATTTCTCACGCCATTTTTCCATTTTTCCTTTAT
ATTCAGCGTAAGAAATATGTCCATCATCAATATCGTCAAGAGAAACATCGAGCATGTTAGCATCAATACG
TTTAGCACAGACTTCTTCTGCCATTTCCATGGAGATATAAAGAACGTTATGACCAAGCTGCAAATAATCT
GCTGCTAATGAACAAAGTCCTAATGATTTACCAACGTTAACGCCAGCCATTAAAACGTTCAGTGTTCCAG
TCTCAGCTCCGCCTTTAGTAATTTTGTTTAGAATTCTGAGTTTAAATGGAACCTTACGAGCTTTATTCAT
ATAAGATAGCCAACGCGCTTCATAGTCATCCATCCAATCATGACCAACGTAGCTATCAAATGAAATTGAT
AATGCTTGGCGCATGATGTCAGGAATAGCACCTACATCTGGCATTTTCTTATTTCGTTTTTCCGGAGGAA
GCTCAGCATTAGTTTGAATTTCGATTATTTTAGACGTAGCATTAAACATCGCCCTTTGCTGAACATATTT
TTCTGTTTCTTTTACTAACCAGCTGTGGTCTTCCGGAGAATCAGCCAGTTTTGAAATAAGTGTTTTTACA
CCAGAATATTCTGTTTCAGTAAATGAACTATTTTCTAATGCAACATTTAACGCATTAATAGATGGAACGC
TATGGTACTCATTAACATGAGATTTAATTAATTTGAATGTATTTTTAGCTGGACCACTTTCAAAATATTC
TGAATCCATATATGGCCAAACTTTTGAAAAATAAGCTTGATCAAATATAAGATGAGAAAGAATAATTTCT
ACCACACTTACTCCTTAAAAGAATTTAAACTTTTTCTTTGACCTTTTATTAAATGCATCTTGTAGTTGCA
TTGTAATACATTTTTCTACATGAGGAGCTAACTCAGCTTTTCTTTCTTGGTCAAGAACAGCAAAGTCCAT
TACGACTTTTCCATCAACCCAATCTAATTTTGTCACATACACAATGTGCGTAGAACCATCTTCTAGTTTA
ATGACAATCTCCTGGATAACATTTTCCATGGCAGATTTAATTATCTTAAGAGACTCATTAAAAAGACGTT
CTTTTCTTTCTTCTTCCCCCTCCGAAGAGGGGGATTCATCGATAATTTCTAGATCTAAGTCTAAATCATC
TTTATTCATTAAATTCTTCCATATCACTTAACTGTTCGAGGTCAGTTTCTAAATCAGCTGCTGATTTACT
TTTGCTTTCTGGAGATTTAAATTTTTCAACCTTTGAGTTAATCAATTCATCAACTTCAGCTTCAACAATT
TCATTACTATCAATAGCACCTAACTGATAAGCACGTTTAATAGCATCTCGGAATGGTTGATGCTTAAATA
AAGGACCCCAGAATGTAGTGCAGTTGGTATCTTTTGCACGCCAAGATTTTTCTTCGCGAATCATCTCGCC
AGTTTCTTCGTCAAGAAATTCACGAGCATACCAGCCATTTTTAGGTTTTACAACAAATCCTAATTCTAGA
GCCATATCTAACAATCCAGAATAAGGATCGATACCACCGTCAAATTTAACATCAATAAAGAATTTACTTT
TTTCTTTAACGGTACGAGATTTTTCTACATTTAGAACAAATTGATACCCCTGAAGATCAGAACCATCTTT
AATCTGACGCTTACCGATAATGAATACTGTATCAGCCGAATACATTACGCCTGTACCACCTGTCATCACG
GTTTTACTAAACATTTCAATTGTTTCAATTGTATGGTTAACCGCAACACATGGAATATTTTTAATGCTAA
AGTAAGGAGTAACAATACGGAATAATGACTTCAGTGATTTAGCACGAGTCATATCTGCCACAGATTTTTC
ATTCAAGGCATCTTCCGTTTCTTTCTTAGAAGCCATATTACCGATTGAGTCGATGAATACAATAACCTTT
TCACCACGCTCAATAGCTTCAAGCTGGTTCACCATATCAATTTTCAGCTGTTCAACTGACTGAATCGGCG
TATGAATTACTCGTTCCGGGTCAACTCCCATGGATCGCAAATAAGCTGGAGTAATACCAAATTCACTATC
ATAGAATAGACAAACCGCGTCAGGATATTTGTTCAAATATGCCGCAACCATAGTCAAAGACATATTTGAT
TTAAAGTGTTTAGAAGGACCTGCAAAAATAGTTAAACCAGACTGCATGCCGCCATCAATCGCACCAGAAA
TAGCAATATTAAGCATTGGGATTTTTGTACGGATTACATCCTTTTCATTAAAGAATTTAGATGTAGTCAG
TTCAGCAGTCATTTTAGAAGTGGAAGCTTTAATCAAACGGGATTTTAAATCTGCAATAGACATTCATTTT
TTCCATAGGCATCATTATATTTTCCTCACTGGTTAAAGATAGAGTAATTATAACACAATAAATTTAGGCA
TTAATCAACTGCTATCGGATGAATAGCATTAAACTTATGAAATGCTTCTGATTTTTCTTTGCGCGAAACA
CACATGCGAAGAACCTTTAATGGCTCGTCTTCTTCACCCAACGATTTTCGTTTTTCAATATTAGAAGTTT
TCCAACGAGCTTGCTCTGGAAACTCTCTATTGATTTGCTCAAGCGCTCTATTATGTTTAGAATTACTACG
AATTGAACTGCACCCGCCAGGAGCTTGTGCTTTTCCAGATACAACCAGATATTTGAACAAGGCCAAATGC
GGATAACCTTGATTAATTAAATTGAGAAATGCATACATATCTTCGCATAAATCAATTTTTCCATACCCAA
TTTGTTCTGTCGTAAGTTTTCCGAGGTCATACCATGTATTCGTGAATCCATATGAATTTTCACGATAATT
ACCCCAAGATGAAGTAATTTTAAAAATTGGTAGGCGAGCATGACCGTGATAATACCCGCAATCCATGGCA
TCTTCGACGTATTGAATCAATTCATAGAACTGTTCACGGGTTAATTGATTGACTTTATCCACACAACGAC
GGTCATCTCTTTTTCGCATTGAACTCATACGAATAGTAGTATCATCGTCAATCATCCAGATTCGTTGACC
TGCATACATATCAGTAATTGCTTTACGAGTACCGGCAATTCCGTTTACATCATCAGGAATAGTTATAATT
TTAGCTCTAGACCCATAGGCATCATAATAAGCTTTTTCTTCATGTTCACGCACTACAATATGGGGTTCAT
AATCAGTCGGAAACATATCAAGGGCAGAAACTGCCCCTACACGTTGATAGCTTGGAATTACGAATTGAAT
CATTTCCACTCACCGTTATAATCTTTTTTCACAATATGAGTTTCGCCAGTATTCCACCAATGATCAACCA
AGTAAAAATGACGAGAATATACATGAAGACTTCCAACATTCCATATAATAGAACCTGCTTTATACTGACG
AGTTGAATCGCCTGCATTCAAATCAGATACTAATTTATCTAATACGTATTTTTGCCATGCATAATCATTA
CGGAATCCGAAGACCACGTCATTTGAGCGCATGCTTACTACTGCATTGACTTTCTTATCACGAATCAGGT
ATTGTACTGTATTAGTACACATGAAATCTGACATGCCGTCTTTGTTGTAGTCAAACTGCATAGATGGACG
AGTATAAATCATGATACCACGTCGAGAATCAGGATTTTGACCAAGTTCAGCTAAACACATATCATACTGA
GCATAGTTATCTTCTGACCAGATAGCCCAACCATAATTCGAGTTAATTTCGCCTTTAGAAGATGCTACCT
GCTGCCAAATCTTTGGTGTTTCACCTGGAATATCTTTGACAAACAGACTTTGAGACTTGTACCATTCAAG
TTCACGCTGAATGTATTCATCATTAAGAGCGCCAAAAATAAAAGGTTCATCTGCTACAAATGATGCGCCA
ATAATTTCAATAGTTTTAACACCGGTTTTATCAACTACGAAATCTTTTTCCTTTAATGCAGTTCCCAAAT
AAAAACGGATTTCTTCAACTGTCATAGAGTCATTAATCATTTAAACCTCAATTGATGCATTCATATTTAA
ATTGTAACAGTAATAAACCCCACCCTATGATAAGAGTTGGAATCATAGCAGGAACTGTTACGCTATAGTA
TATACTTATTATAACCATCAAGATTAAAAGCAATGCTGCTATAATTTTGCTTTTCATTCTTTCTCTTTGA
TGATAATTACCTGATTTGGCTGTGCAGACTTTTTAGTTTCACCAGCAATTGACCAAATAAATGTAATAAA
CCAACCAATAATTGACCAGTTAAACAGTAAAGATGTGAAAAAGATTCCTACTGTCGATTTTGACCCACGC
ATCAAGGCGATAAACCATGGAAGCATGTATATAATAATAGCCAACACACCTGAAACTAAAACCATAAAAA
TTGAACCTGCTACTAAAGTTTCCATGTTTTCCTCACTTAGTCAAATTTTTTACACATGAATTATAAGAAT
TCACTACATACTCCATCGGAGCATTTTTACCAGTACGCCATTGGTAATTATTAGCCCAATTAGCCCAAAT
TTCGGCGCAGTAGTTTTCAATTTTTTCTTCGCGTGTAATTACATCAGAATTACGATATGCTTGAGCAGAT
TCATCTGGACGAATAGCTTCGTCAAAATTCGCCTGCATTTGTTCTACTGTTTGCTTTGGAGCTTCTTTAT
AACACTTGACATTAGGATTATAAAATTTGCTTGAACAGTTTACAATTTTTCCTACATCAGACTGATTTAC
TACCGGTCCTTGAGCTACACAACCAGTAAGACCTAATGCAATAACCAAAATAGCGATTTTCATTTCATTC
TCCAAATCCGTATCAGTTGATAGTTGTATAGTACCACAAAGGAACAGGGATGTAAACAGTTTTGTGAAAA
AAATTTTTAGGGAATCCAAAGGGTCCAGAATCATCTCTTTTTCATAAGTATAGATTTATATTACTTGTAT
GAAAAAGGGACCTGGAGGTCCCTAGATTTATTCTATCAGCCAAACAGGAAGTCTAACGAAGCTTTTTCTT
CATAGTCCATGCCAGCCGATTCACACATACCCGCAAGCGGTTTAACAAACGATTTTTGGAACAAAGTTGA
GTGGTCAATCCAAGATAGTACATCAGAACGAATTTCTTTTGGAAGTTCTGTACCCGACGGCCAAGCAATG
CACTTGTCACCAAATGGATTTCCTTCACGTAATGGAAGAACCATTACCTTATTTCCATCCAAAATTGGAG
CTACACCTAGACCACTAACAGCTCGACGATAAGTTAGCACCCCACGAATGTGGAACGGGCATTTAAATCC
TGGCCAACCTTTATCGTCATATTTCGCTATATCGTTCGCGGTTTTTACTTCAGCAATAACTTTATAGTCA
AGTTGACGATATTCTTTCTCGAAGTTCTTGTAGTATTCTTGGACAGACTCTTCACCTTCCTGAAGAATAC
GACGAATACTTTCTTCGAGAGCTTCTTGTACTGCTTTTGGTGTTGAACTCTGCTGAGTTTCCATACCCAT
GATTTTTAGATGTGGTTCAGCAAATCGCTTATCTTCCATATCATAAACGTTCAGAGCATAACGTTTTTTC
GCTTTCCAAAATCCACCGACACCCTTTGAACCAAGCGGAGGACAAGAAATAGCTTCACGGTCCATATGCA
TCAGATGCTCGCGGTTATTCATATAATCACATAACTCACGATATGCAACATCAATCATAGGTTCCATCTT
TTTCTTACCAAACTGATTCATGAATTCAACTAAATCATTTTGTTCTTTAAAGCGGTCAAGACCTACTTTT
TCAATAACTTTATCTACACAGACATATACCGAATCAGTATCACCTGCTGCGATGAAATCTTCACCATCAG
TTCCACATACTTTATTCAGGTATTCATTAATTTTACGAGCAATCCACTGAATACCGACTTGACCAAAAAT
TGTGATAGCAGTAGCATTTCGCAAATCATAGTAACGGAAATGAATATTACCAAGAGCACCATAAAGACTG
TTGATAAGAATTTTACGGTTTAGCTGATTTGTGTTAGCAAGTGTAGCTGCTTTTTCACATTCTTCGATCA
GACTATTAAGAACAGATTCAGTGTAATTCGATAATTCGTTTAAGAAATCATCATTGAACTTAACATATCG
TTCAACTTCTGGTTTAGTTGAGCAAGACCCTGCACCTTTCATAATAATCTTTTTAATAGCTTCGGCATTC
ATTTCTTCGGCGAACATTTTCTTTTTCCAATCTTTACGCTGGAAAAATACTTTAGCGATTTCCTTTGGAA
TGATACCTTCTTGATGCTTATCATACATCCATCCATTCGGAGAACAAGAATATTCATCACTCGGTTTAGG
AGCTGTTCCTGCGATGTATTCATGAATTGGATGAACTTTAAACTGCCCACGAATAGTTTCAGGACTAATG
TTAACCTGACGAATAATGCTAGGATACAGAGACGTCAAGTCAAAACTCATAATGTATCGACGAGCAATCG
GTTTAGGTTCAAACACAAATGCACCTGGAAAACTTTGTTTAACGTGCGAACCTTGTTGAGGAATAACCTT
ATGTTCACCTTTCAGTGAGTTAAAAATAATAGCATCCCAAGTTTTAATAGGACTCATTACGCCAGAAAAA
GGCATTTTAGCATAATAAGACATACTTAAAACTAGATCGATAAACCCACGAATTTTATCAATTGCTTGAA
CTGATTCTACGTCAATAATGTTATAACTAATGTATCGTTGATGATTAGTCTCACGAAGTTTATTAATAGG
ACCATCGTACGGTAATTTACCTTTTTTGGTTTCATGTTGAGCAACTGATTCCAAAGAGAACGATGGCAAA
TTAGTAAATGCGAATTTCTTGTACAAATCTAAATAATCAAGAATAGATACGCCATCAATAGAATAAATTT
CTTTGCTACCGTACATATTTTGAATTAGTTTAGATTTTACTCGACCGATTGGAGAAAAACGTTTCATACT
GCGTTCGCCGAGAACCATTTTAACACGATTCATGATATACGGAACGTCAAATCCCTCAATATTCCAACCG
GTAAAAATAGCAGGTCGTTTCTGTTCCCAGAGATTAATATATTCCATGAGCATATCACGCTCATTATCAA
ATGGCATATAAATTACTCGGTCAAGAATTTCTTGAGGAACTTCATCACCACCTTCACAGTCAAGCTTAGC
AGCTAACTTTGCATCCCATTTTGATACTGAACCGTACATTGAATTCAACAAATCAAAGACGTAAAAACGG
TCGTCAATTGAATCATAATGAGTGATAGCATCAATTTCATATTCTGCTTTCATTGGGTCAGGAAATTTAT
CACCAGTAACCTCAATGTCGCAGTTAGCTACACGAACAAATTTTCGGTCATAAACAATTTCTGAACCGTA
TGTATCACTGATATAAGCGAGTTTAAAATCGTTCATACCAAGAGCTTCGAGACCGATGTCTTCCATTCGT
TTCATCCAATCTCGGGCATCTTTCATTGATGGAAATTTTTGAGGAGCACAATTTTTACCATAAATGTCTT
TGTATTTTGACTCTTCCTTACAATGCCTAAACATAGTCGGAAGATATTCTACTTCACGAGTACGTTCCTT
TCCATTTTCATCAATATAACGTTCAACAATATTATTTCCGACTGTTTCGATAGAGATATAAAATTCTTTC
ATAGATATTCCTTAGTTTATAGCCCGAGTTATTAGGCTCTTGATATATTATACTCCAAATAAGGGGCCGA
AGCCCCTTGCTTAATTACCAATCGTATATTTAGGAACGAGTTTCCATTCATGTTTTTGCTTAAAAGAAAT
AACTCGGAAGTTATTAGTTAAATCTTTCATAAAAGTTCTTTGACCGGGAGCGATTTCAATCAATCCCCAA
TCTTCTAACAGCCATGCGATTGAATCACGACGAACTTCATCTTCTTCTGTCATTTCAACTTGGCGACCAT
CCATACGAAGCATTTCTTTAAAATGAACGATATAGTATAGTCCTTTTTTCTGAAGAATATGACAGGATTG
ATACAGAACTTTATCTTTATTATTAGCAATTCCCATACGAGTCAAAGTTTCTTTTACTTTCAGAAAATCT
TCAGGTTTTTTAAGAGTAATTTCAATCATTTTACCATTCCAATGCTAGTTTTTTGAGTTGTTTCTGTTCT
TTTACATTCTTAGTCACTTCTTTCAAAAAATCATCCGTGACTAAACCTTTTAGTTCTTTTAATACTAAAG
GAAGTTTTCCATTTTTAGTAAGAATTGATTTATAGTTAATTGCATCATTTGTATTAACTTGATACCGCTT
AGCAAGTAACTTAATAATCAATACTTCGGTAGAATCTTCAACCAGTTTTGCCCATTTACCATATCTTTTA
CCCCGAGGAACAGCAGCCATCAGATAATTAAAATGGGCTTCATCGCTTAAACCTGATCCAATTAAATTCA
TAGCATATACAGCTGGCATGCACTCCGGAAATTGTGATAATGCATTCTCAACCATGTATTTTGAATAATC
TTTTTGAGCAATAGAGCATTTAGTTTTATTATTGATAGCCCCAATTATTTCAAAAAATTCATTTTCAGCT
TTTTCTTTAAAAGAATCAGCAGCAGATTGGACAGCTGTCCAATCTTTTGAATACCAAGCAACTTGGTGCT
CGTTTAATTGAATATCATCTTCAAATAAGCTCATATCACTTCCACTGCATTTCGCATGCCAATTGAATGA
AAAGATATGCTAAATGTAATTCAGTATTAGCCGCAATTCCATGATACTGGTTATTTTCACCAACAATTTC
ATACATACGAATAATACTTTGCGGAGTTACGCGTGTATAGATTTCTTCAGCAAGTTTACCAACGAACCAC
GAATAATCAGCTGCATATTTTGGTGCTAAAGCTCTGAGCTGTTTAACATCTTTATTTTTGAGAGATTCAA
GAACATCATCAATAGCACCACGATCGTTAGTAACCAGTGATAAAATACCAGCATCCAAAACACCTTTAGA
TGAATAACTATCGAGCTCGCCAATAGTTTTACGAAAATCAGGAAAATTCTTTTTAACCAAAGCTGCTACA
ACTTTCATATCAGCTATAGCAATTCCTTCACGCTTGCAGATTTCAGTCAATCGACGAATCATCTGCTTCA
TCATTTCAATTTTATCTTCATCGGTTGGTTGACCGAATGTAATAACTCGGCAGCGTGACTGAAGCGGTTT
AATAATACCATCGATATTGTTAGCAGTAATAATAATACTACAGTTTGAACTATAAGCTTCCATAAAGGAA
CGAAGATGTCGCTGAGACTCTGCTAACCCTGAACGGTCAAATTCATCAATAACGATTACTTTTTGACGAC
CATCAAATGAAGCTGCACTAGCAAAATTAGTCAAAGGACCGCGAACGAAATCAATTTTACAATCTGAGCC
ATTCACAAACATCATATCAGCATTTACATCATGACACAATGCTTTTGCTACAGTTGTTTTACCTGTTCCT
GGAGAAGGAGAATGAAGAATGATATGCGGAATCTTACCTTTACTTGTAATAGATTTAAAGGTTTCTTTAT
CAAAGGCGGGAAGAATACATTCATCGATAGTAGATGGACGATATTTCTGTTCAAGAATGTGTTCTTTTTC
ATTTACAGTAATCATAATTTCCTCATTCAAGTTTTAGTGTAAATTATAAAGGGCCGAAGCCCTTTATTAA
AAATCGTGAGTAGAATCAGCTTCAAGAGCTACTACATAATTCGCATGTTCACCTTCAAATTTAGCAGCAC
CTTGTTTACCTTTTGCCCAGAGCAGAAGTTTATAATTTCCTGGTTGCATTTTCATATTTGCCATATTGAT
AATGAAATTAAATGTATTTTCACCATCATAATCACCAAGAGTCAAAGAATATTTAACACGGGTCAAAGCA
GAATCTTCTACTTTATTAAAACCGTTAATTACGATTTTACCTTCTTTTACTGTGATAGCAATTGTATCAA
TCTGCAGACCACGAGATACACGCAACAGCTGTTGAAGGTCTTCAGCTTTAATTTCAGTAACAACAGATGC
TACTGGAAATGGAATTGGTTTATTAGGAGCAACTACTGTACTCGGATCGGCTGCTGGCCAAAAAATTGTT
GAACGAGCATCAGCAATTTTAATATTACCATCTTCTGACTGGGAAATTTCTGCATCGTCATTAACTAGAG
ACAGAATACCGAGAAAACCGTTCAAATCGTAAATTGCTACATCAAAATCAATAGTGTCAGAAATATTTGC
TTCTGCATAAGTTGTACCATTAACCGCGCGAGTCATAATAAATTGACCGGATTTAAGCATAATACCAGAG
TTAATAGTAGCGAAATTTTTAAGCAGAGCAGTAGTATCTTTAGACAGTTTCATGTAATTTCCTTCAATTC
AAATGAGATTTAATTTTATAACTAATTTAATAAAGCAATTAACGATTAAAATCAGCAGCAATTGTTTCCG
CAACAATTTGAGCAGCAACAATTAGACGTTCATCTGCATTACCGCAATAATCATCTTCAAGGCGTTCACC
GCATGAAGTCATAATAAATTTAGCACCAGCATTTAGAGATTCTGTCGTATGTTTGCGCATCAGTTCAATC
CATTTATCACTAACTTCACGATCGATAGCTTCATAATACGCATGACGAGCAGGTGCAGATTTAATTTTGT
TCTGAATAACTTCCATCGCGTTATCAGAAAGAGACAAAACCCATGCTCGACGAATTTTATTTTGGTTTTG
TGGATTTGATTCAGAACGCACGTGTTTTGGCTGAATATCTTTTACATCAACAGTATAATTCACGGTAATT
TTAGTCATAATACACCTTTAGTCATAATAATCAGTAACAGTCCAAGCTTCATTTCTGTTGGACATTATTT
TCGTATATTCTGATTTAAATGCATTCTTAAGCATAGATTCAGTAACTATATGCTCTTCATTAGAAAAATT
ATTTCTCAGAATATATCGTTTTATTTCAGGAATAGTTAATAGATGCTGTCCAGTTGAATATTCCATGTTT
TTCCTCCATAGAGATTATACTCTAATAAATTAAAGCATAATCTCTTATAAATTAAACCATTACAGTAAAC
CGACCAACTTTCTTCATTTGAAGATGCTGACCATATTCTTGCGGGTCATGGTCTTTATGCGAAATTATAA
AAACATTAGTATTTTTCATTGAATTTATAATATTAGCTACGCCTTTAATACCTTCGGCATCAAATGACCC
ATCAAACACTTCATCAAGAATTAATGTACTAATACTAACACCAGATACGATAGAAGCAATATCACGCCAA
GTAAATAAAAGAGCAATATCGATTCGTGCTTTTTCACCTTCACTAAATGAAGCATAACTAAAATCTTCAC
GACCACGTGATTTAATTGTCTCATTAAATTCTTCATCTAATGTAAACACATAATCCGCTTCCATTATTTT
AAGATAATGGTTAATCTGCTTATTAAATAATGGAATGTACTTTTTAATAATAGCACCTTTAATACCAGAA
TCTTTGAGCATGTCAGTCAAAATTCCTCTGTGGTATTTTTCCATTACCAAATTAGTTTTTGTCTTAACAA
TTTTATCAAGTTCTTCTTGAAGCAGTGCTATTTCATCAGCATGGTCAATAAACTCAGATGATGCTTTTTC
TATAGCCGCTTTAACCTTTTTAGCTTTATCTACCGTCGTGATTAAGGATTGCTTTTTATTGCGAATATCA
TTCGCCAACGTCTGCTGGGTTTTAATATTATCTCGGTATTCATCAACAAGAACTTTTAAATTATCACGAT
GCGTTGAAAGCTGTTCAAACGAATGCGTGCATTCAGAAACTTTATCTTTAATTTTAGAAACAACTTTATC
ACCGGAACTTAATTGTGACAAACAGGTTGGACATAATCCACCTTCGTGATACATATTAATGACTTTATTA
TACGAGTCAATTTTTGATTTAATTAAAAATGCTTCTTGACCGATTTTATTAAATGCATCAGTCGGGTCTT
CATCCAAAACAATATTAACTAATCTTTCATTAGCTTCTTCTATTTCCGATTTTAACGTTCTAGCTTCTTT
TGCCAAATCATCATACATATTCTGCAGACGAGTAAGGTTATCACCGGTTAATTTTTTCTGGCGTTCAACG
TTATCATTATATATTTTAATTTGCTGGATAATACTATCTTTTTTAACATCAAGCACTTGGTTTTGTGAAT
TTAATTCACGTATTAGTGCTTTATTAAGCTTATCCATTTCAGCTAATGTTCCTACCTCGAGCAGGTCTTC
GACGAGTTTTCTTCTTGCAGGAGTGGATAGGCCCATGAAAGGGGTATATCCAGCCGTGCCGAGTACGACG
ATCTGTTTGAAACTGGCATATGACATTCCGATAAGCTGTTCAAATTCTGCTTGGAAATCTTTACTGCTGG
CAGATTCATTAAGACGTGTACCGTTAACGGTGATTTCGAAAACGTTTGGTTTTTGTCCTCTTTTGATATA
GTACTTTTTCTCATCATATTCCATCCACAGTTCAACTAAAAGTTCTTTCTTATTTGTGCTGTTTATTAAT
TGACCTTTCTTTACATCACGAAATGGCTTGCCAAAAAGCCCAAATGTGATGGCTTCTAACATAGTAGACT
TACCACCGCCATTTCGTCCAGTAATAAGAGTTTTTTGAACCTTATCTAGTTGAATGTCAATAGGATTTCC
ACCTACTGACATTATATTTTGATACCTAACTCGGTTTAGTTTAAAATTCTTCACAAAAGATTCCTTTTAA
TGTATCTTTTAGACCATTCTATCATATCATCATAATCTAAAAAGTATTCATCAAATTCAGCCATGCAAAC
AACACCTTGTGCTGCTTTTGATGTGATATAAATTATTCCAACATATCTAGAATCTTCTTCGGTGTAATCA
ATATTTGCTATGAATTCATCATTAATGTCAAATGTCGAAAACTTCACAATACGCATCCTTAATACAAGAT
ACAGCCATATCTCGTAATGATTTAGGTGTGTCATTATCTAAAATGTTGAAGTTAAAAGATACAGCCCAAT
CTGTACAGACCGTAACCTTTTTAATACAATTATCTTCAACCTCTAACGGTTCAAACCAATATTCAATAAT
TTCTTTATGACCAATATCATCTTTTACTTCGCATTCAAAATGCTGACTCATCATAACATTTTTAAATTCA
TCAAAAGTCATTGTGTTGCCTCTACATATAGCTGATTTGCATATTGAATAAGTGCTTCACGGTCAGAATC
AGTGATGTCTGGAATTGCATTAATGTATTCTTCCATCAACGTCTGAAGAGATTGAACTTCAACTTCTTCA
CTGTCATCTGACTCGACAGAGTTATCAATCTTTGACACAACTCGTAATGAATGCACAACTTTTTCTAGTT
CAGATTCGAACTTCGTTAGATTTTTGTCTACTTCAGTTACTATAACACGTACTGATAGATTTGTAAAATC
TTTATAGTCAATTTTTCCTTTAAATGGATAATGAATTCTACGATGCCAGGTAGTGTTGTTTGGAATAAAT
TCCATTCGTTCTGTTTCTGTATCAAACATCCAGAACCCACGAGGGTCATTCTCGTCACCTGCAGTTAGTG
TCCATGGTGTCCCAATATATCTGACGTTAGCAGCCTCAGAGATAGTATGGAAGTGACCAGACCACACTTC
TTTATAAGTCTTAAGGAAATCAGGTTCAAGACCGTGAGATTTCATTCCTTTATAAAAATAAAATCCATTC
AGTTCCCAGTGACCAACACAAAAAGAAGCAGATGAAGTTTTGATGTGCTCAAGAATTTCACCAGTATTTT
CTTCACACATCCAAGGAATTAAATCAATTAAACATCCGTCAAAATCTACCGTAGTAGGCTTATCATATAC
TTTAACATTAGGGTATTTAGCCAAAAGCTCAGTAGAAGCGTTTGGATGCATTACATTTTTATAGTGGAGA
TCGTGATTTCCTACAATAGTATGTAATGTGATTCCAGCGCCATCAAGCATTTGAACTATTTCACGAGCAA
ACTCCATAGTTTTATGCGTGATCGCTTTTCGTACATCAAAAATATCACCGTATTGAATCCATACAGTAAT
TCCATTTTTCTTAGAATATTCTATCGCTTGCTTAATTCCGTCAAGTTGAATACCGCGAATCCATTCATCA
TCAGCTTTAACGCCTAAATGCCAATCACCCAAGTTTAGTATTTTCATGGTGTCTTTTCCATCCTAATTTA
GCTGCTTTTGAAACTAGTTCTTTAATTTTTCCTTTTGTCCATTCAGGACCAGGAGGTTCATGACATAACA
TTTGCTTAACTCCATTATTATACCATTTTTTACCTTTATTATGTGATGAAGCTTTAAATTTATTTGACCT
TCCTTTTACATAACCTTCTGGAATATACGGTAAAAAGGCAGATTTTCCTGTTAATGGGTCATGTGAATGT
ATGTTTCCTTTACAATTATGAGAACCATATAATGGATGATTTTGTCCTTTAATATCTCTTCCAAATGAAC
CTTTTGGAGCAGCATATGACATATTAAAGAATAATGGATTTTTAACCGCATCATGCAAACGTTGATAATA
TAGCTCGCATTTAATAGCTTCTTCGCGTGTATCAAATTCATCTAAAATGCATGAATCAAATAAATGTGGG
TTATTTGAAAGTTCTTCATTATAAATTTTCTTATACTTTTTAGATAAAACTGATCCATGATATCCGGCTA
AATGCCTGTCTAAAGATGTAGATCCAATATAAAAAGGAGGAAGTTTATCTCCACTATATATTGTTAAATA
AGTTATATATTTTTTCATATATCAAGAACCGTCATTGAAATGCAAAATAAAATTATTGAAATAAATCCAT
CTGGAGTGCTAAAGAACCCAATCCAACACGCTCTAGTGAATAGATAAAACGCTAGAAAAAGTATCACATA
TCCAAGAAATATCATTATATCAAACTCCGTATAAAGCTAAAGGGCCGAAGCCCTTTATTTTGTAATAATG
TCAAACTGTTCTTTAAAGCAGAAGCTTGAATCTTGATGCTGATACAAAAATTCATAAGCTTTTTCACGTT
CACGGTCATAAAGAGCTCGGTCAGATGACAGTTCTTTAATACGTTCAAATGTTGATTCCATGTCATTTTC
ATCAAACCAAACGATACCGCTATCGTGTGAAATTAATGGAGTATTATCAACACGGAATTTTAAATTTTCG
CCCGTAGATTTCCAAAATACCGGGATTGTTCCACATGCACCAAGCTCGAGATGAGTATATTCTAAAGAAC
GCTGTAGATATTTTTTATCTAATTTACTCAGCTGATAACCAAATCCGGATTTACTCATGCGTTCAAGCAT
TTCGCTATTTACATAACGGTCGAGAATTTGCGTTGGCAAATTAGGAGCAATTTTAATTTGGTCTACTTGA
TGAAGACGATAATACTCGTATGGAATTCCTTTTTCTTTAATAGGAATGAACGCTGGAGAACGTTCCAGAC
CTTCCATAATAGTACTTAGTCCTGCAGGTTTAAGATGTTTTTCATGAAAATCAAACATCTGATAAAAACC
TTTCCATGTAGTCGTACGACCAATCCAACGGTTGATATTCATGTTAATTTCAGAAACATCTTTCCAATAG
GTTGATCGAACCTTTGCAATATCCATCGGAGGCTGAAAGTTATATACGGTCGGTGCTTCTTCAATATCAT
CAAACAAAGAAACAGTTTCCGGATACCATTCTTTCATCAGAACTTTATTAAAATCGCCATTATCAGAATG
ACTAAAAATAACATCAGCTCGACGAACAGTTTCTTCTAATCCCAAATTTCGGCGCAAAGAAAGAGAAGAA
TGGTCATGTTGATAAACTACAACACGAACCGAAGGTTTAATGTTATCAATAATTTTTTTATAGTTATTAA
TGGTGTCTTCTTCAACTGAAGTAGCAGGAACTGAATTGATAACTAGAATATCACAATCATTTACCAGTTT
AAGTGTTTTATCGTATTCTTTTGCCAATAAAACCGGAATTGAAAATGATTTATAATCATGCGCGCAATTA
CGGGTAAATGATTTATCTTTAGCATAAACCAAAGTTACTTCATGACCATTTTTAATAAACCAATCACGCT
GCTCAAGAGAAAATTTAGTTACGCCACAACCTTCAAGACCTCGAGCCATAAAAATGCATACTTTCATTTA
ATATCCTCATTGTTTTGGTTTATTTTACCAAAAATTTGTAAAGCAATATAGGAGCCGAAGCTCCTATCCG
CATAATACACCATACAGAGGCTCATTAGAGCTTCTAAATTTTATACGCTTATATGTTATAGTTCCTTCTG
CTTTAGCTTTATCATGAGACTCTTTAAAGCGCCTCATCATTTCTACTTTAGAGGAACGAATTTTATTATA
ATCTATTTCAGAAGTCTGGGTGTTCATCTTTCACAGTTGCCACCATTTTTTGACTTGATAGGAATCAACC
CACACTTTCATATTAGGGTCTGCTCTTACAATAGGAGGATTAACTTCTTTGATTGAACTATCATGGTATT
CTTTTTCAGAAATTTTCACGCAAAGATGACCATTCAAAGATTCAGTAAATCCTGCATTAATTTTAAGACG
CTTGAATTTTACGCGTGTAAGCATCAATCATATCCTCAATCTGCGATCTAGTAGTCTTCCAAAGAATACT
AATGAGTTCATCGTTATATGGCTGTTTTAGAATATCCCGACTTTTCTTGATAGCATATTCGTATTGAGCA
AAATTATTGTTTTCAGCTGCAATCTGAGCGTGCTTATAAAGACGGTTCAGTTCGCGTTTATTTTTAGACA
ATAACTTATTTGCTTTTCTTTCTGCTTCAAGACGGTTCTTTTCTTCAATAGAAGAAATAAGCTTTTCCAC
TTCATCATTAATTTCGGGTTTATCAGTCATATTATTTCTCTAATATAAAATAAAAATCATCATCTGTTAA
ATGATACCGATAGTTTAATTCTACACCATTAGATTTAAAAGCGGTATCATACGGATTTTCTGGATCAATA
TCAATGTCAAGAGCTAAAACTTCCCTGAGATACATTTTAAGTAAATAGGGAATAGCTTCAACTTCAGGTA
TTTCTTCCAAGAATCCGGAGAGGTTAATCGTTAGCCTCATATAAAAAATCCAAACTAGGAGAATCGTCTA
CAACACTTTTCTTTTCAGCCCCCGGTGTTCTATAGGTTGATTCTTCGTAATGCGTCATTTTATCGTAGAT
GTCTTGAATAAAAGTTTCATCTACTAACGCAACCATATCGTCGTCACGACTGTCATAGACATTGTGAACG
AAGTAACTATATTTCTTTGCAACTTCCTTACGTTCTTTTTTAATACGTTGGACGAATGCATTAAAACAAG
CTTGAGTTATATACGCATGTGGGTTTTTATATTTCGTTTCATCAAAATTATGAAGCCCCTTAATAGAAGC
TTCTATACCATCTGCAATCATTTCTTGTTTCCAAGACTGGGTGTATCCTGAAAAGTTGAAACGTTTAGAT
AAGCCTTCTGCAATAAGCATAATGGCCAATCCGATAGTATCATTCTGACGAACTACTTTATTTGGGTCTT
TATTATTTGCTAATTCTGTTTTCCAATCAATAATAGCTTGTAAAAGCTCTTTATTGTTTACGTAATTATA
TTTAGGCTTAGTTTCTGACATTTTCACCTCTTAGCTCAATTCATAGATCTATTATATCATAATATTTGAA
GATCTATCTTAAAGCATAGAGGATATCAGTTATCTAAGTAAACAGTATGCTTGGAACACTTTCTCCATCA
TCTTTTTAAATTCATGAATATCTATGTAATGTTCATTAATATCAGCACGATATAAAAAGTCTAAAAACTT
TTTATGGGTGTTAGAATATTTACTTCCAGTTAATTCAGAAACATGGCTTTCCCAATATCCAACACCAGTC
TTATTTGGGAAAAATGAAATTTTCATATATTGGTCAACATAGAAAATACCAAAATTTTCAATAGCAATAG
AAATATTAATTAATTTCATGCATTCATCAACTTAGCCGCTTCAAGAGCTGCATCTAGTGAATCAAATTGG
TCAACGTATTCAATCAATTCGCCGTAATTAGCGTATAACCACCATTGGCTAAATTCATACTCAAGGATAA
ATCCATTTCCTTCAATTTGAGTTAAACCAATGCCGTTTGTATTTACTTCATATCCGGCAAGACGCAAATC
GTTAATAAGAGCTTCATTCATAATTATGCCTTAGTAATTTTCAGGTCAGCAAATTTTTTCTTGCGTTGAT
TTTTCATACGACGAATAGTTTTATCGGAAATTTCATGTTTTTGATAAGCTTTAGATTCTACGCCAAAAGC
TTTAACATCAAATTCTGACAAGATATATTGAACCAACAATTCACGAACAGTATTTCGTCCAATCTTCTGA
TCATTCTGTTTCATCGTCTGATGAAGCTCTTTTTCCCATTTATCCAAAATTTGAGGATTTACAATATCGC
CTTTTTCTAACAAAGAAACTACTTTATCATATGCATAAGAATTGATGGCGTTTTTAATTTGAATAGTCAT
ACATTATCCTCAATTGCGTTAAAATTTTATTATCCAAAAAGGGCCGAAGCCCTTAGCTAAACTGTTTGGC
ACCCTTCCAGCCTTCGTACATCATTGCAGCTGATATTAATATTGCTCCTGCGCATTTTGAATATTTGTGA
TTCCAAAACCAGTTCAGAAAAACTTCGTCATCAATACCTTGGGCTATCATATTTTCAAAGAACTGACGAC
GAGCTTCAGCAATTCGTTGTGATAATTTAGATTCAGGATTCATTTAAATTTTCCAGTTACCGTTTTCATC
AATAAATTTAATCCAGTCATTTACTGACCACTTAGTCGTATCGCCTTTTGGAGCAACATTTAAAGTGTAT
AATCCTTGTTTAAAAAGCATGCGTTTGATATTCATATTTTCCTCAGCTGTAACGATAGCACTCGTTTGAT
TTACGCTTAGCAACTCGTTGAGAAGTATTATAATCAAAATCATCGTCAATGTAAACTGATTTTTTCAACT
TTCTTACTTCACTACGCAATTGACGATTTAGCTCATCTTTAACTTCTGAATCAATGCCTTTCATTCTACG
CCATTTATCAGAGCGAAAAATGTTTTCAACCATATCTTTATGACTTACACCATCAGGAGCTTTACGCTTT
CCGAAATAGTCATAATCACGTACTTTTAAATCTTTACGACGATACGTTTTACCCATGGAGTTTAATTTCC
TTAGCAACTGAACTAAATACAGCACGATCGCAAATCATCTGTTTATTCCATTTAAGTACAGTATAATGAA
CATCTAGATCATCTACTGCTGTAACAATAACAATATGTCCGTTAACACGATAATACTGATCCTTTTTAAT
CTCTTTATCAACCATATCAAATCCTCAAAGGCAATTCATATGTTAATAATACCACAGTTTGAACTTCTTG
TAAACAACTTTGTGAAAATTATTTTAGGGAATGATAAGAAGGGAACGATAGCTTAGAATGGTAATATACA
GAATGTGAGAAAGAAAGGCCCAGAGGGCCCGTCTTAGTCTTCTATGATATCTCTATCATATCCAAGTGAA
ATGAGAGTTTCTTTGAAGTGTTTAATGTTCTTTTGTCTAGAATCATTAATGAAAATGACTGGATAACGAA
TGTTAAGAGATGTGAATCCAGCTCGTTTAGCGAGAGATACAATCAGTGGGCGATCATACTCAATCTTACC
ATTATTTGTAAGAACTTTATAGAAAGTAAAAGGAGCATTGAGCTCCTTTAGAAGTTTTGTAACTGATTGA
CATCCAGGACAACGACCTACTTCATCTGGAATTCCATAGACTTCAATCTTGTTTTGTTTCACAACTATTC
CTTACTAAGAGCAGCATTCAGCTTGTTAGTAATTTTATCCAGACGTTCATTGAATTCGCTAGAAGATAGT
CCTTTTTCTGGAGAAATTAAGCTAATCACGAAAAATATAGCAATAAAAGGAATAAGGAAAATAGCTCCAA
CTGCCATAAACAGAAAGAATGTTACAGTTGTAAGAAAATCAGCTAAACCTTTACGAAATTTATACATATT
TACCCTTAATTGATTAACCAAGCATTGATAAGTACTAAACTATACTGCGAATAAAATTCTGGACCAAAAT
GAAAAATCATATCATTTATAGTGTCCATAATATAATTCAATTTAATCATGTTTCCACACCCCATCGGTAT
TTGACCAAAGTCGCTGATTATCTGATCCTCGCCACAGCTTTTTAGTCGGAAGATTTTTCTCATACTTCCC
ATCAATAATAACATCAACATATTTAAGCATTTCTAGTTGTTTAATATCTTCAAACTTGTACCCTGTCCAC
AACCAAATGCTTTTATTTGGATAAAGATTTTTTACCGTTTGAACAATGCAATGAACAGCATCTCGGTTAT
CAGGATAAAGAGGGTCTCCTCCAGTTATAGTTAATCCTTCTATATAATCATTATTCAAACATTCAATTAA
TTGTTTTAGTGTTTCACCAGTGAATGGAATGCCATTTCTAGCATTCCATGTTGATTTATTATAACACCCT
TCGCATTTATGCAAACAACCTGTAACGAAAAGAACTGTCCTGCATCCAGGACCATTAACAAAGCAGCACG
GGTATATTCTGTCATAATTCATAATAATATCCAATTTTTCCAAGCTTCATCAGTAGAATTACAGCGTTTT
AGTATAAGATGTCTAGAAACTTTTATGGCATTTGAGCACTTTTTAATTGAATCATATTTAATACCGTCAA
CTGAAACGGTTTTGCTAGTTGGAGAAATTTTTCCATACATTGGATTTTTTGAACCAACTTGAAGTCCTTT
TAAAGCTTTTGAAAGCTTTTGTCTAGATTCCAATGACATAGGAGAATTCTTTTTACCTTCAATAATTCGC
TTGCGATGAAGTTCGCGTTCTTCTTCACTCAAAGAATTGTAATATTTTTTAACACCGTTTGATATAGATA
ATTTATCTTTCTCAGACCGCTCTCCAGCTAATTTACTTCTAACATCTTTTCGCTTCATAGCTATGCTTAC
GGCTTTATTTAAATTTGCTTGATGCTCTGGCGTACGTTTATATTTCTTTAAAGCACGTGAAATAGCTATT
TTAGTTTCTTCTGTTCTCTTTTTACCTTTATTTGCTAAACTATTTTTGCGGCGATGTTCAAGTGTCTGTT
CATAGGCAGTTCCACCTTTTCCACCAGGTTTAATATTATATGTATTTTCTTTTAGACAATACTCTTCGGT
TACAAGTTCAGCTTCTTTATCATACATTTGTTTTTCATTATCAAAAACATGTAAAATTTCTTTATTAAAA
TTTTTTCTACCATATTTTAATAAAGCTGCACGAATCAATGTTCCTGACCCCATATAACCGTCATTTATGT
TATCGGTGCTATGCGCACCGATATATTCCTTTGAATTAATTATATTTGTTATTTTATAAATTATATAATA
CCTATGCATGTTTTACTCGTTTTACCATTTCTTTCATTTTACCTAAATTCCATGGAACAACGCTAGGAGT
TCCAAGATATCCGCATGTTCTTCTTATTGTGTTCATCTTTTTAGGATCAGTTTCTCCACAAATAGAACAA
ACAAACCCGTTTTCAGTAGGAGTCATTTCATGGGTACTTCCACACGTAAAACATTTATCTACTGGCATGT
TAACACCAAAATAATCTAAATGTTGTGCAGCATAATCCCATACAGCCTCAAGACCCTTTAGGTTATTTTT
CATATCAGGAAGTTCAACATAAGAAATGTGACCGCCTGTCGCAATGAAATGATATGGGGCTTCGCGAGAA
ATCTTTTCAAACGGAGTAATATTTTCTTCTACTGAAACGTGGAAACTATTAGTGTACCAACCTTTATCGG
TAACATCTTTTACGCTTCCATATTTTTCGGTATCAAGTTTACAGAAGCGATAGCACAGGTTTTCAGCCGG
AGTAGAATACAAGCTAAAAGCAAAACCGGTTCTTTCAGTCCACTGCTTAAGACGAGCATTCATTTTAGTC
AAAATTTCCTGTCCAATATCACGACCGACAAGAATATTCAATTCGTGAATACCAATGTATCCTAGGGATA
CTGAACTTCTACCGTTTTTAAATAACTCAATTATATCATCATCGGGTTTAAGACGAACCCCGAATGCACC
TTCTTGGTAAAGAATAGGAGCAACAGTAGCTTTAACTCCTTTTAATGAACTAATTCTACACATCAATGCT
TCAAAACACAAATCCATTCGTTCATTGAACAATTCGGCAAATTTCTGTTCATTGAACTGTGTTCCAATAT
AAGAATCTAATGCAATACGAGGAAGATTCAGTGTTACAACGCCAAGATTATTACGTCCATCAAGAATTTC
ATTACCAGTCGAATCTTTCCATACACTTAAGAAACTGCGGCAACCCATTGGAGAAACAGGAATAGATGAA
CCGGTGATAGCTTTATTGTTCTTGGCTGAAATAATATCAGGATACATCCTTTTGCTTGCGCACTCTAAAG
CAAGCTGCTTAATATCATAGTTCGGATCGTCTTTGTAAAGATTAACGCCTTCTTCGACGAACATAACAAG
CTTAGGAAAAATAGGAGTTATCCCATCACGACCGAGACCTTTAATACGATTTTTCAGAATTGCTTTCTGA
ATCATTCGTTCAGTCCAGTCAGTTCCCGTACCAAATGTAATTGTTACAAAAGGCGTTTGTCCATTAGAGC
TGAAAAGTGTATTTACTTCATCATTATATTCAGCATGAGTCGCAAATTCATGCCCGTTTATATGAAACAA
CAAAATTTGGATAGTCCATAGATATGCAACGTTCTTTTATAGTGCTAGGATGAAAATTTAGCGCTTTAGC
TGCTTCTATATAAGACGTATACTTAATACCGTCAACAACCACATATTCAGGAACTTTATGAATAGTAGTC
TTAATACTCAAAACAAGAGGATGAGTTTCGACTTCACTTTCAGTGCAATTTAAATATTCCGCTGCTTTTT
TAAAACTTCTAAAAGTTTTATTTTTAAGCTTTATCGATACTTGTTTTTTACTTTTTCGACTATTGATATT
ATTTTGCACATGTTCCTTAGATCTTCCGTTTTTAGCATAATATTCAACTACAGAAGATTTTATATTGTTT
TTATGAGATTCGGATAACACTTTACCCTTATGAGCATCTCTTAATTTTTGAATATGTTCTTCAGTATCCG
GATGCTTATAAAACTTTTTACCGCCTATGGATTTATTTAAACATTTTTTGCTATAAAAATATTTACGTAT
GACCTCTTCTTCATGTTTTAATGCATCTTTATAACTATCAAATGTTTTTAAAATTATCCATTTAGTAGGT
GTATCAGTTTTTAAGCGTTCATTTATATACTTAGATGACGTTGTGTAAGTTTTCCAGTTTGTGGGCTTGT
TTTTAATTGTTCTAAATTTTTTATAACCGATATAAATGTCGCCATTAGAAAACTTAACTAAGTATGTAAA
TGCGTCTTTATCTTTTATTTTAGTACAACGTCTTTTTATCCATTTCATTGTTTCACCTCGTATTCATAAG
ATAATCTTATTTATACAAGATGACTGCTGCATGTCGCCATGCAGATTAGACTATATCTTCATCTTTCGAT
GCCGGCCGTTTCGAATAGCATTAGCTTCTATTCTACACCGCTACATTCATCACGGTTAGTCGTTAGGCAT
TTAGTTCAAAAGAACATTTAGCACGGGATTGTCTACTAGAGAGGTTCCCCGTTTAGACCGGTTTTACATG
AGCCTGAATTAAATTAACTCATACGCCTGGAACGCGTCATATACATCTTTTTCTGTTTTAGATTGGGCAT
AATTCAACGCATCAGCGATTTGCCATTTTTCTGCATCCTCAATATGTTTTGCATAGGTGCGTTTAACATA
AGGAGAAAGTACTTTATCTACATTCGCAAAAGTCGTTCCGCCATATTGATGAGAAGCAACCTGTGCAGTA
ATTTGTGCCATAATTGCAGTAGCAACGCCGATTGATTTAGGAGTTTCAATCTGTGCATTGCCGAGCTTAA
ATCCGTTTTCAAGCATTCCTTTTAAATCTACTAAACAGCAATTAGTAAAAGGCAATGATATACTGTAATC
TAAATCATGAAAATGAATTAATCCAACATTATGTGCATTTACAATATGACTTGGAAGAATACGACAAGCG
ATATGTTTAGAAACAATACCGGCCATTAAATCTCTTTTTGTTGGAAAGACACGAGAATCTTTGTTGGCGT
TTTCGGTATTTAATTCTTTATCTTTATTTGAAATAAAATTTAAAACATCTTTCTCTAAAGACATAATTCT
AATTTATCCTTTTGAAATTCTTCGTCTAAATATGGGTTCCAACCCATTTTAAACCTTTTGATGAAATTAT
CAATTCTAAATTTCGGTAAGTTTAAATCCGCAAAAATAGATGATTTACTTTTAAAATCTGGACCTAAATA
ATCATATAAAATTTCTGCGTATTTTAACCATAATATACAAGTACCAGATTTAATTGCTCTCGGAGTTTTC
CAAGGTTTTACACCATACATCGGATTTCCACTTCCTTTATGCCTGATAGAAGATGAAATTCCAATTTTAA
TTTTAGCTTCCTTTGTATGCGAAAATCCACGATGCGGATTTTCTTTCCAGTATTTTTTAGAAGCTTCTGA
TATTTTCTTTCTGGCTAAATTAGTATGATGCTTTCCATAAAATCCATGATTTTTGCCTTTATTACGATTT
CTTTTAATCATGGTTATTGATTGCTTTTCTCTAGTTTCTTTAGAAGGAGAAACACCGTACGTTGTAAATT
GACCATCAGCATATGCTAAATTAAAATACTCTTTATTCCATACATCTTTTTCTATATTCTTTTGAAATTC
AGCTTCAATGCTAGTTATTTGTTCATCTCCGACTAATTGAAAATATAATATTTCAACTTTCGGCGTTTCT
TTCAACAGGGCTTTTTGAAATTCGGAAGATGACGAAGACGAATAATAAAATTTACCATTTTTATCAATAA
TATTCGTTCCGTCAAAAGTGCAATTAGTTTTACTTCCAATGTAATAATATGGCGGGGTTTTAGCATTAAT
TCTATTAATAAATGATAGTTTATATACTACATTCATTTTAAACTCTTTCTAAGCTGCTTCTTGAATGAAG
CTATTAATTGTGTTTTGGTGTCAGATTCATTATATTCAAATCCTCTTTGAAGCATCTCAGCCATCATTTC
CTCTTTTCCTAAACGAGAAAATTCCTTTGATTTATCTCCAACGAAGTTAGGGTGAATATTATTTTGGGTG
TAATCGGATTTTAAATAAGTAAGTAAATTTTCTAGCCATTCAAGATAATCAACACCTTGTCCCTTTAAGC
CAGAACGATTGAATTTATGCTTCATTTGACCTTCTGCAGCATTACAGAGATTACATAGCAACCCACGTAC
CTTTCCTGCTTTTGGTCCATTTAATTCATGGTCATGGTCGAGGTGATTAGCTTGAACATCAGGATTTAGT
TCTCGTTGGCAAATTAAGCATTTACCATTTTGTGCATCATAAAATTTCTGTTTTTCTTCTTTGTATAATT
TGCCAGTCAATAACATAATAAAAACCCTTACCTTGAATAGATAAGGGTATTTATTATTTCAAGTATTAAA
ACGCTCGGTCAGAAAAAGAAATTTGAGTTTCAAGCCATTCAATATATTCTGCTGCAACTTGCATCAAATT
TCCTTCATAACCATCGTTATTTTCTTGTGCAGCTAATTTAGCTAATGCATATGAAATACGTTCACCTTGA
AAAGCGGCTTTAGGTTTATGAATAGCTTGATCAACTCGTTCTACGACTTCTTCAATTTCGCCATTTTCTA
CTGATTCAGTGTTCCACAAGCACCAATAGGCAGTTGGCTTATCGTAGATGTTAATAATCTTTCCATCAGA
AAGTTCAATTTCAATAATTCCAATATCAGGTTCTATATCATCTTCACATTCTTTTACAAGTTCACGAACT
TTAAAGACAGTACCTGCACTAAGTTCCGGCCAGTAATTACACAGCTCTTTATCAGCACGATTAATTCTAA
ACCACTTATCTACTATAATCATGTCCCATCTCCATATCAATTAAGTCATTTATTGTATGTTCATTATATA
CTGTTTCTTCATCAGTGTAAACCGGTTCTTCCGGCTCTGGCTCTACAGTTTCCCATCTAACCGCCCACCA
AGGTTTAACCCCGAAGCTTATTAAGTTCTTCATAATCAATCCAGGATTCTAGTCCTGATGGCAAATCATA
TTCAATTTCCCAAAGAAGTTCTTCAATTTTCTGAAGACGATCTAATTCTTCAGCTGGAATAGTAACCATT
GACGGAGTTCTTGATACACTAATATCGTAAATCATATTTACCCCAGTTTGACCATACAATCGCCGTATTT
CCATTTAGAAATAGACTTTTCACCGTTAGAATAATAAACTTCGAGTTTAGCACGGTTATTTTTAATTTGA
ATAATCTTTGCTGTCATCAAAGTTCCATATCCATAATAAACTGCAACTTCATCACCTACATATACCGCGC
TTCCGCGGTAGTCATGGATATAATCAGTTCCTTCGAGCATCATTTGAAGTATTCCCGCAATTGGTCAAAT
CCACCAATATGACTTCCATCAGGAGCAAATACCTGAGGCATCGTCAATCCGATTTGAGTATCACGACCTA
GTTTAGTCAGAAGCTCAGCAATTTTCTCATCATCAAAAACACCTTTTTCCGGCATAATGTTGATAAATTC
AAACGGCTGTTTCTTCACGGTCAAAAGACGTTTTGCATTATCACAATACACGCATTTATGGATGCTGCTA
TCATAACCATATACTTTAAACATATTATTCCTTAATTCCTAATACTTGTTTAAAAGTCTCGTCGTAATCA
AGACTTTGACCTGTTTGTTCTTTATGTTTGTATATAATATCACTTACTTCTGATAGCATATTTTTATATG
AACGAGTTAAAGCAGATTTAAGCACGCTGTATCTATCAGGAAATTTACCATGTTCATTATAATACGCTAT
TGCTAATTCACGGACTGCCTTTTCAGCAATCTCCATATATTCTTTACGCTTTGTCATTTTAATCCAAAAT
ATTATTAGGCATTGGTTGAACACTCGCAAGTTCTTTAAAGAACTCAGTAGAGTCAGGTAATTTAACCATT
TCCGGAGCATGCTTACTAAATTTATGTTTGCAATGACGGCATTTATATTCAAGTTCCGGTTTACGCCAGT
TAATCAATTGAACCTGTTCAGTACCGCATTCAGGACAATTAGGAACGTTTTTAGAAGCCCTTTCGCGGCG
TTCAACCATAACCATAATGGCATCCCAGGCTGGAGGTTTAAAATCTAAATCATCACAACCATGAATCTTT
CCACGCATTTCTAAATCGTCTTCTTCACCAGCCATAATAATTTTAATTAGACTGGAATTACTTGAAGCTG
CAATGTCTTCTAATAGACGCTTTTTCATTTCAATACCTCAATAGCATTGCGTAAACCATTTGCTTTTGCA
TTAAGAGCTTTTAACAATTTGGTGTGTTCTGCAATTTGGGCTTCAACTTCAATCAAACGAGCATTGAGAT
ATTCACGTTCTTCACTCAGATTATCAACCTTTTCTGCTTTAGGTTCTTTTACAACTTTCTTATATGTATT
AGGGTTCTTCAATTTAATTAGAATGCGTGAACTGTACAGCATTGAACCATTATCTTCGGTTTCGTCATAC
ATTTCTACTACGTCCATGATTTCTAACATCACGCGAAGTTTATAAGACAATGAACGAATAGTTTTGTTGT
GCTTATTAATTTCTCTAGAGTTCATGGTGCCGAGATTACGTGAGTAATAATAAGGAACCTGGATATTAAT
TAACACTGATGAACCACCTGGCTTGTGTGTTACTTCATCAGCAATAACCCAGTCCTTAACATGAACTGTA
TTTGTACGGGCATCGCCCGCGGTAAACAGTTTGCGAGCATGCTTAAAAAGCATATTCACTTGAGTATTGA
ATTGACAAGCAAATTTATCAGCAAATTTAGTTTCAGGAATGGTAGATAACCAATCAGCCAAATGGGTCTT
TTTAACATCGTTAATAATAGTAAATTCAACCAAATCGGTTATAGATGTCTCAGATTTAATGAAGCTCGGC
TTCATAAAGTTTTTAATGTTATCGCGAGCTACAGTAGAAGATAACATACGAGAACGTTTAAACCATTCAA
GCAAATTGCCTAACGAATGAGAATAAGCGTTTTGAGTATCTTTACAGATATGATTTTCCTGGCCAACATA
TTGAAGGAAATCACGAAGAATATTATTAATTACTGCTCTGTGTCCGATCTGATAATTGTGGTGTTTAGTA
ATAAGACTGTCAAAATAATCAATATAATGTTTACGAGTCATATTAATCTCCTCAGTAGAAAGTAAGAACA
TTATACCACATCCTTGTGGCAAAGTAAACTAGTTTAGTGCATTTAGTGCGTTGTTCAGTTTAGAACGTTG
CTTCGTAAGATTTTTGACTTTTTCTTGAGCTTTTTCTAGCATCTTTTCAGCTTCTAGCACTTCATTAGTT
GCTTTAACGAGTTCATCATCTACTGCCTTGATAGACTTCTCAATCGCATCGGCATGCCATTTTTCAACAG
GTTTAAGACTCGGATTTTCAACAGGAAGAAAATTCACTTTATTGAATTTCCATGAATCCTTATTACCTGA
ACTATACATCCAAAATTTAGGATCGTTTGATGAGTAATTAGATAAATTTAAATTTAAGTTATCTTGCACT
TCTTGCTTTTTCTCTTGCGTGACTTCGTCCTTTCTCAAAAAATCGTATTTAAATGAAACGATCATATCAA
GTTCATATGTTGTTGTGTCTAATTTAAATCGTTCGAAATGTTGTGAAATCTTAGACTGAACAGCGGCAAC
AACATCCATATACTTAAATGCTTCTGTCAACTGCGATTTAAGGCATTCGCAAATTGAAAGAGAATTTTTT
GTATTAGGTTTAAAGCTAATTCGTGCAGTTCTGTTATTTTCTTTTAATGGTCTTACTTCCATCTGAAGAG
TATAACCATCAAATTTCAGGTTCTTTAAGTTAATATCAGAACCTTTTAATCGACTCGCAGTTGATAAAAT
TTGCTTTAATTGTCTACGGAACAGAGTAATAAATCTCCATTCAATACGATAATGATTTGGATTGAAAAAT
CCAGATGATAAATCGACCTTACTTTGACCAACGCCTTGAACAAATAAAGGATTTTTATAATCAATAGTTT
TACAGAAATCGGTGAGTTGCTCACGAGCAGTCATTTGTGTAATATACCCCGCTTTACTAAAATTACGCAC
CCATTCACTGCTATTCGTATACTTAAAGTGATGAATAACACGATTAACTTTATCAGGGTCTAAATTATTT
TCACACAAAAATGTCATAACATCACGAGTATAGCTGGCGTTACGAACCATATCTTCAATTTGAGAACGAG
TTTTCATGGTGTTCCTTAAGATTTAAGTAAATCAACAATTTTAATTAACTTTTCACGCTCAGATTTAGCT
TTACTACTCAATCCAGATAGTCTGAAAATTTCATCGTCATATTGTTGAATAGAAATATTCAGCTCTTCAA
TCTGCTTATTAAAATAATCAATTTGTTCAGAATGTTTTTCATTACTACGAACTGGTACAGGTTTTGCAGG
CAATGTAGTTGAACTGGATTCATTCGGGCGATAAATTAAAATACAACTTGAACCAATAGGGCATTTTGCA
CCAGATGAATATTCTAATGTTCCAGCTTCTTTTAAAACTTCAAAAGCTAAACAGAGATGATGCCCCATAT
TAACATAATCTGTAGAGTGAGCTCTGATGTAATAATCATCTCCACGAATACTAAATTTAAAGCATTTAAG
GTCTTCTGTATTATTGGTCTTAAAAATCATTTGTTTATCTAGACCTTTAGCTAATCGAGCGCCCAATGCT
AATAATCGTCGTTGATTTTCCCACAAATCCGCAATCATTTGATCGAATGATAATTTTGGCATTAGTCGAC
CGTAAAGGTCATATCCTTTATTATAATTACGAAGGATTTCGCTCGCATTAATACGAGACAACGCTCCAAT
TTTATTAAGGGCTTTCATAATGCGTTTAGATAAAAGCATTCCAGACCCGTTTGGTCGCTGTAAATGTTTT
TCTAATCCAAATCCAATATCAACTTTAAACTTATCTAAAATTTCGGCATGAACATCTTTGTCGATAACAT
TCAAATCCAAAGTTGGGTTAAATCTATGAAAAAATTTATCTGGCTCTCCACGGCGAAGTACAGTCCATTC
ATTTGATTTTTTATTAACTAAAGATTTAATTACTGCATTGACATTATTAATTGCTACCGACATATTTTCC
TCACTCAATTTCAATTTTACTAAATACACAGAATATGATTGAACAGACTACATAAGCACCGCACACAGAT
TGAACTAATACCATCCCAAAGAACCAAACAATATTATCAAACAGTGTCTGTTTTACGTCGAAAGGACGTA
AACTTACAGTAATATTATCACCTTTTTCTATTGAAGAATACATCTCTGGGGAAATATATTCACTAAATCT
ATAACCGTCTTTGAGTTCATATACAGCAATAAACGATAAACTAGACCCTTTTCCTTGTGTTCCTGTAAAG
GTATTAACTACAGTAACATCATAATCTTTATAATGCATATAATCATTAATTGCGTAATAACCATATGCAA
CTACTACACATAAACAACATATCAATAAATTCAATCTTTTAATTATCAACTGTTTCATAATAATCTCAAT
TAAAAGGGCTTAGAACCATTATACCATCCTTGGTATAAAGCGGTTATGCGAGTACCGTCTTTAACCGTTC
TTCAAATTTCCGAAGAGTGTTCTGGCGTTCAGCTCTTTGCTTTTTGTAAGTTTCAATACGCTCTGAAATG
AGAGTGTATCGTTCATTTACTGATTCTTTCATAAAATCAGGAATTTCACGAGAAGCTTTAATCTCATCAA
ATTTATCAATAACAGCTTGCTCTTCAGCAATTAAGTTATCATACATCAAAATATCTTTCTTGATGAACTC
AATATCTTCTTGAGTTACACGAGATAATTTAGATGCTTTATCCTTTTTGTACTGTTCGTTAGTATCACGA
GACCAGTGTAATGTACGATTTTTATTCGTATTCTTGTAAATTTCTACAATACCAATCTCATCAATAATAA
CGATCCAATTCCAACGGGATTTGTAAATTTGTCCTCCATCAACAGTGATTTCACCTCCGATTGAGATGTC
ATTAAAGAACTTGCTTTGTGCTTCTGATTTAAATTTACCATCGTTGTAATTTACCAGGTTGAAAATATCT
TTAGCGTTCATTTTGTGTTCCTCCGTAGTTGATAGTTGTATAGTACCACAGAGGAACAGTCTTGTAAACC
ACTAAAAGAAACTTCTTTCACAATTTTTTCCACTGAACCAAGCGCTCACTGCTTTCTTAGTCTCAGGAGC
AGTGTTATCCATAAACCATTCAAAGGCAGCCTTTTTATGATTCTGGAGGGCTTCTCGGGCTTTAATCTGC
TCACGGTCTATTAACACTAACATATGAGCCTTTCTTGTCACCAAGGGCTTCTTATGATTTTTTGAATACT
CCCAATTATTTGTCCATCGCATCGTTGTTGCGAACTGAAATACTGCTTCTTTAATTTTAGTTTCGTAAAT
TTCACGAGCCTTTGAGTATAACATCATTACCTCCATTCACCAGTTTAATTCTAGTCATCTTTTTGATGGC
AGTCCATATAATCTATTTCTGAACTGCCTTTTTGTCTTAGAAGGCCTCTTATGAATTTATTTCAGAAGAG
TAACCTCAGCGATTTCTTGCCAACCGTTTTTGTCGGTCATAATAAAGTCAGCAAGATAAAGAGCAGTACG
CAGTGAAACATTGCGTAAACGATTAACATTAACTTTCATCCATGATAATGCTTTATAAGTTTCTTCATCA
GAAAGACCGCGCTTTTGCATCATGTCAGTTGAAAGAATAACATCTTCAACTCTGACCATAATTTCTTCAT
TAGTGTGAACACCCAAATCTAAATAAACTGAGCGGGACACTAATGCTTGTAAATGTGGAGCAAGTTTAGT
ACCACGGTCTAATTCGCGGTCAATGTCAACGTTTGTGATAAAAACAATCGTTCCTTTAAATTCAAACTCA
CGGTCAATGCCTTTTTCTTCTAAGTAAGAAGATGCAGTGCTCCAGCAGACTTTACGGGTCTCTCCAGTGT
CCAGAGCGGCTTTTAGAAGATTAAGAATGTCCATATCAGAGAAAACATCCACATCATCAATCAAAAGGAC
AGAATTCTCTTCACGATTATTCCAAAGCTGCTCATAAAGACCAATACCAGAGATTTTACCGTTAATGCTT
TTATATTCAATGTATCCATTATCATTTGCTTTATTCAAAGCTTTATCTAAAGAATACGTTTTACCAATAC
CCGCCGCACCAGAGATAATTAATGAACGAATGTTTCCATTAATAATACCATTCGTCATCATTCCCATAAC
ATTAAATCTTTTATTAATGCGGGTTTTCATATCTTCATACGATTCTTTAACTTCTTCAACTTTTACACCA
TCATATGAAATATCTGATTTGTAAACCCAAACACCGCGACGTTTACCGTCAATTTCAACAAAAACTTTAC
CATCTCCTTGTGCATCTACCGGAGCATTATCTGGGAACCATTCACCTAAGAGCTCAAAAGTTCCAGAGAT
TTCTTTACCGAAGTAGATACCCTTATTGATAGTTACAGTTTTCATTTTATTCTCCAATTTTACATTTGTT
TTGATAGGGTAATAGTATCACACTACTACCCTGCTGTAAACAATTTATTTTAATGTTTGCCAAATTTTTA
CTGCTTCGCGACGAGATACTTCTACAGCTCCAAGTTCTACAGCTTTTTGGCGTCGCCGAGCGTGTAAGTC
ATAATGTTTAATGCGTTTATCTTGAAACCAAGAACGTTTCATTCCTATTGCTTCTGCCATTTCGTGAAGC
TCTTCAATATCTCCATCAGTGAACATATGACAATTTTTAGTTGGATGACCGCGAAGTTTCCATCCATGAT
TCATTAAAACATCTACGTAAACTGTCATTGATTATTCTCCAAATAAGTTTCGATAATTTTCTGGGCGAGA
TAAACCGCGTTATCTTCAGTTGCGTCTTCTAAGAAACTTTCAAAACACTCTGAAATTTCTTCTGTATCAA
TCAACTTTTTTACTTCAATTGGTGTAATTTTCATTTTGTTTTCCGTTTAAGTGTTTGTTTTGATAGTTGT
ATAGTACCATAAAGCTTTATGCTTGTAAACCGTTTTGTGAAAAATTTTTGAAATAAAAAGGGAGCCCGAA
GGCTCCCTATCATTTATAATAACTTCGGTGGTTTTCAAGATAGACCTTCTCAAGGAAGTCATCCCAGAAA
CTCATGTCTACTGTTTTAGGCATACCGTTCTTAGAAGCTTCAGTAGATGCTGCTTCTACTTGATCGACCA
CATCTTCCAAAAACTCTTGAACCGTTTTAAATGGATGTTTACCCAACTTCACGTCAAGAATAAATGGAGC
GTCTTGAAGTGGATAAACCAAGTCACCAGTTTTGTAAATTTCCAATAGTTGAAGTCCACCACGACAAGCA
TGGCTCAGAGCTTTCCAGTCAATACCTTCGTTGGCTTCGGCCTTACGGGCACGTTCACCATATTCAGCAT
CTAATTTGTTCAGTGACTGCTTAAGCTCAATAAGAGAAAGCGTTGTCTGATATTTACGACCCAACACAGT
GTAGAACATTTGCGGGCCTGTTTTCTCATAATTATGGAACACCCATTCACAGAACTCGTTTTCTGGAAGA
CGATGCTTAATATCTTCAACTTTAGTGCGACGAAGTCTATCAGGGATTCCTTCTTGATAGTCGACCCACT
GGTCAGGGATTTGATTAACTACTTTCAATACATCACGTAATGCGGCCAAACGAGAACCCTTGACACCGTA
TTTAGAAGCTTGCTTACGGACATATCCTAAATAGGATTTCATGTTAGTCGTATAAAAACGAGAACGGTTG
TCTTGAATAAACTTCCACACATCAGGCAAATCAGATTTAACCACTAGCTCAGGTGGAGTGTGAAGCATAT
CTAATGCTACAGTTTCACCATCTGCTGCTAATTTAAAGAAATACTTAAGACTATACAATTCGTGGTCAAT
ATCATCTTTAGTGTTTTTAGATGATGTGTTGTTAGTGTTTTTACTCATGTGCTCTTTAACATTTCCAATA
AGAATATCGCGAGCAGGAGGAACAAAGATTTCTTTAAAATCTACATCAGATTCTGGGGTAGAAGTTCCAT
AAAGATGACTACCAAAATAACTTTTCATTACTGTTTTCATCATTCAGCCTTATATTCAATAACAGGACAT
ACTTTAGCTTTACGCGCTTTTAAAAATTCGACGATAATAGATTTCTTGGGCTGAATAGGCTCAAGTCCAT
TTTTGATTCGTTCTTCGTTTTGTACAATGAGCTCAATTTCTTTATTGAGCTTTCGGTCGTTATATTTGTC
TAACAACCAGGAAGGACCAATTACCGCCCCGATAGCAATAAGAACCATAACCGATAATGCTAAAATGCCT
ATACCAATTGAAGCCGGAACTAATGTCCATAGACTACTAAAGACAAAGAATTTAATTAAAAATTTCTTGG
CCAATTATTGCGGCACCTGCTAAAGTTGCAAATCCAACAATTGAAACAGCTAATACCGGGAGAAACGTTT
TCCAAAAATAAGCACATAACGTTTTTGGACGATTCCATGTGCTATTAAATGCCGAGTAAATTTTATAGTG
CCAAGAGTTTTCATTAATAATCATAATTATAATCATCCTTTCATTGAAGGTGTAACAGTTGTTAAATACT
TAATCATAGCTTCAGCTTCTGATTTTGATAATGAAATTTCTCCATTGTTTTGACGAATAGAAATAAAATC
CGGATGACGGTTACCACCAGCTTTCAAAACACACATATAAGTATCAGTTTCATCATTCTGATCGCACTGA
TCACAAGCGTTAGTAATAATAGCATTGCAATTTTTAAGCCATTTTAAACTATGTTTTCTTTCATTAGAAT
AATAAAAATATTTAATCTTATCTATAAAACTATCCCAATGGATAACTGATAAGCATATTGACTCGCTTTC
AATATTAAATCCTGGGCATGAAGAATAAAAATGAATTTTATGCTCATCATTAATGCTTACAATTTTATCA
GTATAAGGATTTTCAATTTGGGTTAAATGAATGATTTCACTAGGCGTAAAATATAGCATATCGTCTTCTT
GTGTCAAACGATACATATTATTTACTTTTTCTATAGCCAATTCACCAAAAAGTGAACTAACTTCTAATAC
TAATCGTTTCATATTAATCCTTTTTATTTGCGCTGATTTGTTCTAAAATTTTAGAGTATTCCTTTGTATC
AGATTTACGTACAATCGATACACTATAAGGCATACTATCGGTGTCTTTTATAAAGCGTTCCAAATGACAC
TCTAACAAAATTTCTGGATTATAAATCGTGTACATCAAATTACCTGTTGCTCCACGATATTGGCAGATTT
CTACTGATTGAACACCATTCCATAATTTTGTTAAAACTAAATCACCTACTTCTAATTTAGGAAAGCCCAT
GTTATTCACCAATTAAAGTTTCAATATAAGAATCAAGATTTACTTTAGCTTCTTCCATAAGAGTTTTGTA
TTTAATCTTGTTAGCATGTCCGGAGAAAGCTGATTCATCAATAATTGTTGATGTATGAACAGCTTTACTA
TACATCTCAATTAATTCTCTTAATTTAAAAGCCTGCTCACTTGTCATTACATACTCCTCTGAATAATATC
AATAATGTTGTTCACCAGATTATAAGTAAACATTGGGTAATTATATTGAATCATCACATACACAACAAAC
AAAACTTTCATTCTCTTCTCCTTGGCAGTTGACAAGATTACTATACCATAACCTTGCCAACTTGTAAACC
ATTAAATGACGTTTTCAATAAAATTCTGAAGCTTTGTGTGAGCATCAACCATGATTTTCATTTCTTCCTT
TGCGAAAGCTGTACCTCTTTCCCTAGAAGAATACTCATAGTCAGAAACTGCATTAGCATATTCTTCAATT
AGCTTCATTAAAAACATCTGCTTTTCAGTTTTCATTATTCCACCTAATCATTTCAAGATATTGAACTAAC
TTAGCTTTGGATTTATCCAAATCCTTTTTAGCTGCTTCTATACCATCGTACGAATATCCTTCACAATGCT
CAACTGCCAATTGGTATGAATCTATTTCAATATCACGTGCTAATTTAATGATTTTTTCAAACTGTTCACG
TGTTAGCATACTTAAACTCTCGTATTATGATCGATAATTTCATCAAGAAACATATCTAAAGCTTCTACAG
CATTATCAACTTTAGCTTCAAATTCTTCAATACCTTTATTTGCAATGCCTGACGAAAACCAAGCAAAGTC
ACTAAGTTCCTCATCTGCTTTGCGAATTAAAGCTACCAATTCTTTAATTTTATCTGCTTGTTCTATACTA
ATCATTATTCCACCACATATGAAAGAGAGAATATTGCACACGCCATATGAATTGCAGCTTCATCACACAT
ATCATAACGTTTCTTAAGAAGTTCTACAAGTTCTTCACTAGTAACTTCATCCATGTCGACGAAAAAATCA
CCATTAATGATGACGTAGATATTTCCTTCTTGATTAAGTGCTTCAATTTTCATGATGTTCTCCTCTTTAT
CCGATGGTTGTATAGTATCACAGCTCAAATGGAAAGTAAACCGGTAAAATGAAAAAAGTCTCCCGAAGGA
GACTAATGTTATTCGAGGGAAAGAAGATATTTACTTTGATAAAACATTCCAGTAATATCATCTATCGTGC
TTTGAATGGCTGGAGGCATTTCTTTGTAAATGCTGTTAGATTGGTCTAGTATGCGATCAATCATTTTAAT
TGTGTCGGTAGGAAGTTTACTGGCATCTGGAATAGAAGGTGTGTATTTTCTACCAGAATACCCCAAATAT
TGCTCACCAAATTTATCAATCAAATCTGGCAACTCAGAGAAAATAAAATCGTATGCTTTGTGTCTAGCAT
AACTTTTAGTTTCAAAATGCGCAGAATGAAAATAAGCTTGTGCAGCCATTAATAAACCTAAGTATTCATC
TGCCTTTGAAGGTTTTCCACTTTGTGAAAAGTCGCTGAATTTCATTCAGTCTCCAATTTAATGTTCATAA
TTCTAGCGTATGATTGTGCCATCTCCGCGCCTCGTTCTATACATTCAAAATCGGAAGAGCACGGGTCATT
TTTATAGGTCGTTCGCATAAAACTATAGAACTGTTCAGATGATTCTACGCTTTTATTTTCAAAAAGCGTA
TAAACATGTCTAATACCAGATTCCATAAATTTATCAAAATGAGGATCGACATTCGCTTCAATCGATGGAG
ATAAAACAAATGACAATCCTAGCATGGCAAATAGTGCCGTTGCTTTTAAGGCCATAAAGGCCTCCTATCA
TTTTTGCCCTGTATTTACTTTATGCCGATGCACGGCCTTAACTTTATCAAGGTATTTTTCAAAATTTCGC
AATCTAGTATAGTCTGCCGGAGATTGGTTGAGTGATACTTCTCGACGCAAAGCTGAAATGATATTTCCAA
CTTCCCTACGAATTTCATCTAATTGAAGAACAGTAAGATTGCGAAGTTGCTTTTCAGTTAATTGTAGCAT
ATATACCCCTTTAGTTAGATAAACCTATTTATAACTTTTGCACTAACCGAGCTTTTTAGTTAATTCATTC
CAATGTTTTCTACACAAAGAAACATAAATTTCATCACCAATACAGATTTGATTACCTTCTTTAACTGGTG
TTCCATCTTCCATTAATCGAGCCGTCATAATAGCTTTTTTACCACAATGACAAACTGCTTTTAGTTCAAT
AAGTTTATCTGCAATCGCTAAAAGTTCTTTAGAACCTTCAAATAATTTTCCAGCGAAATCAGTCCTTAGA
CCATAAGCCATAACAGGAACATTGTATGTATCGACAATTCGGCTTAATTGATGCACCTGTTCAGTTTTTA
AAAACTGGGCTTCATCTACAAATACGCAATGAATATCTTTTTGTGCTTCAGCCCATTTATAGAACTCGAA
AATATCCATATCATCTGTAATAATATTCGCTTCCTGCTTAATTCCAATGCGAGAAACGACTTCACAGACA
GAATCACGAGTATCAATAGCAGGCTTAAGAACTAATACACTCATTCCACGTTCTTTATAATTATGCGCAG
CAGTCAAAAGAGAAGCAGATTTTCCAGCATTCATTGCTGCATAAGTAAAAATTAAACTCGCCATATCACC
TTCTTAAAGCGTATTCACATAAGCTATTAATTCGTTTTCTTTCTTATCAAACCGGTCAGCAAATTCTTCT
TGCTGTTCGGGAGATAGCGGGCCGTATTCATCATAAAAGGTGTTTGCTTCTGTATGCTCATCTAGAAGTT
CATGGATAAGCTCAAACAATTTATCTTTTTGTTCTTTACTCAGACTCATAACCATGTAACCTTTAAGCAA
TATTCTTCTACATGTTGTTTACGACCTTTCTTATCAATAAAGGTATATTCAACGAATGTTCCAATGTAGT
CTTTATCTACATCATGTGGACTATTAATTGGGCATTTAGTGCGGCAAATGCGTTCCCATTGACGAATAAT
TACTGCTTTGTTTTTAGGATCAAATGGATGAGGGTAATGTACTTTCATAATCCACCACTATTAAATCAAT
ATCAGGAGTAAACATGTCGATTAATTTAGAAACCTTATCCCAATCACCGCCAGCAATACCACAACCTATG
CGTGGGATGTAAATTACTGGTTTAAACAAAAGGGTCTCTGCCTGTAGATTTAATTCTATCATGCAGTTTA
CTAAAGCACCATAATCAAGATTAGGACCTGGTTCGTATTGTGTATACAGATTATAGCATATACCAAATCC
CGCAGGACTATGTTTAAAAACAATAGACATATCGCCTAATTTATCACGAGAACCATATTCAGTAGTGGTT
TTATCTATTTCTAAAATTTTAGGATAGGCCCTTGCTAATTGACCCGCTACACCTGAACCCATAGTATGAA
AACAATTGCACCCGTGCGCAATAATATTACCTTGAAGAAATAGGGCGACAATATCGCCCTTGATATATTT
TACAATCATCTAGTACTCAATCCTCGATTATAAGAATCTACCAAACGGTCAACCATTGAATGACAAGCGG
CTTTATCTTTCTCCTCCGCAACTGAACATTCTAAGGTATTCCACTTTTTAGCATATCGTTTTAATAATGT
ATCGTTTTTGTATCTGCTTGATTTATCTCTTTCTCCGTCTTTATATGCATATATTAATTTCTGCGCAAAT
TCAGCTTGGCATGCTTTATTTTTCCCACAATAATCTGCCGCAGTGCGATTTACATATTCTCTAATTTCAG
TATATGATGTATCTGCTGACGCAGAAGCAGAAAATGAAATTAATCCTATACATAAAACCAAAATTTTAGT
CATTTACTATTTCCAAAAGTTTATTATTTTTAAGGTAATTAGCCTTTTCTAGGACTTCAGAAGCATATTT
AGAACCAGCTTTAACATTCCATCCCGAATTATAAGAGGATATTGCTTTTCTTATATCGCCCTTATGTATA
TTTAACCAATAAGAAAGTTCAATGTACGCCCAGGAAGCTGAATTGGATCGTTTATTCAACATTCTTTTTA
TTTCAGCATCGGTCATATTATAACCAAGTTCCTTAACTCTCGCTCGCATAGTAGGCAAATAATTTTGGAA
CATTCCGTAAGCGTGATGCTTTGGTTTAGATTTTAAATTAACTCCGCCAGAGCTTTCTTGCCATAAAATA
GCAGCCATTATATGACCTAATCCGCTCTTGTGGATATTTTTGTGTGTTTTATATTTTCCATCCTTAGAAA
ATTGTTCCCCGAATTGATACGCGTAACGCATGTTATCGAGTTGGACATTACTGAAAGTATGCTCGGAGCT
ATGTGCCATCATTGAAATGGCCAATAGACCAGCGAGTAGTGCTTTTCTCATGCTTACCTCATTGAGTTTT
AATTACTGCTTTAGAAGCCTTTCCTGGTAAACGACGACTGTTGATAATTGCCATCCTGCACTGAAGTGAC
GGGTCTTTGAACTTCGCGTTAGGTTTACAAACTGTAAATCCAAGCCAAAGATTTCCATCTGTGATTTCTA
AACGTCCAGGACGATATTCAACCCCATCAATAAAATCCTCGTCAATGTCAGGACGCGGAGGCATACTCAG
GAATTCATTAACTTCTAAAACATGGTCTTTTATTTTATGGAATAATTCAAAAACATATGTCTCATCAATC
TCCCGTTGAATTGCACGATCAAGAAGATGTTGAGAATATTTTAGATGAAACGATGAGACCCCTGCTGCTT
TTGATGCCTCACGAATCTCATTGTTAATTTGACGAAACTCCGACTCAAAGTGACGACGGAGCTTATTTCG
ACGGATAAAAACTTCTGTATTGATAGTCATGTTATTCTCCTCTTAACTGATAGAAAAATTATACCACAGT
CAAGAGGAAAAGTAAACAAGTTATTCTTTAAATCTAATCAATTTATTCATAGACTTTGTAACTTCTGCAC
GAACCTCATGTAGATTTTTGAGCTGTTCAAGACGCTGCTCATAGTAAGCAATTTCATCTTCTTCGAGACA
GTCCTGTGAATCTTCTTTAAGATAACGTGCATAGTCCTGGAAAGCGTTACGAACTACTTCCTGGAAGTCA
TCAAGACTTTGAATTTTCTTAGGAGCAACAGATACACGACGAGGGGCAGTATAATACTCATAACCAAACC
CTGCGCTTAATTGGGCCATTAATATTTTTCCTCTGGTTGGAACACAGCACGGCAAGCCCACATACTGGCT
TCTTTGAGCTTCGTTTTAGCAATAGTTAACTGATCGATGCTTTCAGCATAATTCTTCGCGAATTCATAGT
CTTCGCAATTATTTAGCACTTCCCAGAATTCGTCATATAAAGCATCAAAGATAAGTCCTAAACGAACTTC
AGCGTCTTTGATAGCATTCACTTTACTGATTTTATCGTCAGTATGTGGCTTATAACCTTTAATGTCTTCA
ATCATATTTTACTTCCTCACCTGTTCCCAAATCATATTCAACTAAACGAATAGGTTCATGAATGCCATAT
CCTTGAACAGAAATTTCTGTCGTAGGATAAATTCCATTAATATCACCCATGTTCCATGCTTCATTAAATT
GCTGTTCGCCTGAATTACTAAACCATTCGGCGAAAGCATTTAGCACATCTTCAGAACCTTCAATAATTAT
CTTTGCCATTACAAACTCTCAGTAAAGGTACGAGCGATAACGTCGCGCTGCTGTTCCGGAGTCAGAGAGT
TAAAGCGAACTGCATAACCGGATACACGGATGGTCAGCTGCGGATATTTTTCCGGATGCTTAACTGCATC
TTCCAGAGTTTCACGACGCAGAACGTTAACGTTCAGGTGTTGACCACCTTCAATTTTAACTGTAGGTTGT
GTTTCAATTTCAATTTCACGGGCATGCAAACCATAGAAAATTTCTGGGTCTACAAAAGAGTCCTCTTTAA
ATGTTTTAGAGACAATAATTCGTGCTTGAATACCATCTTCAAAATAAATAGTACCTTTATGCGTGCCTTC
AAGAATTTGATATGCTTTCATATAACCTCAATTAGAAAATAAATTTATCCAAGATTGTTCTTTAATTAAA
AATGGCTCAGAATCATATGCCATTAAACTTTGGGTGATTAGTCCTTTAAAAGGTCCATCAATAAATTCCA
TGGTAAAATATGGAATTTTATTCATTAATCTTGCATTAGGAGCAGTACACAAAACTCTGCATCCTTTGAA
TACGCCTTTTTGTAATTTGTATTGCTTAGGATAAAATTCGCTCAAGACGTTGTTATTTGCCAAAATTTCA
AAATAATTCACCAATTTATTTTTAATAGTTTTTGGCGAAAAATAAAGATATTCGAAAAGCTGAGTGTCTG
TCATCATTGCATTCCGATTACGAAAAACTGTGGACGAGTAATACCACCAATGCAACATTTAATATTACAG
CAGCAGTGTACAGTGTCAATATGGACACTATAAATCTTATCCATATCAGGAGATTTGACAGGCTCATCAA
TTATATACAAAATTCGCGAAAGCGATAAACCTCTGAACTTGCTTCCTTTATTACCGATAAAACTGCGCAC
AGAATCAGTAAATAAACGAAAACGTATATCATCATTAGAATAACGCGAAAATTCCTTTTTAATGTTATTT
GCAGAAATTTTAGCGTAAGCTGAAGTATTAGAAAGAACAATAACTGTTCCGCCATCATACAACCAATTAG
CAGCAAAGTTAGTCACAGCAATTGATTTACCGGATTGACGTCCACCGTCTAGTCGAAGTGTGCAATACTG
TTTAAGTAATTCTTCAAATGGCGGGATATATTCGTTTTTACAAATTTCTTCTACTCTAGCATCAGAATGG
TGTGTAAAAGCATTCATCAGGGATAGATAAGGACCAGTTAAAAATGTTCTCATTTTGTTCTCTCTAGGTT
TGGGCCATTCCATGGCGCATGAATTGTCCATTTCTGTATTTACCCATTACCGCACTTGGGCTCGACCTTA
TTACAGGTTGGCGGGAATCCCTCACAGAATCATGAGGTCCAGGTTGTTCCCATATTATTTGAATGATTTG
ACGTACTGAATAGAACCTTTACTATTCACGAAAGCGATTTTACCATTCTTATTATACATGGTAGCAGTAC
GCTGATAGCCATAAGTTTGCTTACCAGATTGATAACCAACTAATGCGAAATTATCTTCGCCCATTTTATT
CTGTTTAGCGCGAATACGTTCATGACCGTGTGCCATAAGAACCTTAGCATCACCAGTTGCAATGGATCTA
CGAGTTTTTTCATCTTCAACTGTATTAACAAAGTCGTCAAATGAATCAAATTTAGCATGAGATTTATTAT
ACAGTTTTCCATCTACTGCATAATTATATCCCTGTACATCCATCTCAACTTCTGTACCATCATCTAATAC
AGCAGTAATTTTCTGTCCTTTTTTTAAATTTCAAAAGATCAGTAAAAGATTCAGCAATAATTTGAGAATT
AATAGCTGCTTCAGTAATAAATTCTTGATATGTTTTCATATGTTTCCTTTAAATGTAAATATTTTAATTA
GTAACTGTGAATATACTATCACAGTTTTAGGAGAAAGTAAACAACTTTATAGATTTTTATACGCGTCCCA
CGTACCAGTTCTAAACGTTGCAATGACTCGTTTTGCACGATTAGGTGTTTGATTATACCATCGACTTTTA
GCTAAGTTAACTGCTGCTTCATCCCAGCGTTTTTGTTGGAGCATACGTAAAGAATTAGTAAATCCTGCTA
CGCCGGTTTCTCCCATTTGGAAGACCATGTTAATCAATGCACAGCGGCGAACAGCATCAAGAGAATCATA
AACTGGTTTTAATTTAGCATTTCTCAGAATTCCGCGAACAGCAGCATCAACATCCTGATTAAAGAGTTTT
TCAGCCTCATCTTTTGTAATTACACCATTGCAATTACGCCCAATAGCTTTATCTAATTCAGATTTAGCAA
CACTTAGTGATGGACTTTTAGTAAGCAAATGACCAATGCCAATAGTGTAATAACCTTCTGTGTCTTTATA
GATTTTAAGTCTAAGACCTTCATCTATACGTAACATTTCAAATATATTCATAATACCTCCTAAGTATTTA
CAGAAGGTATTTATAAATTAAAAGAGGTTGTTCATTATTCGGTAAAGTGAAGGACCCATCACATATTGCC
ACTGGGTACGAGGAATAAGAGCAAAAGCATCCATTTCTGGAATCATAACACCATCTTTATTTTCAAAATA
AGACTCGCAACGGCAATTTCTAAACATCTCATGCTCTACTGGAATCGTATAATAAAATAACTGTAGGTCT
TTATTACTAGAATATTTAAATACACCTAGGTCTTCTAGAAGGTCTGGATTATAATTGCTAAAACCAGTCT
CTTCTAAACATTCTCTTCGTGCTGCATCTAGTGCGCTTAAATCAGAATTTTCTACACGACCCTTTGGAAT
ATCCCAGCGATGTGCCATCATTCCAGGCTTACGAGAACCAGTAACTCGACCCATAAATAAATCTTTATCT
TCTGTCATAAAGATAATACCAACTGATAGTGTGTTCATAGTATTTCCTTAGGTTGATTAAGATTTAAAAT
CCGTGGGAGTATTATACTCCAAAGAGTTTATAAACTATTTTAACATCGCCTTTTGCTGCTTTATAACCTT
CAGCCCAAGATATAACCGACTTCTTATCTGAAGATTCAAAGTCAGGAATTGGACTTTCATCAATGTTCAC
ACAGTATGTTTCTTCATTTTCGTCAAACCAAATAGTTAAAGTAGTCATTTATTTCTCCGCTTCTGTGATT
GTTTTGATAAATCTATAATAACACCGTCCTTGGTGTTTGTACACACTTATTTCATATTATTGAAATATTC
TTCTGCGATTTCGTCGTTATCATGGTAAACTTTAGAAGACAGTTTAACATAACCTTCAGCAGTGAACATG
TTAATCACAACCTTTACAGTATACCACTGACCGTCTTCATTACCCATTACTGCGTAGGTTTCAAACATCG
GATGGTCAGGACCGATAACTTTAATATCATTCACTGTACGACCGAAATCTTCTGAAACGCATTTCATAAA
GAAGTTGAACAGTTCGCCGTAATTATCCATTTTATTCTCCAAGTTGTTTTCTGTATCAGTAGTTGATAGT
TGTATAGTACCACGGAAGAACAGGGATGTAAACAGTTTTGTGAAAAATTTTTTAAAAAGTTTTAGGGAAT
TCTAGGGCAGGGAGGGGCAATTAAAGGATAGGATAATATATTATAAAGGGTAGAAACTAAATGATGTCTA
GAGAGGTCCAGAAAGGCCTAGATACCAAAAAGCCCCAACCTTTCGGTCGGGGCTAAGAATGTTATTTGAT
TTGTTTAGCAGACCAAATGCGGTCTTTGATGATTTTTTGGATGTCTTCAACATACTCTAGGTCATGAGCA
TGTGGATTATCTTTGAAACTATAAGCACGAGCTAGCTTTTGGCCTTCGGTTTTGATTACTAAAAGCTCTT
TAAGGATAGCTTCATATTTAGCGATAATTCCTTTAACAATATTTTTTTCTTGTGCAGCTTTAGGATCTGC
TTTAGGAGCAGGTTTACCGGAAGGTTTTTCGAAAGCCGCACCAGTAGCAACCAGGCTTTTCCAGGCGGTG
GTAACATAGTTACCCACAAAGCCTTCAGCTCTCATATCGTCGTAGAACTTGTACCGGGATTCGTCAGAAG
CATCTTTATAAGAATATTTACCAGCTTTAATAGCAGCAGTTGCTACAGCGCGAACATCTGAAGCGGATGC
TTCATTTAACGCCGCTTCATTTAAAAATTGAGCATATGATTTCATCTTATTTCCTGTTTTAATTCGTGGA
TTTAATATACTACTATATTTATACTAAAAAGCCCCAACCTTTCTGTCGGGGCTAAGCCTTGCGGCAACCT
TGTCGGGGTTCCACCTGCTAAGGCAAGCGTTTGTACGAAACGCCGGGATTCGAACCCGGTTATTAAGTAG
TTGACGCTACTCAATATTTTTAAAAGGCCATATCTCGACCATATCCGAACGTTCCGTCAAAAACGCTACT
CGGCTTACGGCAAAGATATTTCCTCGAATCGATAATTTGGTGCGCCGTTTCAGCTGTGATGTAAGAGGGC
ATCAACAAATCATAAAGATTTATTAACACAATTCCTTACTCAGGGAACATCAGTCCGACGACTTACCGGT
AGCGACCCGGTTTCTTGTCTGGTCGAGACAGAAGGATTCTAACCTTCAACCTACGGATTAGAAGTCCGTT
GCTCTATACAATTGAGCTATGCCCCGTAATTAAAATTTCATTTTTCGACCTTTAAACCATCCTTCTGGAA
TTGGGTCAGTTTTCTTAATACGTTTAGAAACTTTTCATCTAATGAATGAATCCACATCATACCAAATTGG
GAATTCTTTTCGCCCTGTTGGTGTTTATTTCTGGCGTGAGATTCTTTCATTTTATTAATAGTTTCAGGAG
TATGGGTCTTACCCAAGAAAGATTTAGTATTTAAAAATTTCTCTCTATACTTAGGATTATCCCAAAGCTG
TTTAAACCTTTCTGAACCCATTTTACGATATTTTTCTTTAAGGTCTGGGTCGTTCTCAAATCTGGTTTTA
AAAGCAGCAGCCCCTTTTAAGGAAGCTTCTTTCTTTTTATCCAAATATTCTTTAGTGTTTAAATGGTCCC
AACCACCTTCACCACCTAATTTCAAATTATAAACATCAGGGCGCTTTAAAAACTCTTCAGTCACAATATT
CTTTTCTGACTCAAACATAGAGGTTTTATCGTCAAAGAACTCTAATATTTCTTTAGAGAAATTTTCTATA
CCATACTTGTCTTGGGCTCTTTTTAATAATTTACCAGAACCCATATATCCATCATCTAAATTTTCGGTAG
AATGAGCGCCTATATAGATTTTATTATTAATTTTATTTGTTATTTTATAAGTGTAATGGAACATAAATAT
CTCCTATTTCTAAGAGTATTTATGTTCCCAAAATATGGCCCTGGGTGGAATTGAACCACCATCTGGCGAT
TATGAGTCGCTTGCTTGAACCTTCCAGCTACAGGGCCTTGATATGCTGATTGACGGAATCGAACCGCCGA
CGTCCTCATTACAAGTGAGGTGCTCTACCTACTGAGCTAAATCAGCGAAATTACGGAGGCGATAGGATTT
GAACCTATGAGTCGCCGGAGCGACTGCCGGTTTTCAAGACCGGTGCATTAAACCACTCTGCCACGCCTCC
AGTCTCCGCGGCAGGATTTGAACCTGTGACATTCTGCTCCCAAAGCAGACGCTCTACCAAACTGAGCTAC
ACGGAGTAAATTAAATTTGAGCGGATAATGAGAATCGAACTCACATCATCAGATTGGAAGTCTGAGGTAA
TGTCATTATACGATATCCGCAAACTTTGGTACGAGAAGTGGGACTCGAACCCACAAGGAAATCATTCCGC
AGCATTTTAAGTGCTGTGCCTTTACCAATTTGACCATTCTCGCGCTGGGAATAAAGGACTCGAACCTTTG
CATCTAGCAGTCAAAGTGCTATGCCTTACCAACTTGGCTAATTCCCAATTATTAACAAAGGCTCTCAAAT
AAGAACCCTTGATGATAGAGGGTATTAATCAGTGCGATATGAGTTAATAATAACAAATAATTCTTAAAGC
ATATTTACCATTTATGATGATACATATTTACGATGCATTCAAGACCCAAAGGATTCTTGAAAATATCATA
TTCAAGAGGACCTTTTTCTGTTTCAATAAAGAAATCAAAGTTAACTGTGTTAAATTTACGGTCTTCCTTA
ACTAATTTAACCTGAGAAGATGAACGGTCAATATAAACCTTTTCAACTTCAAAGTATGTTAAAATGCCAT
AATCATCAATCAAGGCTTTAGCCGCGTCTTGATCATATTTATATCCATTTTCAATGGATGATACTTTCGC
GTAAAGAATCATTATCAACCTTCATCAACAATAGTATGCGTATTGGCATTTACAATTTGCCACCAATCGA
AACGATTGGAACCATAATCTGGTTTATTTTCATTTTCTTTGATAATATCACGGAGTTCATCTTCAGTGGC
GGCTTTCGCGATTAAATCAGCATATCCACCACGAGGATAATAATTATCACCTGCAAAAAGTAAAAAGTTT
GGTTTAATGTTATTGAACTCTTCAAGAGTAATAACTTTTCCTGACGGTTGAACAATCTCTACATATTTAT
ATCCCAATTTTTGAGCAGCATCTACTGCTTCAAGCAAAGTATCATGAGCCCATCCAATTTGACAACCTGG
CTTTTCAGATGGATTAGCCTGATAATCCGCATACACTTTGTACATTCTATTCACCTTTAGAAATTTTATC
CATAACGATAGCAATTAAACCAATTAAAAATGCTACTACAAGTGAAAACACATTTTCTGCTGTAGTTAAT
AATCCGCATATAAATCCAACAAACATTGAAAAACTAAAAGCAGAAGCAGAAATTGCAATAGCAACATTTC
GAATTAATTCACAACGTTTCATTTTATTCTCCTCGGTAGTTGATAGGGTAATAGTATCACAACTAAAACC
CTATGTAAACAACTTTGTGAAATTATTTTAAATCATCTGCCCAATCAAGTTTAAGAGGCTCTTTATATTC
ACGATCTAATACGACCGGAATTTGTACATCACCGCTAAATGATAAGGGTCCAACATTGTAAGACAATGTT
ATATGCGGTGTGTAATCATCAAAATCATGTGTAGCACCTAGTGCCCGCGCATACATGTGTCGACAGCGCA
GATATTCAGAATCTAGCACAAGTACAAGAGTCGATCCATCTTGTGTTTTCCATACTTCTAAATGTCCAGA
AGAAGCTACTTCAAAACTTCCACTCGATGGAACATATGGAACATTTATTCTTGAATAACATATGGTCGAA
TGAATTTTTTCTCTAGGAACTGGATTAGGAACACGTAAAGAGCGCTGGAGTTCTTCCAGCGCATCAAGTG
TTAATTCTGAAAACTTAGCTGCTACATAAAGACCCGTTGAAAAGTCTTTAAATTCCATTATTCTTCATCT
TTTGCTTCATCAGCAGATTCAGCAGTAAGATTCTTGACAGCTTCAACGATTTCTTCAACTTTAATGGTAT
CGCCAGTGATACCTACTGCACGAGCAATTTCAGCCAAAGTTCCTTGCAGAATTTTGGATTCTTCCATCAG
ACGAGCAGCTTGGTCCTGCGTATCAAGAATACGAGATTTCAGAGTTACGATTTCAGCAGACAGTTTTTGT
TCAATAGTTTGTTCAGACATTATAGTACCTTTAGTGTATTTTTAATTTTAGAAAAAAGTTCTTCAAGAGA
ACCATCGTTTGTAATTACTAAATCGCCATCACGAATTGGCAATCCAGCTTCTGTAATATGTGTATCATTG
GATTTTTGACCAGGACGAACTACATGAATTACTGTAGCACCCATCGCCCTAGCCGCATCCATTTCATGAT
CTTGACGAGTATCAGGAACGATATAATAATCATAACCTGAGTTAAATTTATCAAGATAATCTAAAGCAAA
TAATTTTACCCAATACATGCGGTCGAAGTTATTAACAATCAAATCCGTACCTAGGGCTTGCATCAGACGA
CGGACTGACCATTGATCTTCAATATTATTTATAACGTCAATAATCTTATTAAATGCTACGGAATTAACTG
ATTCTTGTCCTTCGTCATCAAAAACAAACACACCTTTAATTGGGCTTTTACCATTAAGATAGCAAAATGC
TTGTTCCATAATCGTGATTACTTCTGATTTAGTCAGATTTAAATTAGTCTCACGATCATAGTCAATTCCT
TCAAACTCTTTACGAGTTAAGCAAGGATAGTCAGTGTTTTCTGCAAATACGCCCCATGCATAAGCCAATG
CATCTTTAATAGGACCAGCAAGTTGGTATTTAACTGCAGAATAATTGCTCATGATAAAATCAGCAGTAGT
ATCTTTTCCACTACGCTTTACACCGCTTAAAAAGATTAGTTTCATGTGTTTCTCCTCAAATTTAATTAAG
ATTATAACACACAAAACTGAAGCATTAAACTTCTGCTATAATTTTACCATCTTTTTCTACTTGAAAATAG
GTGTAAGGAATCGTTGCAGTACATACTAAAGCCGGGTCTGAATCTTCTGTGTAGCTAAATTCTACTTCAG
ATAGGTCAGAAACCCAAGGCTTATAAAAATTTATTGACATCACGATTTCAGTTTTGCTATTATCTAAGAT
GTAAAGCGTAATGTACTCAGGACCTGTTTTTTGGGCAGTATTTTCACCTGTAAGATAGTTACTAGTTCCT
AGCATCCATTCATACATTCCTATCCATGACTTAAGCTCTTCATCAACTATAAATCTCACGATGAGTGGGT
CGTACTCAAATGTAACACCTGGACGTTGTGCTCGGCCTAGTCCAAACGGCCCAGTCACGGTATCAGTAAC
AGGTATCCTAATTCCCGGAATAGGAACTGACTGAGCATTTAAAGTAAAAGCAGATGTAGTATTACTATGC
GGTATTGATACTACAAAGTTAGTTGTATTTGCTTGATTAAAAATTTGTTGCAGAGCTTGCGACATATATT
CCTCATAATGCTTTATAATTGTTGGTGGTATAATGGGTCTAAGTCCCTTCCATTCAATTCCATTTAGAAC
AAACAATAGAAAAGAATGGAAGATAATAGAATTAATTTATTAGACTTCTTAAACGAGCAGAAGTCATAAA
TGGAAATTTTTCTAAAGTTGGCTTTCGCCAATATCTTGGATGACAAGTTGATTTAAAATCAAGAACAATT
TTCTTTGCTTCATCAATAGTGCTAACTCCAAAGTTATCTAACATTATTTTCTTTTCTTTTTCCCACCGTT
TATTAGCTAAAGCAGATTGAAGCTTTTTGTTTTTAAATGTATCATTTTTCTAGAATGAGTTGTGCCTTGT
GTCGGACTCCATCCTCTTCCTAAAATAAATCCCTCAGGAATTATATCTCCATCATGCAATTTTATACATC
TTTTACCATTATTATAATATTTTCGTCCAGTTTGTGTATTTGAAATATTATTTGCATGTTTTCTTTTTAA
CCAACCATAAACTTTATTATTTCTCCTAACATATTTAGTTGAAACCGTCATTTTTATGGCCGCATAAGAT
AATTTTAAAGAATTTGGGTGTATTTTTACTAATAGTTGATGTGCAACATAATGCTCTTCTGGGGTTAAAT
CAACCAAGTTAGAAGCATCATTACTACCGCCTAAACATTTCGGAATAATATGATGTCTTTCTTTATATCC
AGTAAGGGCTCTATTGCGAGCCCTATCAATTAGTGAATTATAAATTTTTTCATAATTCATCGTACATTGC
TCCAAACTTTGTTTGCAGAGAAACGTTTTCCTTTGGAGTAGAAGCTTTGGAGTGGCATTAATACAACGTT
CGCCCAGTCTTTCGGGGCGATTTCAACAAGACTACCCATGATATTACCAGGTATATATGCCTTAATCATT
TGGTCTGCACCCCTAAATCCTTTCACTTGACTCCAATCAATTTTTAATTTCGTTTTATTAGTAATAGTAG
GTGTATTTGAATATTGCTTTAAAAGCTCTTCTAGAAATTGCTGACGAGCTTTAGGTGGAATATAGTGCAA
GTTCAATCCATACATTAAATTATGTTTACCTAAACCGAGGTAAATTATCAAAGGAAATTTATCCCAATAA
GGAAGAGTTTCTTTGTGTTTAGCATCGTAAGCAAAAGCATATATTCGTCCCGGCTGCGGGCGAACAACTT
TATGTCCTTTTACTTGCTTAATAGTTTCAGCAAACCACTTTCTGGTTTTATTATTAATTGCTGCACCTTC
ATTACGAATTTTATCACGCAACGTTTGCCTGAATGAATTTATCATAAGCAGTTGTCTTTCTTGCTTATTG
AGTTTATTCATTGGTTTTGATTCAAGCTTTTGAATCTTTTCAGCCGTTTTAATTCCTGAAGCATATTTTG
ACATTGCCGAAGTAAACGTAGAATATTTAATCCCTCTTTCTTCAGCAAATTGCTTTCCTGTCATTCCTTT
TGCTTTGGCCTTTCTGTATTCAAGACCTATCTGAATCCATTTCTTTTCGTTTAATGATTGCTTAACCTTT
GGAACTTGGGGAGTGCTTTCATTAATTATTTGAAAAATAGCCATTATGCCCCCTTAAAGCCAAGAGCTCG
TAATCCATCTTCTGTTAGAATTCTAAATTTTATTCCACGCTTTTCAGCTAAAGCTTGCGCTGCTTTCCAT
TTGTCAGTATTAACTGAATATGTATAAATTTCATTCATAAATCTTTTCTTCGCTGCAGTTGTTAGATGTG
CTGGTTTAACTGGTGGTTGTGTTTCTTTTTTAGGTTTTATTTCAATAAAAAATTCTTGTCCAGAAGAATC
TTTCATCCAAATATCCATGAAGTATCTACGTTTTTTCCCTTCTGCATTACAAAAATAAGGAATTACTGCT
GTTTCACTACCCCATGCAATAATTTCTGGATTTTTATCTAACCATTCAAAAAAGAATTTTTCCCAATTTG
ATCTATACGTAATTTTTTTAGGGTCACCTCTATACTTTGATATATTTTTAGGAACCCATTTTCCAGAATA
TGCCATTGGATTCTCCTTATAAATAGATAATATATTTATAAACAGGAGGGCCCATGCTCTTTACATTTTT
TGATCCGATTGAATATGCGGCCAAAACGGTGAATAAAAACGCGCCGACTATTCCTATGACAGATATTTTT
AGAAACTATAAAGACTATTTTAAACGCGCTCTTGCGGGATACCGCTTACGTACTTATTATATTAAAGGTT
CACCACGCCCGGAAGAATTAGCAAATGCTATATATGGAAATCCACAGCTGTATTGGGTTTTATTGATGTG
TAATGATAATTATGACCCGTATTATGGATGGATTACTTCGCAAGAAGCTGCTTATCAAGCATCTATACAA
AAATACAAAAACGTAGGTGGAGACCAAATAGTATATCATGTGAATGAGAACGGTGAAAAATTTTATAATT
TAATATCATACGATGATAATCCATATGTTTGGTATGATAAAGGCGATAAAGCTAGAAAATATCCTCAATA
TGAAGGAGCACTTGCTGCGGTCGATACGTATGAAGCGGCTGTTCTTGAAAATGAAAAACTTCGTCAAATA
AAAATAATAGCAAAATCAGACATCAATTCATTTATGAACGACCTTATACGTATAATGGAGAAATCTTATG
GAAATGATAAGTAATAACCTTAATTGGTTTGTTGGTGTTGTTGAAGATAGAATGGACCCATTAAAATTAG
GTCGTGTTCGTGTTCGTGTGGTTGGTCTGCATCCACCACAAAGAGCACAAGGTGATGTAATGGGTATTCC
AACTGAAAAATTACCATGGATGTCAGTTATTCAACCTATAACTTCTGCAGCAATGTCAGGAATTGGAGGC
TCCGTTACTGGACCGGTAGAAGGAACTAGAGTTTATGGTCATTTTTTAGACAAATGGAAAACTAACGGAA
TTGTCCTTGGTACGTATGGTGGAATAGTTCGCGAAAAACCGAATAGACTTGAAGGATTTTCTGACCCAAC
TGGGCAATATCCTAGACGTTTAGGAAATGATACTAATGTATTAAACCAAGGCGGAGAAGTAGGATATGAT
TCGTCTTCTAACATTATCCAAGATAGTAACTTAGACACTGCAATAAATCCCGATGATAGACCACTATCAG
AGATTCCAACCGATGATAATCCAAATATGTCAATGGCTGAAATGCTTCGCCGTGATGAAGGATTAAGATT
AAAAGTTTATTGGGATACCGAAGGATATCCGACAATTGGTATTGGTCATCTTATCATGAAGCAGCCAGTT
CGTGATATGGCTCAAATTAATAAAGTTTTATCGAAACAAGTTGGTCGTGAAATTACAGGAAATCCAGGTT
CTATTACAATGGAAGAGGCGACGACTTTATTTGAGCGTGATTTGGCTGATATGCAACGTGACATTAAATC
ACATTCTAAAGTAGGACCAGTCTGGCAAGCTGTTAACCGTTCTCGTCAAATGGCATTAGAAAATATGGCA
TTTCAGATGGGTGTTGGTGGTGTAGCTAAATTTAACACAATGTTAACTGCTATGTTAGCAGGAGATTGGG
AAAAAGCATATAAAGCCGGTCGTGATTCATTGTGGTATCAACAAACAAAAGGCCGTGCATCCCGTGTTAC
CATGATTATTCTTACGGGGAATTTGGAATCATATGGTGTTGAAGTGAAAACCCCAGCTAGGTCTTTATCG
GCAATGGCTGCTACTGTAGCTAAATCTTCTGACCCTGCTGACCCTCCTATTCCAAATGACTCGAGAATTT
TATTCAAAGAACCAGTTTCTTCATATAAAGGTGAATATCCTTATGTGCATACAATGGAAACTGAAAGCGG
ACATATTCAGGAATTTGATGATACCCCTGGGCAAGAACGATATAGATTAGTTCATCCAACTGGAACTTAT
GAAGAAGTATCACCGTCAGGAAGAAGAACAAGAAAAACTGTTGATAATTTGTATGATATAACAAATGCTG
ATGGTAATTTTTTGGTAGCCGGTGATAAAAAGACTAACGTCGGTGGATCAGAAATTTATTACAACATGGA
TAATCGTTTACATCAAATCGATGGAAGCAATACGATATTTGTTCGAGGAGATGAAACGAAAACTGTTGAA
GGTAATGGAACTATCCTAGTTAAAGGTAATGTTAAAGTAGTTATTCAAGGAACAGCAGATATAACTGTTG
AACAGGAAGCATACATAACTGTTGAAAAAGACACGACTGTTAATGTTAACCAAAACGCAGACATAAGTGT
TAAAAATAAAGCAACTGTTAATGCTGAAAATATGGATGTCAACGTTGAGCAAGATTTAAATTTTTCAGCG
ACAAATATTAATTTAAGTGCATCTAATACTGTTCATATGGATGGCGGGGTTCTTTCTAAAGTATCAGGTG
GAAACGTACAGGTTGGTTAATATGAATTATAACGAAATTGTTGATGAATTAGTTGATACCATACAATCAG
CTTGTTCAATTATTCCCGAAGGTTATTATAGACGAGTTAAATGGGAATTATACAATCCCAATAAAGAAAT
GATTCAACCCGATAATGGGGTTGAATGGGACACTGAAATTATTAAATTAGATACCCATCTTTACACCGAA
AATCCATTTGGTCATTCTTCTGATACATTTACTGAATCATCTGATGGAGAAACCCAAAATGGTGTTTTTT
GTCATAAAATCGGCGTGTATTTTCCAACTCAAACTGCGTTAGAAGATTACGTTGAACAAATTGGTGCAAC
TTTACTTCCAGGTAATACTTGGTATGGTGCTGATTTATCGAAACGTGAATTTTTTAAAACTGAAATTGAA
TATGATATGTATCGCATTGAAAATCGCGGAGGTACATGGCATCATACGGGTCCTAGAATAGATGCTAGGA
CAATGATCGGTGTTAACAATGACTATACAATGTATGTTAACTTTAACGGTTTAGGAGATTATCGAAGAGC
ATATTTAAAATATTATGAAGATAAACCATGCACATATGTCGGTTTAACACTAAATTTAAATATAGATACA
TCAATTCCCGGTATTCCTTATTCACCTCCATCAATTATTGGAGAGCTTCCACTTAATGCAATTTCATGCG
TTAATTTTACTGCCCAATTTCCATACAATGGCTTAACATCTGCAATTATTGAGGCTTGGAACACCTCAAG
AGATTCATTTAAACTATATTGGGATATGTTGCCTGGTATGCCGGCAATTAGCGGAAGTGATTTTGAAAAA
TATTTTAATTCGGCATATACACATTTATCTGTAGCAATGGAAGAGCTTGGAAATTCGGCAATTGCCATGT
GTCAATATGTTCAGCAACAAGCCTTTATGGTTTTTAAAAATTCTGTTTCACAAGTTCTAAATATTGTCGG
TGGCGGATGGGATTTATTAAAAAGTTTTTTACCTAAAATAACAATAATGGGCATATCTATTGATATTGAA
GATTTATGTACATCAACAGATGGTGTTCAAAAATTGAAGGAAACCTTTGAAAATTTTAATCTGGAAGATA
CTATTAGTTCAATTTATTCTGCAATGGGTTCTGCATATGACTATTCTATAGAACGCGTTAAAATGTATTC
GCGGGATTTAGTTGATGCAATAACAGATTTATATGATTGGGCCTGGTCAAAATTAATGATGGCCGGTGTC
GCTTTATCAAAATTATGTGTTGATTTAGCACAAATCTGGAGCATGCCACCAATTATTCCAAATCCAGTAT
GGTCTGTTATCACTTTAGTGAAGGAAATGATGAAACAAATTCCTCCATTAGATATGATTATGTCAGGTAA
TTTTCCTGGATTTACTGCTTCTGATGTATATCAGATGGTTATGTCTATCGTATCTGAAAAAATTAAACAA
GTTTATACTGAAATAGAATCATTAAAAACCCAAGCATTGGATGTATGGAATGAAATTAAACTAAAAACAC
AGGAATATAAAAAGCAAACGATTGAATTTAAACAATATTTATCAGGAATGGCTGAAAAGGTTGAAGATGA
AATAACTATAGCAAAAAAGAAAGCGTTACAAGAAGCTGAATCCGCTTTAAATGTTTTAAAGGATAAATAT
AACAGTATTAAAGACTTAATAAAAAATAAACAGATTTCTGTGTCTGATGTATTAGATTTAGCTTTGACTG
AATTTCGAAAAATTCCATTAATTTCACAAATGGAATCATTATTATCTTTAGCTGGAGCATCTATCGATGA
TATAATGAAAGTATATGAAAATAGCGTTACTAAAGCAAAATCATTATATCACGAATTCACCGATGGCGCT
CGGTCAATGAAAGATCTATGCAAATCATTATACAATCAAATTTCGACTTTATGTTTGAGTAAGGTTGTGC
AATGGATTAATAAAATGCTTGGAATATTTGGATTAAGTATTACATTTCCAACAGTATCAATATGCATTCC
ATGCTTAAAAACTCCTATGAGGAATTAAAATGACAACTCCTGTAAATTATCAATTAACAAGAACAGCAAA
TGCTATTCCCGAGATATTCGTCGGGGGTACATTTGCTGAAATAAAACAAAACCTCATTGAATGGCTTAAT
GGTCAAAATGAATTTTTGGATTATGATTTTGAAGGCTCAAGATTAAACGTTTTGTGTGACCTTTTGGCTT
ATAATACATTGTACATTCAGCAGTTTGGTAATGCTGCCTTGTATGAAAGCTTTATGCGTACTGCTAATTT
GCGTAGTTCAGTAGTTCAAGCTGCACAAGATAATGGATATTTACCTACTTCAAAATCAGCTGCTCAAACT
GAAATTATGCTAACTTGTACAGATGCATTGAATAGAAATTACATTACTATTCCTCGCGGTACTCGCTTTT
TAGCATATGCAAAGGATACTTCCGTTAATCCTTATAACTTTGTATCTACCGAAGATGTTATTGCTATTCG
CGATAAAAATAACCAATATTTTCCGCGTTTAAAATTAGCCCAGGGACGTATAGTAAGAACTGAAATCATT
TATGATAAATTAACACCTATTATCATTTATGACAAAAATATAGATAGAAACCAAGTTAAACTATATGTTG
ATGGAGCAGAATGGATTAACTGGACAAGAAAGTCAATGGTTCATGCTGGTTCTACATCAACAATTTACTA
CATGCGTGAAACTATTGATGGAAATACTGAGTTTTATTTTGGTGAAGGCGAGATTTCTGTTAATGCGGCA
GAAGGAGCATTGACTGCTAATTATATTGGAGGTCTTAAACCTACCCAGAACTCTACGATTGTTATTGAGT
ACATCAGTACTAACGGTGCAGATGCGAATGGCGCAGTCGGATTTTCATATGCAGATACATTAACAAATAT
AACTGTCATCAACATTAATGAAAATCCAAACGATGACCCAGATTTTGTTGGGGCAGATGGCGGCGGCGAT
CCAGAAGATATTGAACGTATTCGCGAATTGGGTACTATTAAACGCGAAACCCAGCAACGCTGCGTAACTG
CGACTGACTATGATACATTCGTTTCAGAGAGATTTGGTTCTATTATTCAAGCAGTTCAGACTTTCACTGA
TTCTACTAAACCTGGTTATGCATTTATTGCTGCTAAACCTAAATCGGGACTATATTTAACTACTGTACAG
CGCGAAGATATTAAAAATTATCTCAAAGACTATAATTTAGCTCCTATTACGCCATCAATTATTTCTCCTA
ATTATCTTTTTATTAAGACTAATTTAAAAGTCACATATGCTTTAAATAAGCTGCAAGAATCCGAACAGTG
GCTTGAAGGTCAAATAATTGATAAAATTGATCGTTATTATACCGAAGACGTAGAAATTTTTAACTCATCT
TTCGCTAAATCTAAGATGTTGACATATGTAGATGATGCAGATCATTCTATCATTGGTTCATCAGCGACAA
TTCAAATTGTTCGTGAAGTACAAAACTTCTATAAAACGCCTGAAGCAGGTATTAAATACAATAATCAAAT
AAAAGATCGTTCTATGGAATCTAATACGTTTTCATTTAATTCTGGACGAAAGGTTGTAAATCCTGATACT
GGTTTAGAAGAAGATGTATTATATGACGTTCGCATAGTATCAACAGACCGAGATTCTAAAGGAATTGGTA
AAGTTATTATTGGTCCATTTGCTTCTGGCGATGTTACAGAAAATGAAAACATTCAGCCGTATACAGGCAA
CGATTTTAACAAATTAGCAAATTCTGATGGACGCGACAAATACTATGTTATCGGTGAAATAAATTATCCA
GCTGATGTGATTTATTGGAATATCGCTAAAATTAATTTAACATCTGAAAAATTTGAAGTTCAGACTATTG
AATTATATTCTGACCCAACCGATGATGTTATCTTTACTCGCGATGGTTCACTGATTGTATTTGAAAATGA
CTTACGTCCACAATACTTAACTATCGATTTGGAGCCTATATCACAATGACAGTAAAAGCACCTTCAGTCA
CTAGTCTCAGAATTTCCAAGTTATCCGCAAATCAGGTGCAAGTACGCTGGGATGACGTTGGTGCTAATTT
CTACTATTTTGTAGAAATCGCTGAGACAAAAACAAACTCGGGGGAAAATCTCCCGAGTAATCAATACAGA
TGGATTAACTTAGGATATACTGCAAATAACAGCTTCTTTTTTGATGATGCTGACCCATTGACATCATACG
TTATTAGAGTAGCTACAGCTGCGCAAGATTTTGAGCAGTCTGATTGGATTTATACCGAAGAGTTTGAAAC
TTTTGCTACAAATGCTTATACATTTCAAAACATGATTGAAATGCAATTAGCTAATAAATTCATTCAGGAA
AAATTTACTCTTAATAATTCTGATTACGTTAATTTTAATAATGACACTATAATGGCTGCATTGATGAATG
AATCATTTCAGTTCAGCCCATCATATGTTGATGTTTCATCAATAAGTAATTTTATTATTGGTGAAAATGA
GTACCATGAAATACAGGGTTCTATTCAGCAAGTATGTAAGGATATTAACCGAGTTTATTTGATGGAATCA
GAAGGGATTCTATATCTTTTTGAGCGTTATCAACCTGTAGTTAAAGTATCCAATGATAAAGGACAAACCT
GGAAAGCTGTAAAGCTCTTCAATGACCGCGTAGGATATCCTTTATCTAAGACAGTATATTACCAATCTGC
GAACACAACATACGTTCTAGGATACGACAAGATTTTCTATGGCCGCAAATCTACTGATGTTAGATGGTCA
GCTGATGATGTCAGATTTAGTTCTCAAGATATAACATTCGCTAAACTTGGCGACCAATTACATTTAGGAT
TTGATGTAGAAATTTTTGCCACTTACGCAACTTTGCCAGCGAATGTATATCGCATTGCAGAAGCTATTAC
TTGCACCGATGATTACATTTACGTTGTCGCCAGAGATAAAGTTAGATACATAAAAACGAGTAATGCACCT
ATAGATTCTGATCCATTATCTCCAACATATTCGGAAAGGCTTTTTGAACCTGATACAATGACTATAACCG
GAAATCCTAAAGCAGTATGCTATAAAATGGATTCTATCGGTGATAAAGTTTTTGCTCTTATTATTGGTGA
AGTTGAAACATTAAATGCTAATCCTAGAACATCAAAAATAATTGATTCTGCTGATAAAGGAATATATGTT
TTAAATCACGACACAAAAACGTGGAAAAGAGTTTTTGGTAATACTGAAGAAGAAAGAAGACGTATTCAAC
CTGGATATGCGAATATGTCAACTGACGGTAAATTAGTTTCTCTGTCTTCGAGCAATTTTAAATTTTTAAG
CGATAACGTTGTTAATGACCCTGAAACTGCAGCAAAATATCAGTTAATTGGTGCCGTTAAATATGAATTT
CCTCGTGAATGGTTAGCTGATAAGCATTATCATATGATGGCATTTATAGCGGATGAAACATCTGATTGGG
AGACTTTTACTCCTCAACCAATGAAATACTACGCAGAACCATTCTTTAACTGGTCTAAAAAATCTAACAC
ACGTTGTTGGATAAACAACTCTGATAGGGTTGTAGTAGTTTATGCTGATTTAAAATATACTAAAGTTATA
GAAAACATTCCTGAAACATCACCAGATAGATTAGTTCATGAATACTGGGATGATGGTGATTGCACTATAG
TAATGCCAAATGTTAAATTCACTGGATTTAAAAAATATGCGTCTGGGATGCTTTTCTATAAAGCCTCCGG
TGAAATAATTTCTTACTATGATTTTAACTATCGTGTTAGAGACACCGTAGAAATTATTTGGAAGCCAACT
GAAGTATTTTTAAAAGCATTTTTACAAAACCAAGAGCATGAAACTCCTTGGTCGCCTGAAGAAGAGCATG
GATTAGCTGACCCTGATTTAAGACCATTGATTGGCACAATGATGCCTGATTCTTATTTGTTACAGGATTC
GAATTTTGAGGCATTTTGCGAAGCATATATTCAATATCTTTCTGATGGATATGGAACCCAATATAACAAT
TTACGAAATTTAATTCGTAACAAATATCCACGAGAAGAGCATGCATGGGAATATTTGTGGTCAGAGATAT
ATAAAAGAAACATTTATTTAAATGCTGACAAACGTGATGCTGTTACAAGATTTTTTGAATCACGTAGCTA
TGATTTTTATTCTACTAAAGGAATTGAAGCATCATACAAATTTCTTTTTAAAGTTCTTTATAATGAAGAG
GTTGAAATTGAAATTGAATCTGGGGCTGGTACTGAATATGATATAATCGTTCAATCTGATTCTTTAACTG
AAGATTTAGTAGGACAAACGATTTATACAGCTACAGGAAGATGTAATGTTACTTATATAGAAAGAAGTTA
TTCTAACGGTAAATTGCAATGGACCGTAACTATTCATAATCTTTTGGGAAGATTAATTGCCGGTCAAGAA
GTTAAAGCAGAAAGACTCCCTAGTTTTGAAGGCGAAATTATTCGCGGGGTTAAAGGGAAGGATTTGCTTC
AAAATAATATAGACTATATTAATAGAAGTAGATCATATTATGTAATGAAAATTAAATCCAATTTACCTTC
TTCCCGCTGGAAATCTGACGTTATTCGTTTTGTTCATCCAGTAGGATTTGGATTTATAGCAATTACTCTT
TTAACAATGTTTATTAATGTTGGTTTAACTCTTAAACACACAGAGACTATAATTAATAAATACAAAAACT
ACAAATGGGATTCTGGATTGCCTACTGAATATGCTGATAGAGTAGTTAAATTAACTCCAACTGGTGAAAT
TGAGCATGATTCGGTAACAGGCGAAGCAATTTACGAGCCTGGCCCAATGGCTGGTGTAGAATATCCTCTT
CCTGATGACTATAATGCTGAAAATAACAATTCAATATTTCAAGGTCAATTGCCGTCTGAACGACGTAAAT
TAATGAGTCCTTTATTCGATGCATCTGGAACAACATTTGCACAATTTAGGGATTTAGTTAATAAACGTCT
AAAAGATAATATAGGAAATCCAAGAGACCCTGAAAATCCAACACAGGTTAAAATAGATGAATGATTCAAG
TGTTATCTATCGTGCGATAGTTACTTCAAAATTTAGAACAGAAAAAATGTTGAATTTTTATAATTCAATT
GGAAGTGGTCCGGATAAAAACACTATCTTTATCACATTTGGAAGATCAGAACCATGGTCATCAAATGAAA
ATGAGGTGGGCTTTGCTCCACCTTATCCAACTGATTCTGTATTAGGTGTAACTGACATGTGGACTCATAT
GATGGGAACTGTAAAGGTTCTTCCATCTATGCTTGATGCAGTTATTCCTCGTCGAGATTGGGGAGATACT
AGATATCCGGATCCATACACATTTAGAATTAACGATATTGTAGTGTGTAACTCAGCTCCTTACAATGCTA
CTGAATCAGGCGCAGGCTGGTTAGTATATCGCTGTTTAGATGTTCCTGATACTGGAATGTGCTCAATTGA
GTCTTTAACTGATAAGGATGAATGCCTTAAGTTAGGTGGAAAATGGACTCCTTCTGCTAGGTCAATGACT
CCTCCTGAAGGTCGAGGAGATGCGGAAGGAACAATCGAGCCTGGAGACGGATATGTTTGGGAATATCTTT
TTGAGATTCCGCCTGATGTATCTATAAATAGATGCACGAATGAATATATCGTGGTTCCTTGGCCTGAGGA
ATTAAAAGAAGACCCGACCAGATGGGGGTATGAAGATAATCTCACTTGGCAACAAGATGATTTTGGATTA
ATTTACCGCGTTAAGGCAAATACTATCCGTTTTAAAGCATATTTAGATTCAGTTTATTTTCCTGAAGCTG
CATTGCCAGGAAATAAAGGATTTAGACAAATATCAATAATCACGAATCCTCTTGAAGCTAAAGCTCATCC
AAATGACCCAAACGTTAAAGCTGAAAAGGATTATTATGATCCGGAAGATTTAATGAGGCATTCGGGCGAA
ATGATTTATATGGAAAATAGGCCACCTATTATCATGGCAATGGATCAAACAGAAGAAATCAATATTCTGT
TTACATTTTAACTTAAGGGAGCCCATGGGCTCCCTTTTTCTTTATAAATACTATAAACTCATAAGGAAAC
CGCTATGTTCATTCAAGAACCAAAGAAATTGATTGATACCGGCGAAATTGGTAACGCTTCTACTGGTGAT
ATCTTATTCGACGGTGGTAATAAAATTAATAGTGATTTTAACGCAATTTATAATGCGTTTGGCGATCAAC
GTAAAATGGCAGTAGCAAATGGAACTGGAGCAGATGGCCAAATTATCCATGCTACTGGATATTATCAAAA
ACACTCTATTGCAGAGTACGCAACTCCAGTGAAAGTTGGCACTAGACATGATATTGATACCTCTACTGTA
GGTGTTAAAGTTATCATTGAAAGAGGCGAACTCGGCGATTGTGTTGAATTCATTAACTCTAATGGATCAA
TATCAGTTACTAATCCTTTGACAATTCAAGCTATTGATTCAATTAAAGGTGTTTCAGGTAATTTAGTAGT
AACTAGCCCATATAGTAAAGTTACTTTACGCTGTATTTCATCTGATAATTCTACTTCGGTTTGGAATTAT
TCTATTGAAAGTATGTTTGGACAAAAGGAATCACCAGCTGAAGGTACATGGAATATTTCTACATCTGGAT
CAGTTGACATTCCATTATTTCATCGTACTGAATACAATATGGCTAAATTGCTAGTTACGTGCCAATCGGT
AGATGGAAGAAAAATTAAAACAGCAGAAATAAATATTCTTGTGGATACTGTTAATTCAGAGGTCATTTCT
TCTGAATATGCTGTCATGCGAGTTGGGAATGAAACCGAAGAAGACGAAATCGCTAATATTGCATTTAGTA
TTAAAGAAAATTATGTAACGGCGTCTATAAGTTCTTCAACTGTCGGTATGAGAGCAGCAGTTAAAGTTAT
CGCTACGCAGAAAATCGGGGTGGCTCAATAATGAAACAAAATATTAATATCGGTAATGTTGTAGATGATG
GTACCGGTGACTACCTGCGTAAAGGTGGTATAAAAATAAATGAAAACTTTGATGAGCTTTATTACGAGCT
TGGTGATGGAGATGTTCCATATTCAGCCGGTGCCTGGAAAACTTATGATGCTTCATCTGGTCAAACATTA
AAAGCTGAATGGGGAAAATCATACGCTATTAATACCTCTTCTGGAAGAGTGACTATAAATCTTCCAAAAG
GAACAGTTAATGATTACAACAAGGTAATTAGAGCTAGAGACGTATTTGCTACATGGAACGTCAACCCAGT
TACACTAGTAGCTGCTTCCGGTGATACGATTAAAGGGTCTGCAGTACCAGTTGAAATTAATGTTCAATTC
AGCGATTTAGAACTAGTGTATTGCGCCCCAGGACGTTGGGAATATGTCAAAAATAAGCAAATTGACAAAA
TTACCAGTTCAGACATTAGTAATGTAGCTCGTAAAGAATTTTTAGTTGAAGTCCAAGGACAAACAGACTT
TTTAGATGTTTTCCGTGGAACTAGCTATAATGTAAATAACATCAGAGTAAAACATCGTGGTAACGAATTG
TATTATGGCGATGTATTTAGTGAAAACAGCGATTTTGGCTCTCCGGGCGAAAATGAAGGAGAACTAGTTC
CTCTTGATGGATTTAATATTCGATTAAGACAGCCTTGTAATATTGGTGACACTGTTCAAATTGAAACATT
TATGGATGGTGTATCACAATGGAGAAGTTCATATACAAGACGTCAAATTAGATTGTTAGATTCAAAATTA
ACGTCAAAAACTTCTTTAGAAGGAAGCATTTACGTTACTGATTTATCAACAATGAAATCAATTCCATTTT
CAGCTTTTGGATTAATTCCAGGTGAACCTATTAATCCTAATTCTCTTGAGGTTCGTTTTAATGGAATTTT
ACAAGAATTGGCTGGAACAGTTGGAATGCCATTATTTCATTGTGTTGGTGCTGATTCAGACGACGAAGTA
GAATGCTCTGTTTTAGGTGGAACTTGGGAACAGTCTCACACAGACTATTCAGTTGAAACTGATGAAAACG
GCATACCAGAAATTTTACATTTCGATAGAGTATTTGAGCATGGCGACATTATCAATATCACCTGGTTTAA
TAATGATTTAGGCACATTATTAACAAAAGATGAGATTATTGATGAAACTGATAATCTCTATGTATCGCAA
GGACCAGGAGTAGATATTTCCGGTGATGTAAATTTAACAGACTTCGATAAAATTGGTTGGCCAAATGTAG
AAGCAGTTCAATCTTATCAACGCGAATTTAACGCTGTTTCAAATATCTTTGATACGATTTATCCTATTGG
AACTATATATGAAAACGCTGTTAATCCAAATAACCCTGTTACATATATGGGATTCGGCTCATGGAAATTA
TTTGGGCAAGGAAAAGTTTTAGTTGGATGGAATGAAGATATTTCGGACCCTAACTTTGCTCTAAATAACA
ACGATTTAGATTCGGGTGGAAATCCTTCACATACTGCGGGCGGAACAGGTGGTTCTACTTCTGTTACATT
GGAAAATGCTAATCTTCCTGCAACCGAAACAGATGAAGAAGTTCTAATAGTTGATGAAAATGGATCAGTC
ATTGTTGGTGGATGTCAATACGATCCAGATGAATCTGGTCCAGTTTACACGAAATACCGTGAAGCTAAAG
CATCTACTAACTCTACTCACACTCCGCCAACATCAATAACTAACATTCAACCATATATTACAGTTTATCG
TTGGATAAGGATTGCATAATGAGTTTACTTAATAATAAAGCGGGAGTTATTTCCCGCTTAGCCGATTTTC
TTGGTTTTAGACCTAAAACTGGCGACATCGATGTAATGAATCGTCAATCAGTTGGGTCAGTGACAATTTC
TCAATTAGCGAAAGGATTTTATGAACCAAATGTAGAATCAGCTATTAATGATGTTCATAATTTTTCTATA
AAAGACGTTGGTACAATTATTACTAATAAAACTGGTGTTTCTCCTGAGGGTGTTTCTCAAACTGATTATT
GGGCATTTTCGGGAACTGTAACAGATGATTCGCTTCCTCCTGGTTCTCCTGTTACTGTATTAGTATTTGG
TCTTCCAGTTTCAGCAACAACCGGAATGACAGCTATTGAGTTTGTCGCCAAAGTTCGTGTTGCTCTGCAA
GAAGCTATTGCGTCATTTACTGCTATCAATTCATATAAAGACCATCCAACAGATGGTAGTAAATTAGAAG
TTACTTATTTAGATAATCAGAAACATGTATTAAGCACATATTCCACATATGGAATAACTATTTCCCAAGA
AATTATTTCAGAATCTAAGCCTGGATATGGCACATGGAATTTGCTTGGTGCACAAACTGTAACTTTAGAT
AATCAGCAAACTCCAATAGTACTTTATCATTTTGAGAGAACAGCATGAGTAATAATACATACCAACACGT
TTCTAATGAATCTCGCTATGTAAAATTTGATCCAACTGGTACAAATTTTCCGGCAGAGATTACTGATGTT
CAGGCTGCTATAGCAGCCATTTCTCCTGCTGGTGTAAATGGAGTTCCTGATGCATCATCAACAACAAAAG
GAATTTTATTTCTTGCCACTGAACAGGAAGTTATCGACGGAACTGATAATACCAAAGCAGTTACACCAGC
AACGTTGGCAACAAGATTATCTTATCCAAACGCAACTGAAACTGTTTATGGATTAACAAGATATTCAACC
AATGATGAAGCAATTGCCGGAGTTAATAATGAATCTTCTATAACTCCCGCTAAATTTACTGTTGCCCTTA
ATAATGCCTTTGAAACACGAGTTTCAACTGAATCATCAAATGGAGTTATTAAAATTTCATCTCTACCGCA
AGCATTAGCTGGCGCAGATGATACTACTGCGATGACTCCGTTAAAAACGCAGCAGTTAGCTATTAAACTA
ATTGCGCAAATCGCTCCTTCTGAAACCACAGCTACCGAATCGGACCAAGGCGTTGTTCAATTAGCGACAG
TAGCTCAAGTTCGTCAAGGAACCTTAAGAGAAGGCTATGCAATTTCTCCTTATACGCTAATGAATTCTAC
TGCTACTGAAGAATATAAAGGCGTAATTAAATTAGGAACACAATCAGAAGTTAACTCGAATAATGCTTCT
GTTGCGGTTACTGGCGCAACTCTTAATGGTCGTGGTTCTACAACGTCAATGAGAGGCGTAGTTAAATTAA
CTACAACCGCCGGCTCACAGAGTGGAGGTGATGCTTCATCAGCATTAGCTTGGAATGCTGATGTTATCCA
CCAAAGAGGTGGTCAAACGATTAATGGAACACTTCGCATTAATAATACGCTCACAATAGCTTCAGGCGGA
GCAAATATTACCGGAACAGTTAACATGACCGGTGGTTATATTCAGGGTAAGCGTGTTGTAACACAGAATG
AAATAGATAGAACTATTCCTGTCGGAGCTATTATGATGTGGGCGGCTGATAGCCTTCCTAGTGATGCTTG
GCGCTTTTGTCATGGCGGAACTGTTTCAGCGTCGGATTGCCCATTATATGCTTCTAGAATTGGAACAAGA
TACGGCGGAAGCTCATCAAATCCTGGATTACCTGATATGCGTGGTCTTTTTGTTCGTGGCTCTGGTCGTG
GCTCTCACTTAACAAATCCAAACGTTAATGGTAATGACCAATTTGGTAAGCCTAGATTAGGCGTAGGTTG
TACCGGTGGATATGTTGGCGAAGTGCAAAAACAGCAGATGTCTTATCATAAACACGCTGGCGGATTCGGC
GAGGCAGATGATTCTGGAGCATTTGGTAATACCCGTAGATCAAATTTTGTTGGTACACGTAAAGGACTTG
ACTGGGATAACCATTCATACTTCACCAATGATGGATATGAAATCGACCCAGCATCACAACGAAATTCCAA
ATATACACTAAATCGTCCTGAATTAATTGGAAATGAAACACGTCCATGGAACATTTCTTTAAACTACATA
ATTAAGGTAAAAGAATGACAGATATTGTACTGAATGACTTACCATTCGTTGACGGCCCTCCTGCAGAGGG
CCAGAGCCGCATTTCCTGGATTAAAAACGGCGAAGAAATATTAGGAGCTGACACACAGTATGGAAGTGAA
GGCTCAATGAATAGACCTACAGTTTCTGTACTAAGAAATGTTGAAGTTCTTGATAAAAACATTGGAATAC
TTAAAACATCTTTAGAATCCGCGAATAGTGATATTAAAACAATTCAGGGCATCTTAGATGTATCTGGTGA
TATTGAAGCTTTGGCCCAAATAAGTATCAATAAAAAGGATATTTCTGACCTTAAAACGCTAACCAGTGAA
CATACAGAAATATTAAATGGAACTAATAGTACGGTTGACAGCATTCTTGCTGATATTGGTCCATTTAACT
CCGAGGCCAACTCTGTATACAGAACGATCAGAAATGATTTACTGTGGATAAAGCGTGAACTTGGGCAATA
TACAGGCCAAGATATTAATGGTCTTCCTGTTGTAGGAAATCCTAGCACAGGAATGAAGCATCGCATTATT
AATAATACTGATGTCATCACTTCACAGGGAATACGTTTAAGCGAATTAGAAACAAAATTTATTGAATCTG
ATGTAGGTTCTTTAACTATTGAAGTTGGTAATCTTCGTGAAGAGCTTGGACCAAAACCACCATCGTTTTC
ACAAACCGTTTACAGCCGCTTAAATGAAATTGACACTAAACAGACAACAGTTGAATCTGACATTAGTGCT
ATTAAGACCTCAATAGGATATCCAGGAAATAATTCGATTATTACGAGTGTTAATACAAACACTAATAATA
TTGCATCTATCAATTTAGAGCTAAATCAAAGTGGAGGTATTAAACAGCGTTTAACCGTTATTGAAACTTC
TATTGGTTCAGATGATATTCCTTCGAGTATTAAAGGCCAAATCAAAGATAATAAAACTTCAATCGAAGCT
CTAAATGGAATCGTCGGTGAAAACACTTCATCCGGTTTAAGAGCGAATGTTTCGTGGTTAAACCAAATTG
TTGGAACTGATTCTAGCGGTGGACAACCTTCTCCTCCTGGGTCTCTTTTAAACCGAGTTTCTACAATTGA
AACTTCTGTTTCAAGCTTGAACAACGATGTTCAGAACCTACAAGTAGAGATTGGTAATAACAGCACAGGA
ATTAAAGGGCAAGTTGTAGCGTTAAATACTTTAGTAAATGGAACTAATCCAAACGGTTCAACTGTCGAAG
AACGTGGATTAACCAATTCAATAAAAGCTAACGAAACCAACATTGCATCAGTTACACAAGAAGTGAATAC
AGCCAAAGGTAGTATATCTTCTCTGCAAGGTGATGTTCAAGCTCTACAAGAAGCAGGTTATATTCCTGAA
GCTCCAAAAGATGGTCAAGCTTACGTTCGTAAAGACGGCGAATGGGTATTACTTTCTACCTTTTTATCAC
CAGCATAACATGGGGCCGCAAGGCCCCAAAGGATTTTTAAATGTCAGGATATAATTCTCAGAATCCAAAG
GAACTCAAAGATGTCATTCTAAGACGTTTAGGGGCTCCAATTATTAATGTTGAGTTAACACCCGATCAAA
TCTACGATTGCATCCAGCGTGCCCTAGAATTATACGGTGAATACCATTTTGATGGACTTAACAAAGGTTT
TCATGTATTTTATGTAGGAGATGACGAAGAAAAATATAAGACCGGAGTCTTCGATTTAAGAGGTTCAAAT
GTATTCGCAGTAACTCGCATTCTTCGCACGAATGTTGGATCAATAACGTCAATGGACGGAAACGCTACAT
ATCCATGGTTTACTGACTTTCTTTTGGGAATGGCTGGTATTAATGGTGGCATGGGGACTTCTTGCAATAG
ATTTTATGGGCCAAATGCCTTTGGAGCTGATTTAGGATATTTTACTCAGCTTACCAGTTACATGGGAATG
ATGCAAGATATGCTTTCGCCTATTCCAGACTTTTGGTTTAATTCAGCAAATGAACAACTCAAAGTCATGG
GAAACTTCCAAAAATACGATTTAATTATTGTAGAAAGCTGGACTAAATCATATATTGATACTAATAAAAT
GGTTGGAAATACAGTAGGATATGGAACAGTCGGTCCACAAGATAGCTGGTCATTATCTGAACGATATAAT
AACCCAGACCACAATTTAGTTGGTCGCGTTGTTGGTCAAGACCCAAATGTTAAGCAAGGCGCTTATAATA
ATCGTTGGGTGAAAGACTATGCTACAGCTTTAGCTAAAGAATTAAATGGCCAAATTTTAGCACGTCACCA
AGGCATGATGCTTCCTGGCGGTGTTACAATTGATGGACAGCGCTTAATAGAAGAAGCTCGATTAGAAAAA
GAAGCACTGCGCGAAGAATTATACTTGCTCGATCCTCCATTTGGAATTTTGGTAGGTTAATATGGCTACT
TATGATAAAAATCTTTTTGCTAAATTAGAAAATCGCACTGGTTATTCTCAGACTAATGAAACTGAAATAC
TAAATCCTTATGTAAATTTCAATCATTATAAAAACAGCCAAATATTAGCTGATGTATTAGTGGCTGAAAG
CATTCAAATGCGAGGTGTAGAATGCTATTATGTTCCAAGAGAGTATGTTTCCCCTGATTTGATATTTGGC
GAAGACTTAAAAAATAAATTTACTAAAGCTTGGAAATTCGCTGCATATTTAAATTCATTCGAAGGATATG
AAGGAGCTAAATCGTTCTTTAGTAATTTTGGTATGCAAGTACAGGATGAAGTTACTTTGTCAATTAATCC
AAACTTGTTTAAACACCAAGTAAATGGAAAAGAACCTAAGGAAGGCGATTTAATATATTTTCCTATGGAT
AACAGCTTATTCGAAATTAACTGGGTTGAACCATATGATCCATTTTATCAATTAGGCCAAAATGCTATTC
GTAAAATTACGGCAGGTAAGTTCATTTATTCCGGTGAAGAAATTAATCCAGTTCTACAGAAAAATGAAGG
AATTAACATTCCAGAATTTAGTGAATTAGAATTAAATCCTGTTCGCAATCTTAATGGCATTCATGATATT
AATATTGATCAGTATGCTGAAGTAGATCAAATTAATTCTGAAGCTAAAGAATATGTTGAACCTTATGTTG
TTGTCAATAACAGAGGCAAATCTTTCGAATCTAGCCCATTTGATAATGATTTCATGGATTAATAAATATT
ATAAACTAATTAAAGCCCAGATTAGGAGAAATCATGTTTGGTTATTTTTATAATTCGTCTTTTAGACGAT
ATGCTACCTTGATGGGCGATTTGTTTTCAAATATCCAAATCAAACGTCAGTTAGAATCTGGTGATAAGTT
TATACGTGTTCCTATTACGTATGCATCAAAGGAACACTTCATGATGAAATTAAATAAATGGACGTCGATA
AATTCACAAGAAGATGTAGCTAAAGTTGAAACTATTCTACCTCGTATAAATTTACATTTAGTTGATTTTA
GCTATAATGCTCCATTTAAAACAAACATTTTAAATCAGAATTTACTGCAAAAAGGCGCAACTTCCGTAGT
ATCACAGTATAATCCATCTCCTATTAAAATGATTTATGAATTGAGTATCTTTACTCGCTACGAAGACGAT
ATGTTTCAAATAGTTGAACAGATTCTTCCATATTTTCAACCTCATTTTAATACAACTATGTACGAACAGT
TTGGAAATGATATTCCATTTAAAAGGGATATTAAAATTGTACTGATGTCTGCTGCTATAGACGAATCTAT
AGATGGAGATAATTTATCTCGTCGTAGAATTGAATGGTCACTAACATTTGAAGTAAACGGATGGATGTAT
CCTCCAGTAGATGATGCAGAAGGATTAATTCGTACTACTTATACAGATTTTCACGCCAATACGAGAGATT
TGCCTGATGGCGAAGGTGTTTTTGAATCTGTCGATAGCGAAGTTGTTCCTCGAGATATTAACCCAGAAGA
CTGGGATGGAACAGTAAAACAAACTTTCACTAGCAATGTAAATAGACCAACACCGCCAGAACCTCCTGGC
CCAAGAACATAGAGGTTATTATGGAAGGTCTTGATATAAACAAACTTTTAGATATTTCTGACCTCCCCGG
AATTGACGGGGAGGAAATTAAAGTATATGAACCTCTGCAATTAGTAGAAGTTAAAAGCAATCCACAAAAC
CGTACTCCAGACTTAGAAGATGATTATGGAGTAGTTCGTCGAAATATGCATTTTCAACAACAAATGCTAA
TGGACGCGGCCAAGATTTTTCTTGAGACGGCAAAGAATGCTGATTCTCCTCGTCACATGGAAGTATTTGC
AACTCTTATGGGGCAAATGACTACGACGAACAGAGAAATACTGAAGCTTCATAAAGATATGAAAGATATT
ACATCTGAGCAGGTTGGCACCAAAGGCGCTGTTCCTACAGGTCAAATGAATATTCAGAACGCGACAGTAT
TCATGGGTTCACCAACAGAATTAATGGACGAAATTGGTGATGCTTACGCGGCTCAAGAAGCTCGTGAGAA
GGTGATAAATGGAACAACCGATTAATGCATTAAATGATTTCCATCCGTTAAACGAAGCTGGAAAAATTTT
AATAAAACATCCGAGCTTAGCGGAAAGAAAAGATGAAGATGGAATTCATTGGATAAAATCACAGTGGGAC
GGAAAATGGTATCCTGAAAAATTCAGTGATTATCTTCGTCTACACAAAATAGTAAAAATTCCAAATAATT
CTGATAAGCCTGAATTATTTCAAACTTATAAAGATAAGAATAATAAAAGATCTCGGTATATGGGTCTTCC
TAACTTGAAACGAGCTAATATTAAAACACAATGGACTCGTGAAATGGTTGAGGAGTGGAAAAAATGCCGA
GACGATATTGTTTATTTTGCAGAAACATACTGCGCTATTACTCATATTGACTATGGTGTCATAAAGGTTC
AATTACGTGACTATCAGCGTGATATGCTCAAAATAATGTCATCTAAACGTATGACTGTTTGTAATTTATC
ACGCCAGCTTGGTAAAACAACTGTAGTAGCTATTTTTCTTGCACACTTTGTATGTTTTAACAAGGATAAA
GCTGTAGGTATTCTTGCGCACAAAGGCTCAATGTCTGCGGAAGTTTTAGATCGTACTAAGCAAGCAATTG
AACTGCTTCCTGACTTTTTGCAGCCAGGAATTGTTGAATGGAATAAAGGGTCTATTGAACTTGATAATGG
TTCCTCAATCGGAGCCTATGCTTCCTCTCCTGACGCAGTTCGTGGTAACTCGTTCGCAATGATTTATATT
GATGAGTGCGTAGCCAAAGATACTAAAGTAACTATTAGATGTAAAGCTACAGGTGAAATAAAAGAAATGA
CTATGCTGGAAGTTAAAGCATTGGCAATTGCACAAAAAGAGGCAAAGGATGCGCAAAAATAAAAATGGAA
GGCCTATCCAGCGATTAATTATCGCTTCAAGATATATTTGCTCTGAATGCGGCGAATTTAATGCAAAATG
TGCAGGATATAGATGCAAACCTTGCGGAAGAAAGGCCCAAGGTAGAGCAATGTCTAATCTGTATAAGACC
AATCATGCTGAAATGGTGGCCAAATGCAATAAACCTTATACAGAAAATACTAGAATAAAACATTCGAATA
CAGTTAAGAAAAAAATTCTTAACGGAGAATTTACTCCAAAGTCTAATAATCGTAGAACATGGAAACGGAT
TTACAAAGATGGCCATGCCTTTAGAAGTTCATGGGAATTAAAATTCTATGATTACTGTTTAAATAACAAT
ATCAAAGTAGAATATGAAGCCCTTAGAATTCCATACGAGTTTGAAGGTTCCACACATATCTATATTACGG
ATTTTATTAGTCATACCGAGAAAAAAGTATATGAAATAAAACCCAATTCCATGATAGATGAAAGGGCCTT
AGCCAAAGAAAAGTATGCAACTAAATGGTGCAAAGAAAACGGTTATGAATATGTCTTTATTACGGAGGAC
TTCTTATGCAATTTTTAGAATTAGACGGTTATGAAGTCCTCACCGACGACGGGTTTAAAGACTTCAATGG
TATTAAATGCACTTTCGGACTTATATGGCGTACTTGTTTTGATGATGGAAGCCATTTAGATTCATCGGAC
GGGCATTTAATCAAAATGAAAAATGGCAAGTTTAAAAAGGCCAAAAATATTAAAGTTGGCGATATAACTT
CTACTGGTCTTAAAGTAACTTCATGTGATGAATTTTTAGAACAAGATGAGCTGTTTGATTTGACAAATGT
AGCCGACGGATATCATTATAAAACTAATAATGTCGAATCACACAACTGTGCGTTTATTCCAAACTTCCAT
GATTCCTGGCTTGCTATTCAACCGGTAATTTCATCTGGTCGTCGTTCGAAAATTATTATTACTACGACTC
CTAATGGATTAAATCATTTTTATGATATTTGGACTGCTGCCGTTGAAGGTAAATCAGGGTTTGAACCATA
CACTGCTATTTGGAATTCAGTTAAAGAACGTCTTTATAACGATGAAGATATTTTTGACGATGGATGGCAA
TGGAGCATACAAACCATTAATGGTTCTACTTTAGCTCAATTTCGCCAAGAACACACTGCGGCGTTTGAAG
GGACTTCTGGTACATTAATTTCAGGAATGAAATTAGCTGTTATGGATTTCATTGAAGTAACTCCAGATGA
TCATGGTTTTCATCGATTTAAAAGCCCTGAACCAGATAGAAAATATATCGCAACTCTAGACTGCTCAGAA
GGTCGTGGGCAAGATTACCACGCTTTACATATTATTGATGTTACCGATGATGTATGGGAACAGGTTGGTG
TTTTGCATTCAAACACTATTTCTCATTTAATTCTACCTGACATCGTTATGCGTTATTTAGTAGAATATAA
TGAATGCCCAGTTTATATTGAATTAAATAGTACTGGTGTGTCAGTTGCGAAATCACTTTATATGGATTTA
GAATACGAAGGCGTTATCTGCGATTCATATACTGATTTAGGAATGAAACAAACTAAACGCACGAAAGCAG
TAGGATGTTCCACATTAAAAGACCTTATTGAAAAAGATAAGCTTATTATTCATCACCGAGCGACTATTCA
AGAATTTAGAACGTTTAGTGAAAAAGGAGTGTCTTGGGCGGCTGAAGAAGGTTATCATGACGATTTAGTA
ATGTCTTTAGTGATTTTTGGATGGTTATCAACACAATCAAAATTTATTGATTATGCTGATAAAGATGACA
TGCGATTAGCATCTGAAGTGTTTTCAAAAGAGCTTCAAGATATGGGTGATGAATACGCTCCAGTCATATT
TGTTGATTCGGTTCATTCTGCTGAGTATGTTCCAGTATCTCATGGTATGTCAATGGTATAAATATATTAA
AGCATATTAAAGAGGATTAAAAATGACTTTATTATCTCCGGGCATTGAGCTCAAAGAAACTACGGTTCAA
AGCACCGTAGTTAATAACTCTACTGGTACAGCAGCTTTGGCCGGTAAATTCCAGTGGGGTCCTGCTTTTC
AGATTAAACAGGTTACAAATGAAGTAGATTTAGTTAATACTTTTGGTCAACCAACCGCTGAAACTGCTGA
CTATTTTATGTCTGCGATGAATTTCTTGCAGTACGGAAATGACTTACGAGTAGTTCGTGCTGTTGATAGA
GATACCGCTAAAAACTCATCTCCGATTGCCGGTAATATTGAATACACTATTTCTACCCCAGGTAGTAACT
ACGCGGTTGGAGATAAAATCACGGTCAAATATGTTTCAGATGCTATTGAAACTGAAGGTAAAATTACTGA
AGTAGACACAGATGGAAAAATTAAGAAAATTAATATTCCTACTGCAAAAATTATCGCTAAAGCTAAAGAA
GTCGGTGAATATCCAGAATTAGGTTCTAACTGGACCGCGGAAATTTCTTCATCTTCCTCTGGTTTAGCTG
CAGTAATAACTCTTGGAAAAATTATTACTGATTCTGGTATTTTATTAGCTGAAATTGAAAATGCTGAAGC
TGCTATGACAGAGGTTGGCTTTCAAGCAAATCTCGAAAAATATGGAATTCCAGGAGTAGTAGCTCTTTAT
CCAGGCGAATTAGGCGATAAAATTGAAATTGAAATCGTATCTAAAGCTGACTACGCAAAAGGGGCTTCTG
CATTACTGCCAATTTATCCAGGCGGTGGTACTCGTGCATCTACTGCTAAAGCTGTGTTTGGATATGGACC
ACAAACTGATTCACAGTACGCTATTATAGTTCGTCGCAATGATGCTATTGTTCAAAGCGTTGTTCTTTCA
ACTAAGCGTGGTGAAAAAGATATTTACGATAGTAACATCTATATCGATGACTTTTTCGCAAAAGGCGGTT
CAGAATATATTTTCGCAACTGCACAAAACTGGCCAGAAGGCTTCTCTGGAATTTTAACTCTGTCTGGTGG
ATTATCATCAAATGCTGAAGTATCAGCAGGAGATTTGATGGAAGCTTGGGACTTCTTTGCTGACCGTGAA
TCTGTTGACGTTCAGTTGTTTATTGCGGGTTCTTGTGCCGGTGAATCTTTAGAAACAGCATCTACTGTCC
AAAAACACGTCGTTTCAATTGGGGATGCTCGCCAAGATTGCTTAGTATTGTGCTCACCTCCGCGTGAAAC
TGTAGTTGGAATTCCTGTAACTCGTGCAGTAGATAATTTAGTTAACTGGAGAACTGCAGCAGGTTCATAC
ACTGATAATAACTTTAATATCAGTTCAACCTACGCAGCAATTGATGGTAACTATAAGTATCAGTATGACA
AATATAATGATGTGAATCGTTGGGTTCCATTAGCAGCTGATATTGCTGGTTTATGCGCAAGAACTGATAA
CGTATCTCAGACTTGGATGTCTCCAGCTGGTTATAATCGTGGCCAAATTTTGAACGTTATTAAACTGGCT
ATTGAAACTCGCCAGGCGCAGCGCGACCGTTTATACCAAGAAGCTATCAACCCGGTAACCGGTACAGGTG
GTGATGGTTACGTATTGTATGGTGATAAAACAGCTACTTCTGTTCCTTCTCCATTTGATCGTATTAATGT
TCGTCGTCTGTTTAATATGTTGAAAACGAATATCGGACGTAGTTCAAAATATCGTTTGTTCGAATTAAAC
AACGCGTTTACTCGTTCATCATTCCGCACAGAAACTGCCCAATACTTACAGGGAATTAAAGCTCTCGGTG
GAATTTATGAATATCGTGTAGTTTGCGATACAACAAATAACACTCCGTCAGTAATTGATAGAAATGAGTT
TGTTGCAACATTCTACATCCAACCGGCGCGCAGTATAAATTATATTACTTTGAATTTCGTCGCAACTGCT
ACTGGTGCAGATTTCGATGAGTTAACTGGTCTTGCAGGTTAATACGGTGCATTCTAAAGGCCTGTTTCGG
CAGGCCATATAAATACACTATATCCTTAATTCTTTAATTCTATATGCCCTAGGTTAAACATAGGGATATA
AATACTACAGAGGCTAATATGTTTGTAGATGATGTAACACGAGCGTTTGAATCTGGTGATTTTGCGCGAC
CTAACTTATTCCAAGTAGAAATTTCTTATCTTGGACAAAATTTTACGTTTCAATGTAAAGCCACTGCTTT
ACCAGCTGGTATTGTAGAAAAAATTCCAGTCGGATTTATGAACCGTAAAATTAACGTAGCAGGCGATCGT
ACATTCGATGACTGGACTGTTACAGTAATGAACGATGAGGCACATGATGCTCGCCAGAAGTTTGTTGATT
GGCAAAGCATTGCTGCTGGGCAAGGGAACGAAATTACTGGTGGAAAACCAGCAGAGTATAAAAAGAGCGC
TGTTGTTCGCCAATATGCTCGTGACGCTAAAACTGTAACAAAAGAAATCGAAATTAAAGGCTTGTGGCCT
ACCAACGTGGGTGAACTTCAATTAGATTGGGATTCAAACAATGAAATCCAAACCTTTGAAGTAACTCTCG
CTCTCGATTATTGGGAATAAAATGAATGGGGAGAAATCCCCATCCTGCTTAAAGCAGAGAAGTCCATTAT
AAATATAACTATAATTCCCATTTGGAGAATACAATGAAATTTAATGTATTAAGTTTGTTTGCTCCATGGG
CTAAAATGGACGAACGAAATTTTAAAGACCAAGAAAAAGAAGATCTTGTTTCCATTACAGCCCCAAAGCT
TGATGATGGAGCAAGAGAATTTGAAGTAAGCTCGAATGAAGCTGCTTCTCCTTATAATGCTGCATTCCAA
ACAATTTTTGGTTCATATGAACCAGGAATGAAAACCACTCGTGAGCTTATTGATACATATCGTAATCTCA
TGAATAACTATGAAGTCGATAATGCAGTTTCAGAAATCGTTTCAGACGCTATCGTCTATGAAGATGATAC
TGAAGTCGTAGCGTTAAATTTGGATAAATCTAAATTTAGCCCAAAAATTAAAAATATGATGTTAGATGAA
TTTAGTGATGTATTAAATCATCTATCGTTTCAACGAAAAGGTTCTGATCATTTTAGACGTTGGTATGTTG
ATTCAAGAATTTTCTTTCATAAAATCATTGATCCAAAACGTCCAAAAGAAGGCATAAAAGAATTACGTAG
ATTAGACCCTCGCCAAGTTCAGTATGTTCGTGAAATTATAACAGAAACTGAAGCTGGCACAAAAATAGTT
AAAGGTTACAAAGAATATTTTATATATGATACTGCCCATGAGTCATATGCATGTGATGGTAGAATGTATG
AAGCTGGCACAAAAATAAAAATTCCTAAAGCTGCCGTCGTTTATGCCCATTCTGGATTAGTCGATTGTTG
CGGTAAAAATATCATCGGGTATTTGCATCGTGCTGTTAAACCTGCTAACCAATTAAAATTATTAGAAGAT
GCTGTAGTCATTTATCGCATTACTCGTGCTCCTGACCGCCGTGTTTGGTATGTAGACACAGGTAACATGC
CTGCTCGTAAAGCTGCCGAGCACATGCAACATGTCATGAACACGATGAAAAACCGTGTAGTATATGATGC
ATCAACAGGTAAAATAAAAAATCAACAGCATAATATGTCTATGACCGAAGACTATTGGTTGCAGCGCCGT
GACGGTAAAGCTGTGACAGAAGTTGATACTCTTCCTGGTGCTGATAATACTGGCAATATGGAAGATATTC
GTTGGTTTAGACAAGCTCTTTATATGGCATTACGTGTTCCTCTTTCACGCATTCCGCAAGACCAACAAGG
CGGTGTGATGTTTGATTCTGGAACTAGCATTACACGTGATGAATTAACGTTTGCTAAATTTATTCGTGAG
TTGCAGCACAAGTTTGAAGAAGTTTTCCTAGATCCGCTTAAAACAAATCTTTTGCTTAAAGGTATAATCA
CAGAAGATGAGTGGAATGATGAAATAAATAATATTAAGATAGAATTTCATCGGGATAGCTACTTTGCTGA
GCTCAAAGAAGCAGAAATTTTGGAACGAAGAATTAATATGCTAACCATGGCAGAACCATTTATTGGTAAA
TATATTTCTCACAGAACTGCTATGAAAGATATTTTGCAGATGACTGATGAAGAAATAGAACAAGAAGCCA
AGCAAATTGAAGAAGAGTCTAAAGAGGCTCGTTTCCAAGACCCCGACCAAGAACAAGAGGATTTTTAATG
GAAGGTTTAATTGAAGCTATTAAATCAAACGACCTCGTAGCCGCTCGTAAATTATTTGCTGAAGCCATGG
CTGCAAGAACGATTGATTTAATTAAAGAAGAAAAAATCGCTATCGCTCGTAATTTCTTAATCGAAGGTGA
AGAACCTGAAGACGAGGATGAAGATGATGACGAAGATAGCGATGATAAAGACGACAAAAAAGACAAAGAC
TCTGACGAAGACGAGGATGATGAATAATGCTTCTGATCCCTGAAACTCATGAATTAGTTCTCGAGAATGT
CGAAGCACTTATTCCTGAAGCACAGGGTCGCTTTGACGAATTGTCTTCTGCTTTAAATAAAGACGATATA
AATACAATTGTCGAGAATATGCTTGATGATGAAACTGATTTAGCGGTTGCATTAGCTTCTATTAATGAAA
ATATGCCGCTAAATGAATTCATCGTTAAACATGTTTCTGCTCGTGGTGAAATTACACGTACTAAAGACCG
CAAGACGCGTGAACGTAATGCATTTCAAACCACTGGGCTGTCTAAAGCAAAACGTAGACAAATTGCTCGT
AAAGCTACCAAAACGAAGATTGCCAATCCAGCAGGTCAATCTCGTGCTCAGCGTAAGCGTAAAAAAGCTC
TTAAACGCCGTAAAGCATTAGGATTAAGCTAATGAATGAACCCCAATTACTAATTGAAACTTGGGGTCAA
CCTGGCGAAATTATTGATGGCGTGCCAATGCTTGAATCTCATGATGGAAAAGACTTAGGTTTAAAACCTG
GTTTATACATCGAAGGAATATTCATGCAAGCGGAAGTCGTCAATAGAAATAAACGTCTTTATCCAAAACG
CATATTAGAAAAAGCGGTAAAAGACTATATCAATGAGCAAGTTTTAACTAAACAAGCTCTCGGAGAATTA
AATCATCCTCCACGCGCTAATGTTGACCCGATGCAAGCCGCTATCATTATAGAAGATATGTGGTGGAAAG
GAAATGACGTATACGGACGAGCTCGTGTTATTGAAGGTGACCATGGTCCTGGAGATAAATTAGCAGCTAA
TATTCGTGCCGGATGGATTCCAGGAGTTTCTTCTCGTGGATTAGGTTCATTGACTGACACAAATAAAGGT
TATCGTATCGTAAACGAAGGATTCAAATTAACTGTAGGTGTTGATGCAGTATGGGGTCCAAGTGCTCCAG
ATGCATGGGTAACTCCTAAGGAAATTACCGAATCACAGACGGCGGAAGCCGATACAAGTGCCGATGACGC
CTATATGGCTCTCGCAGAGGCCATGAAAAAAGCGTTATAAATATTATTATCTAAACAACAGGACTACAAA
ATGCTTAAAGAACAACTGATTGCTGAAGCGCAAAAAATTGATGCTTCCGTTGCTCTTGATAGTATTTTCG
AATCAGTTAATATTTCTCCGGAAGCAAAAGAAACTTTCGGCACTGTATTCGAAGCTACCGTCAAGCAGCA
CGCCGTTAAATTAGCTGAATCTCATATCGCTAAAATTGCTGAAAAAGCAGAAGAAGAAGTAGAAAAAAAT
AAAGAAGAAGCCGAAGAAAAAGCTGAGAAGAAAATCGCTGAGCAAGCTTCTAAATTCATTGACCATCTTG
CGAAAGAATGGCTCGCTGAAAATAAATTAGCAGTTGATAAAGGCATCAAAGCCGAACTGTTTGAATCCAT
GCTTGGTGGATTAAAAGAGCTCTTTGTTGAACACAACGTTGTTGTTCCAGAAGAATCAGTTGATGTTGTA
GCTGAAATGGAAGAAGAGCTGCAAGAACATAAAGAAGAATCAGCTCGTCTGTTCGAAGAACTCAATAAGC
GTGACGCATATATCAATTATGTGCAGCGTGAAGTGGCATTGAGCGAAAGTACTAAAGATCTGACTGAGTC
TCAAAAAGAAAAAGTCTCTGCTCTGGTCGAAGGTATGGATTATTCAGATGAATTCTCAAATAAATTGAGT
GCTATCGTAGAAATGGTGAAGAAGTCTAATAAAGATGAAAGCACTATTACTGAGGGTATAAATACTCCTG
ATACTGAAGCAGCCGGACTGAATTTCGTCACTGAAGCTGTAGAAGATAAAACTGCACCTGGTGCAGAAGA
TATTGTAAGTGTATATGCGAAAGTCGCATCTCGTTTCTAATTTTAAAGGTTAACACAAATGACTATCAAA
ACTAAAGCTGAACTTTTGAACAAATGGAAGCCATTACTGGAAGGTGAAGGTTTACCGGAAATTGCTAATA
GCAAACAAGCGATTATCGCTAAAATCTTTGAAAACCAGGAAAAAGATTTCCAGACAGCTCCAGAGTACAA
AGACGAAAAAATCGCTCAGGCGTTCGGTTCTTTCTTAACAGAAGCTGAAATCGGTGGTGACCACGGTTAC
AACGCTACTAACATCGCTGCTGGTCAGACTTCTGGCGCAGTAACTCAGATTGGCCCAGCTGTTATGGGTA
TGGTACGTCGTGCTATTCCTAACCTGATTGCTTTCGATATTTGCGGTGTTCAGCCGATGAACAGCCCGAC
TGGCCAGGTATTCGCACTGCGCGCAGTATATGGTAAAGACCCAATCGCTTCCGGTGCTAAAGAAGCATTC
CACCCAATGTATGGTCCAGATGCAATGTTCTCTGGTCAGGGTGCTGCTAAGAAATTCCCGGCTCTGGCTG
CTAGCACAGAAACCACAGTAGGTGATATCTATACTCACTTCTTCCAGGACACTGGTACTGTGTATCTGCA
GGCTTCTGCTCAAGTAACAATTAGTGCAAGCGCAACTGATGCAGCTAAATTAGATGCTGAAATTAAGAAA
CAAATGGAAGCTGGTGCATTGGTAGAAATCGCTGAAGGTATGGCTACTTCTATCGCTGAACTTCAGGAAG
GTTTCAACGGTTCTACCGATAACCCATGGAATGAAATGGGCTTCCGTATCGATAAACAAGTTATCGAAGC
TAAATCTCGCCAGCTGAAAGCTGCTTACTCTATCGAATTAGCACAAGACCTCCGCGCTGTTCACGGTATG
GATGCTGATGCTGAACTGTCTGGTATTCTGGCTACAGAAATCATGCTGGAAATCAACCGTGAAGTTGTTG
ATTGGATTAACTACTCCGCTCAGGTTGGTAAATCTGGTATGACCCTGACTCCAGGTTCTAAAGCTGGTGT
ATTTGACTTCCAGGATCCGATTGATATTCGTGGTGCTCGCTGGGCGGGTGAATCCTTTAAAGCTCTGTTG
TTCCAGATTGACAAAGAAGCAGTTGAAATTGCTCGTCAGACCGGTCGTGGTGAAGGTAACTTCATTATCG
CTTCCCGTAACGTAGTTAACGTTCTGGCTTCAGTTGATACCGGCATTTCTTATGCTGCACAGGGTCTGGC
TACTGGCTTTAACACTGATACTACCAAGTCAGTATTTGCTGGTGTTCTGGGTGGTAAATACCGTGTATAT
ATCGACCAGTATGCTAAACAGGATTATTTCACTGTAGGTTATAAAGGTCCGAACGAAATGGATGCTGGTA
TTTACTATGCTCCATATGTAGCTCTGACTCCGCTGCGTGGTTCCGATCCGAAGAACTTCCAACCAGTAAT
GGGATTCAAAACTCGTTACGGTATCGGTATCAACCCATTTGCAGAATCCGCTGCTCAGGCTCCGGCTTCT
CGCATCCAGAGCGGTATGCCTTCTATTCTGAATAGCCTTGGTAAAAACGCTTACTTCCGCCGTGTATATG
TTAAAGGTATCTAATCTTTGACGATTTAAGGGACCTTCGGGTCCCTTTAGTTGTTTTTATGGTATAAATA
AATCATATAAACCAAAAGGAAAGCGCAATGGCTAAAATCAACGAACTTCTGCGCGAATCAACCACAACGA
ATAGCAACTCAATCGGTCGCCCAAATCTCGTTGCTTTGACTCGCGCTACCACTAAATTAATATATTCTGA
CATTGTAGCAACGCAAAGAACTAATCAACCTGTTGCTGCTTTTTACGGTATCAAATACCTTAACCCAGAT
AACGAATTTACGTTTAAAACTGGTGCTACTTACGCTGGCGAAGCTGGGTACGTAGACCGAGAACAAATCA
CAGAATTAACAGAAGAGTCTAAATTAACTCTCAATAAAGGCGATTTATTCAAATATAATAATATCGTTTA
TAAAGTATTAGAAGATACACCATTTGCTACCATTGAAGAAAGCGATTTAGAATTAGCTCTTCAGATTGCA
ATTGTTCTTTTAAAGGTTCGTCTATTTTCTGATGCAGCATCAACAAGCAAATTTGAAAGCTCTGATAGTG
AAATTGCGGATGCTAGATTCCAGATTAATAAATGGCAAACCGCAGTTAAATCTCGTAAACTTAAAACTGG
CATCACAGTTGAATTAGCACAAGATTTAGAAGCAAATGGATTCGATGCTCCTAATTTCTTGGAAGATTTG
CTTGCAACTGAAATGGCGGATGAAATCAATAAAGATATTCTACAGTCTTTGATTACAGTGTCAAAACGCT
ATAAAGTTACAGGAATTACTGATACTGGATTCATTGATTTGAGTTATGCATCTGCACCTGAAGCTGGTCG
TTCATTATACCGAATGGTATGTGAAATGGTTTCGCATATCCAAAAAGAATCAACTTATACTGCAACGTTC
TGTGTTGCTTCAGCTCGTGCTGCTGCGATTCTTGCTGCATCAGGTTGGTTAAAACATAAACCAGAAGATG
ATAAATATCTTTCACAAAATGCCTACGGGTTCTTAGCTAATGGTTTACCGCTTTATTGCGATACTAACAG
CCCATTAGATTATGTAATCGTTGGTGTAGTAGAAAATATTGGCGAAAAAGAAATTGTTGGATCAATTTTC
TATGCTCCGTATACAGAAGGTCTTGACTTAGATGACCCTGAACATGTAGGTGCATTTAAAGTTGTAGTTG
ATCCAGAAAGCTTACAACCATCTATCGGTTTATTGGTTAGATATGCTTTATCTGCAAATCCTTACACTGT
AGCAAAAGATGAAAAAGAAGCAAGAATAATTGATGGTGGAGACATGGATAAAATGGCGGGTCGTTCAGAT
TTGTCTGTTTTATTAGGTGTTAAATTACCAAAAATTATCGTTGATGAATAAAACAAAGGGACCAAAAGGT
CCCTTTTTATTTAACTTACCAATTCAATCCAAGCCGGACGAAGTACATCTTGTACCATTTTAACTAATTC
CTTTTTAATCAAAGAAGGATTATCCGCTTGAGTTAGAGTAATACCTTCACGAGAAGTTTCTTCCAAAATA
TCTTGAACAGTTAGCCCCATCACCTTTCCAAAATCTTTTGGACCAATTTCGCCAATTTTAGAAATAACAT
TATTTACTCGGTTCAGTGTAACGTAGCAAGCTAAAATTCCCAGCAATTTATTATCAGCTTCTGACAACTC
AACTTTAGCTTTAATAGGCTTATCAGACTTTTTCTTTTCACTAAATTTAGAGTTCTTGCATTTAATCGCT
ACGCGATTGCCATTAGGCATCCAAGAAGGATAACAAGGTTTCAATACATATCCTTCAGCGGTAAATACTT
CGCCTTTTGCTTCGGCATTCCAGACGCATTTATTTGCATCAACTAATCCAGCATGGTCTACTGTAAAATT
ATAATCTTGGACGACAGAATCTAAATCATTTGGCAATTTAATAAGCTCTTCAAATTTACCGCGACCTAAA
AGTGGAGCCATTTTAAATTTGAATGTATTACAGAATGATTCCATCATATAATCATCGACATAAGTCACAT
CACCACTTTCGGTAGTGACAATAATGTCAAATACATAAAAATCTTTATCGCCATAATCAACATTCTTCTG
AATGCCAGGTCCAGCGAATTCGCCAAAGACTTGATAAGACACAACCGCTGAGGTTTCCATAATATCTTGT
ACTGCTTTAATGGAATCAGCGTAATTCTTTAGAATAATTTCATACCCAAAGAAATCTTCAGCAGGAAGAA
TCGGTCCAGTACGTTTAGCACAAGTTGCTTTATCGCGTTCAATAATCAGTGAGAAATTTGTGCCATGAAT
CTTTTCACGAGCTACCCATTCGCCGCCAGTCAATCCTAAGCTATAAAGTTTTTCAATGAATTTAGAATTG
TAATGATTTTCAAGACTGCTATACTTTTTAAACATAATTAATCCTCAAAATGTAATTTCTAACCAATCAC
CATCACGCTGATCACTATTGACTTTAAAGCTAAATCCTTCTTTTCTCAGCCAATCACCAATTTCTTCAGT
AATCAATTTATCGCGAGCAGTGCAATAATAACTAAAATATGTTTTACCTTGTTCAGCTGCTTTATTAGCA
AGTTCCGAAAAATCTTTAATAAAACACTCTAGTTTAAACTGTTTACTTTTAAGTGCTTTTTCGCGTAATT
GATTAGCAAAAGATTCATTTTCATAAAGATCATACTGTTCCATTTTTCACCTTTTTATTAATGTGTCTTT
TTCTATAGACAACTTTTTCTCGAGTCTCAAATTTATTCTTAGCAGTCATAGCTCGAGCCCATAATACAGC
CACTTCTTTCGCCTGTAAGTTCAATTCACGAGCAATTTCAATGAATGACTTTCCAGACTCATGAAGAGTA
AACACCACAACCTCAGTTCTCATAATCAATCTCATGTTATCGAGTTGGTGCCATTATATACATCATTTTC
TGAGTGTGTTTTGTGTGCTTTCAAAATGAAGAAAGGGGCCGAAGCCCCTAAGATTATGGATAGGTATAGA
TGATACCAGTTTCTAAAGCAGTTTTATGAATGATGTATCCATTACGTGATTCTTGAACATCAACTTCTGG
ATAGTCTTTCATCATCTTCTGAAGAGTGTAACGATGCAGGTAGTATTTACTGTCTGGATCTTCAGTTTTC
CAATCTTTACCTTCTTCAGTCATTTTTTGAATTTCATCCATAACCCACCAACCGCACCAGATATAAGCTG
AAGTACGATGTGGAAGAGGATGAACATAAGGTAATTCACCTTCTGGTTCCGGAGCAACTTTATCAGTTAC
CTGAACTTGACCTTCTGCTGTGATAGTTTTGCTATCATAATCAGTTGCTGTAACGACAGCAGTAACTTCA
ATAGTTTGACTTCCAACAGATGATGTATCAACGGTGTATACATTAGTTGACCCTTCTACAGGAGAAGAAT
CTTTCTTCCATGAATATTCGATTTGCGCTTCTTCCGGGGCATCAGTGACATTAGCAGTAAATGTAGCCGA
AGCATCTTGCTGAACGTTAATAGAAGGAGGAGTCAATGTAACCTGTGGATTCATTGTCTTCTTATTAACA
GTCAGTGATACTTCATTAGAAGTAACTTCCTTTGCATCATAATCTGTCGCGGTTACTTGAGCTACACACT
TAATTCTTTTTACTCCACTTGTAGTTGGAGTATAGCTAAATGTAGCGGAAGTTGCTTCACTAACAGGAGA
ATCATCTACATGCCACTGATACGTAGCAGATGCGCCTGATGGTTGAGAAGCTAAAGCAGCAGTAAATTCA
ACAGGAGTTCCAATCACTCCAGCAGCAGGACTATCAGGAGTTACAGCTAAGGTAGTTGTCTGTGTCTTAT
TTTGAACTGTGATAGTTGTACTAATTTCAGCTGTTTCGGGACTACTATCGGCAACTTGATTGGTTGCAAC
TACTTTAATAGTTTTTTGACCGGCAGGTCCTTTTAGTACATAACTAAAAGTTGCTTCAGTTCCATCTTGT
GGAACATCGTCTACAGTCCAAGCATATGTAATAGGTCCATCTCCAGTTTGACCACTGGGTGTAGCAGTAA
ACTGCTGAGTCTGATCTATAACTCCAGTAGGTGTTTTAGGAGTTATATCAACTGTAAAAGCCATAAGTTA
TCCTTATTTTAATGTTACGAAAGAAGAGTTGCGTGTTTCACGAATTAGAACTGATCCGTCGCGATTAATG
TAATAAATTAAGCTAAATAAAGTTTGGTGTGCCGACGCATGTTCAAAACTAGTTGGGTGAGATTTCCAAT
CTGGAGTTTCAGCAATCCACTGGTAAATCCACCAAGGAACAGTACAAAATCCTGGATTTTTTCCAATCAG
CTGAAGATTCGGACTAAAGTTTTCCGGAAGAGTAAATACAGACGGCTTTTCAGATTCAATAATCTCAGCT
ACAGCCTGTTCGAATTTTTCTTCAACAAAAGGAGTATCTTCAATCAAAACATCGGTATTTTCGGGAATTT
TATCCGTTTCGACTACTTCAATTTTAATGTCAGATTTAACTGGAGAATCAATCAGAAGTGCTGCCTCTGG
ATTGACTTCTTCATCGTCATATTTTAATCCGTCTGCGGCATCAGCAGCATCAATTAAGTCTTTAATAGAT
AACCCATCAGTCTCTGGCATAGGTTCACTAGCGAGCTTCTGGAGGGCTTCTTCAATATCATTAACGATAT
TATCAAAAGATTTATTCTTTTTGACCTTTATACCAAACTGTTCAGCATATTCAGCTAATTTAGCTTTAGC
TTCTTTATTATCATCAAGAGCCTTCAGCTCTGCAATATAATCTTTATCTATCATAATATTTCCTCAGTAT
AAATATAGATATATTTATTACTCGGAAAATAGTATGTATCACTTTGTATATGAAACGACAAATCTAATAA
ATGGTAAAAAGTATATAGGAAAACACTCTACTGATGACTTGAATGATGGCTACCTTGGTTCCGGTAAGGC
AATTCAGCAGGCTATAAAGAAATATGGTGAAAAGAATTTCTCTAGAACAATACTAAAAGAGTTTAAAACT
TCCGAAGAAGCGTACATGTATGAAGAAGAAATTATAACTCCTGAACTAATAAAAAGCAAAAATTATTATA
ATATGAAACCTGGTGGAATTGGTGGAATTGTTATGACTGCAGAGGTTATAGCAAAGATGAAAGAATCTTC
CGCTAAGAGATTTGAAAACTCACCGGGCACGGTATTAGGTACAACTTGTTACACTAATGGAACTAAAAAT
ATTTTTATTAAACCTGGAGAACTTGTTCCAGAAGGATTTGTAAAAGGGATGGTTCATCTTAATAGAAAGT
CCAGAAAAGGATGTAAAGTCAAACCGACTACCACAGGAACTTTTTGGGTCAATAATGGAGCAATAAATAA
ATTAATACAACCAGACGGTATTATTCCCGACGGATTTATTAAAGGTCGTCTCATGAAAAGAGACTCTAAA
GGCAAATTTAGTAAGGCATAATTATGGATATTAAAGTACATTTTCACGACTTCAGTCATGTACGCATCGA
TTGTGAAGAGAGCACGTTCCACGAATTAAGAGATTTCTTTTCGTTTGAGGCCGATGGATATAGGTTTAAT
CCTCGCTTCAGATATGGCAACTGGGATGGACGAATCCGTCTTTTAGATTATAATCGTCTTCTTCCATTCG
GCTTAGTCGGACAAATTAAAAAGTTCTGCGATAACTTTGGCTATAAAGCTTGGATTGACCCACAAATTAA
CGAAAAAGAAGAATTATCAAGAAAAGATTTTGATGAATGGCTTTCTAAATTAGAAATCTATTCAGGAAAT
AAAAGAATTGAACCGCATTGGTATCAAAAAGATGCAGTGTTCGAAGGATTAGTTAATCGTCGTAGAATTC
TTAATCTTCCAACATCCGCTGGTAAATCGTTAATTCAAGCTTTGCTTGCACGTTATTATTTGGAAAATTA
TGAAGGTAAAATTCTTATCATTGTTCCAACAACTGCTCTGACAACTCAGATGGCTGATGACTTTGTTGAC
TATCGTTTATTCAGTCATGCAATGATAAAGAAAATCGGTGGTGGAGCATCAAAAGATGATAAATATAAAA
ATGATGCACCAGTCGTTGTTGGTACATGGCAAACTGTAGTAAAACAACCGAAAGAATGGTTCTCACAGTT
TGGAATGATGATGAATGATGAATGCCATCTTGCTACAGGAAAAAGTATTTCATCTATCATATCAGGTTTA
AATAACTGTATGTTTAAATTTGGTTTGTCCGGTTCATTGCGCGATGGCAAAGCTAATATCATGCAGTATG
TTGGAATGTTTGGTGAAATATTTAAGCCAGTAACGACTTCTAAATTAATGGAAGATGGACAAGTAACTGA
GTTAAAAATTAATAGTATTTTTCTTCGCTATCCTGATGAGTTCACTACTAAATTAAAGGGAAAAACTTAC
CAAGAAGAAATAAAAATTATTACTGGGCTCAGTAAAAGAAATAAATGGATCGCTAAATTAGCTATTAAAC
TTGCACAAAAAGATGAAAACGCTTTTGTCATGTTTAAACACGTATCGCACGGTAAAGCTATTTTCGATTT
AATTAAAAATGAATACGATAAAGTTTATTACGTATCAGGGGAAGTTGATACCGAAACACGCAACGTAATG
AAAACCCTAGCTGAAAACGGTAAAGGAATAATTATAGTAGCTAGTTATGGTGTATTTTCTACTGGTATTT
CAGTTAAAAATCTGCATCATGTTGTTTTAGCGCACGGCGTTAAATCAAAAATCATTGTATTACAAACAAT
AGGTCGCGTATTACGTAAGCATGGTTCTAAAACAATCGCAACGGTCTGGGACCTCATAGATGACGCGGGC
GTAGTTTCTAAATCAAAAACATCTTCTAAAAAATACTCGCATTTAAACTATCTTTTAAAACATGGACTTG
ATCGTATTCAGCGTTATGCTGATGAGAAGTTCAATTATGTGATGAAAGAGGTTAAACTTTGAATTATAAA
TTAATATATGATAATTTAATTAATAGAGCCCAGAATCGGGCTCGCCTTAATGGATACACTGAAACTCATC
ATATAATTCCTAGATGCATGGGTGGTACAAATGATAAGTGTAATTTAGTAGAACTAACGGCTGAAGAACA
TTTTATAGCCCATAAACTTTTAGCTAAAATTCATCCAAACCATTACGGTATAATTAAAGCCGTTATATGT
ATGGGAATGAATTCAAATACTCACGAAAGACACGTCAATAAATCTTACGCATGGGAACGTCGTAAAATGG
CAGAACTTCAATCCGGCGAAGGTAATCCATTTTACGGAAAACACCATACGGAAGAACATAAACAATATAT
GTCAAAACTCATGAAAAGTCGTCCAATTACATGGGGAAATAAAATTAGTAAAACTAAAAGAATGAACCCA
ACGAAATGGACTGAAGAAGCTAAAAGATTACATTCGATCAATCAATCGGGTAAAAATAACGGCATGTACG
GAAGGAAACATTCCGCTAAATCTATTCAGAAAATTAAAGATAACATGCCAGATAATTCAGGAGCTAATAA
CCCAGCTGCTAAACCTATAGAAGTAAATGGTGTTAAGTATAAATGCATGAAAGATGCTTCTAAAGCTACT
GGATTATCAATGTACAAACTAAGAATACTTAGAAAAACAGTTAATTTATAAGGGCTTCGGCCCTTTGGAG
AAAAAGATGTTACTAGAATTTAAACAATTTCTTTATGAAGCTTCTATTGATGAATTTATGGGTAAAATTG
CCTCTTGTCAAACATTAGAAGGTCTAGAAGAACTTGAAGCTTATTATAAGAAAAGAGTTAAAGAAACTGA
ATTAAAAGATACTGATGACATCTCTGTGAGAGATGCTTTGGCAGGAAAAAGAGCTGAATTAGAAGATTCA
GACGATGAAGTAGAAGAAAGCTTTTAAATTAAAAAAGGCCCAACCAAAAAGGAAGGGCCAAAACTATAGA
CTAAAGGTCACACTATAGCAAAAGTTGTATTTCATTTAATTGTTCTTCCGAACTTTCTGAAACTGGTAGT
TCTTTAATGTAATTATAACAAGGCCCAGGATGTACAGGACCTTTGTCTGTTTCAACAACCAATGCAGAAT
CGATTGGAGTTTTACAGACAACACAAATCTTATCTGACATGATTGTCTCCTCTGAATTATATATCTATTT
ATACAACTCTCATATGCATATCAATGCCCATATCTTTAGAATAAAAATATTCATCAAGATATCCAGCAAA
TTTTCCTTTAATATAAAGGACATCTTCACCACACGGGTGGTCGGCCAGGATACGAATATCCTGACGCTTG
AGATTATACTTTTTCATTAAGAATTGAATTTCCGTTTCGAATTCTTCTTCATAATTAAAAGCATCATCAA
TGCTATATTTCATTATTTTCCAGCCTCAAATGCTCGCATGTCTTGAATATGCTTAATAGCAAATCCACGT
GATTTAATAGCATCAAGAGCTCCGCTACAGAAATCTAATAAAATTCCCCAATATTGTAATGAAGTATCAA
CTTTTAAAACATCCTTATCGGCTGATAGAACTGTCTTCATTTCTGATTTCTCATAACGATCCATACTAAA
TTCATCACCATCTCCTCGTCCCGAGTAGTAGTCTAATTTAGCTTTAAGAGCAACTTTTTTCTGTGCGTCA
ATTCTAAGCATTTCCTTTTTAATACTTGAATGCTTATTAAGCCATTTACTATATAACATCACATTATTAG
CTGCTTCATACTGTAATTTAGTCGAATCTATAAACACATCTTTCTTCAATTCTTCTTGAAGATCTTCTAA
TCTCATATTGTTCTCTATTCAATTGTTATTGGATGGACTTAGATTCATTATACCACGTTTATACGTGAAG
CATTATACTCTATTACTGGAAGCCAGCTGCAGTTTTATCTGCTCAATATCATCAGGGTTATCGATGACCG
AAAAGCGTATTTCTACTATAAGAGTATAATCATCATAAACTGGTATCACATTAACTGATAATTTATCAAT
ACGTGGCTCATAGTTTCTTACTGCGCTTTCAATGTTACGCTCAACAGTATCAGCAGTAAGAGGAGTCATA
TTCTCAAAAAGCTGGTCAGATAAATCACATCCAAATTCCGGGTCAAATGGTCTCGACCCTTTTCTGGTTG
TAATAATTCCCAAAAGGCTATTTTTAATTGACCTTAATCCAAGGGATCTAGAAACATCTTTGTCCCAATC
CATTTTCATTTCTGGGTCAATGTCAGAATAAAGCTTATTAATATTTGCCATTACAATAGCTCAAAGAATT
CTTTGAGTCCTCTTATTACATGAGCGTGAGTTTTTCCACACTCTGGACATTTAATTGGAACAGCCAAATA
AACAGTAGGCTTTAAAAGCATATCTTTTATAGCTACAATATCTGACTCTGTGATGATAGAATATAAATCT
TCCAGTTCCTTTTCATTTAAGTCTTCAACTGGAATGCTTTCCCCGTTAGCATGAATCGTTTCTATACATG
ATACTATCATGTGGGCTATATTTTTATCATCAAAAATTTTAGGGTAATGGAACTTAATTTTAATGTCACC
CAGTGTATACCAGAGGTCTTCTGGTGCATCTATCTGTGTATGTAATAGATTTATATGGGTTGGTATTTCA
GTTCCACAGGTGCACTTCCAGGAGTTTTCGTGATTAACTTCGCCGAGAGAATGTGCCCATAAATGAATCA
ACAATAGTTCTGATTCTTGGCGGTTTAAATCTTTTGCATTTGTGCAGTCTTTGATTAGCTTTTTAACAAT
TACTTCTACAGAACCATTATTTTTGGCAGTAATAAGTTCTAGATATTCTTTAAGCGTGAATGCGCGACAA
TTGATTATTTTAGAACCAACTCTCACGTCAAATTTGTATTCATACATATTTAGCTCCTTTATTTATCATA
TTTATAAATAGAATAAAAGGAGCATCTATGGCAAACATTATTCGTTGTAAATTACCAGATGGTGTTCATC
GTTTTAAACCATTTACGGTAGAAGATTATCGAGATTTTTTGTTAGTTCGAAACGATATAGAACATCGGTC
ACCACAAGAACAAAAAGAAATAATTACTGATTTAATTGATGATTATTTTGGAGACTATCCGAAGACTTGG
CAACCATTTATATTTTTGCAGGTATTTGTAGGGTCGATAGGTAAAACAAAAGTACCAGTCACATTCGTAT
GTCCAAAATGTAAAAAAGAAAAGACAGTTCCATTTGAAATATATCAAAAAGAATTAAAGGAACCTATTTT
TGATGTAGCTAATGTTAAAATTAAATTAAAATTTCCTTCTGAGTTTTATGAAAATAAAGCAAAGATGATT
ACTGAAAATATTCATTCTGTTCAAGTAGATGAAACTTGGTATGATTGGAAGGAAATTAGCGAGTCCAGTC
AAATAGAACTCGTTGATGCCATCGAGATAGAAACATTAGAAAAAATTCTCGATGCAATGAATCCTATTAA
TTTAACTCTACACATGTCATGCTGTAATAAGTATGTAAAAAAATACACTGATATAGTAGACGTGTTTAAG
CTATTAGTTAACCCAGATGAGATATTTACTTTTTATCAAATTAATCACACACTCGTAAAAAGTAATTATA
GCTTAAATTCAATAATGAAAATGATTCCTGCCGAGCGCGGATTCGTATTAAAACTGATTGAGAAGGATAA
ACAATAATGAGTATGTTGCAACGCCCCGGATATCCAAATCTCAGCGTTAAATTATTTGATAGCTACGACG
CTTGGAGTAATAATAGATTTGTTGAATTAGCTGCTACTATTACTACATTAACTATGCGGGATTCTCTTTA
TGGCCGAAATGAAGGAATGCTGCAGTTTTATGATTCTAAAAACATCCATACAAAAATGGATGGAAATGAA
ATAATTCAGATTTCTGTAGCTAATGCAAATGATATTAATAATGTTAAAACACGAATTTATGGATGTAAGC
ATTTTTCCGTGTCAGTAGATTCAAAAGGTGATAACATCATTGCTATTGAATTGGGAACTATTCATTCTAT
AGAAAATCTTAAATTTGGCAGACCGTTTTTCCCTGATGCAGGTGAATCTATAAAAGAAATGCTTGGTGTC
ATTTATCAGGATCGCACATTATTAACTCCAGCGATAAATGCTATAAATGCTTATGTTCCTGATATTCCAT
GGACTAGCACATTTGAAAACTATTTGTCATATGTAAGAGAAGTTGGTCTAGCTGTAGGAAGCGACAAATT
TGTATTTGTGTGGCAAGACATCATGGGAGTTAACATGATGGACTATGATATGATGATAAATCAAGAACCA
TATCCAATGATTGTCGGTGAGCCATCTTTAATAGGTCAATTCATCCAAGAATTAAAATATCCATTAGCAT
ATGATTTCGTTTGGTTGACTAAATCGAATCCTCACAAACGTGACCCAATGAAAAATGCTACTATCTATGC
TCATTCATTTTTAGATTCTTCATTGCCAATGATTACTACAGGAAAGGGCGAAAACTCTATTGTAGTGTCA
AGGTCAGGTGCTTATTCTGAAATGACTTATAGGAATGGATATGAAGAAGCTATTCGTCTTCAAACTATGG
CACAATATGACGGTTATGCTAAATGTTCTACTGTCGGTAATTTTAACTTGACTCCTGGTGTTAAAATTAT
TTTTAATGATAGTAAAAACCAATTTAAAACAGAATTTTACGTTGATGAAGTTATCCATGAATTATCCAAT
AATAATTCAGTAACTCATCTATATATGTTCACTAATGCAACGAAACTGGAAACAATAGACCCAGTTAAGG
TTAAAAATGAATTTAAATCTGATACTACCACTGAAGAAAGTAGTTCTTCCAATAAGCAATAAAGAAGTTT
CTATTCCTAAAATGGGTCTTAAACATTATAACATTTTAAAGGATGTTAAAGGTCCTGATGAAAATTTAAA
ACTTCTTATTGATTCTATTTGTCCGAATTTATCACCGGCAGAAGTTGATTTCGTTTCTATTCATTTATTG
GAATTTAATGGAAAGATTAAATCTCGTAAAGAAATAGATGGCTATACTTATGACATTAATGATGTCTATG
TATGCCAAAGATTGGAATTTCAATACCAAGGAAATACATTTTATTTTAGACCTCCTGGAAAATTTGAACA
ATTTTTAACGGTGAGCGATATGTTATCCAAATGCTTGCTTAAGGTCAATGATGAAGTTAAAGAAATTAAT
TTTCTTGAGATGCCAGCATTCGTTTTAAAATGGGCAAATGACATTTTTACAACTTTAGCAATTCCTGGCC
CTAATGGTCCAATAACTGGAATTGGCAATATTATTGGATTATTTGAATGAAAAAGCCACAAGAAATGCAA
ACGATGCGTAGAAAAGTTATTTCAGATAATAAACCAACACAGGAAGCGGCTAAATCCGCTTCTAACACTT
TATCTGGACTTAACGATATATCTACGAAATTGGATGATGCTCAAGCTGCTTCTGAATTAATAGCTCAAAC
TGTCGAAGAAAAATCGAATGAAATAATTGGAGCAATTGATAACGTAGAAAGCGCAGTGAGTGATACTACT
GCCGGTTCTGAGTTAATTGCTGAAACTGTCGAAATTGGCAATAATATTAATAAAGAAATCGGCGAATCAC
TCGGAAGTAAATTAGATAAATTAACAAGTTTACTAGAGCAAAAAATTCAGACAGCTGGAATTCAACAGAC
AGGAACCAGTTTAGCCACAGTTGAAAGCGCTATTCCTGTTAAAGTCGTTGAGGATGATACTGCTGAATCT
GTGGGTCCTTTATTACCAGCTCCCGAAGCAGTTAATAATGATCCTGACGCTGATTTTTTCCCTACCCCTC
AGCCAGTTGAGCCCAAACAAGAATCGCCAGAAGAAAAACAGAAAAAAGACGCATTTAACTTAAAATTATC
TCAAGCTTTAGATAAATTAACAAAGACTGTTGATTTTGGATTTAAGAAATCCATTTCAATTACTGATAAA
ATATCAAGCATGTTATTTAAGTATACCGTCAGTGCTGCTATTGAAGCTGCTAAAATGACTGCAATGATAT
TGGCTGTTGTTGTTGGAATAGATCTGCTGATGGTTCACTTTAAATATTGGTCAGATAAATTTTCGCAGGC
TTGGGATTTGTTTAGTTCAAACTTTACTAAATTCTCTAGCGAAACCGGAACATGGGGTCCTTTATTACAG
AGCATCTTTAGTTCTATTGATGAAATTAAAAAATTCTGGGAAGAGGGAGATTGGGGTGGTTTGACGGTAG
CTATTGTAGAAGGGCTTGGAAAGGTTCTTTATAATTTAGGAGAACTTATTCAATTAGGTATGGCTAAATT
ATCTGCGGCAATTCTTCGAGTCATTCCTGGTATGAAGGATACTGCTGATGAAGTAGAAGGAAGAGCACTA
GAAAATTTCCAAAATTCTACTGGAGCATCTCTCAATAAAGAAGACCAGGAAAAAGTTGCAAATTATCAAG
ATAAACGAATGAACGGAGACCTTGGTCCGATAGCAAAAGGATTAGATAAAATTGCTAATTGGAAAACTCG
TGCATCTAACTGGATTCGTGGCGTTGATAATAAAGAAGCACTAACTACCGACGAAGAACGCGCAGCAGAA
GAAGAAAAATTAAAGCAACTTTCACCAGAAGAAAGAAAAAATGCTTTAATGAAGGCTAATGAAGCTCGGG
CCGCGATGATTCGTTTTGAAAAATATGCTGATTCAGCTGATATGAGTAAAGACTCAACGGTTAAATCAGT
TGAAGCTGCCTATGAAGACCTTAAAAAACGGATGGATGACCCGGATTTAAATAATTCACCGGCAGTTAAA
AAAGAACTTGCTGCTAGATTTTCTAAAATTGATGCTACTTATCAAGAGCTCAAGAAAAATCAGCCTAATG
CCAAACCTGAAACTTCTGCTAAATCGCCAGAAGCAAAACAAGTCCAGGTAATAGAAAAGAACAAAGCACA
GCAAGCTCCTGTTCAACAAGCATCTCCTTCGATCAATAATACTAATAACGTTGTTAAGAAAAATACTGTC
GTTCATAATATGACACCCGTAACGAGCACGACTGCTCCTGGTGTATTTGATGCGACTGGAGTTAATTAAG
GAATAATATGGCAATTGTTAAAGAAATAACTGCTGATTTAATTAAAAAGTCCGGTGAGAAAATTTCAGCC
GGACAGAGTACTAAATCAGAAGTAGCAACTAAAACATACACTGCCCAGTTTCCAACTGGGCGTGCTAGTG
GTAATGACACTACAGGGGACTTCCAGGTAACAGATCTATATAAGAATGGATTATTATTTACTGCATACAA
TATGTCATCTAGGGATTCTGGAAGTCTTAGATCGATGAGATCTAACTACTCTTCTTCATCTTCGAGTATT
TTAAGTACAGCTAGAAACACTATTAGTAGTACAGTATCAAAACTATCAAATGGATTAATATCAAACAATA
ATTCAGGAACAATAAGTAAAGCTCCTGTGGCAAATATTCTTTTACCGAGATCTAAATCTGATGTTGATAC
ATCATCACATAGATTTAATGATGTTCAAGAAAGTCTTATCAGCAGAGGCGGAGGTACTGCTACTGGCGTG
TTAAGTAATATTGCTTCAACTGCAGTATTTGGTGCGCTAGAAAGTATAACACAAGGTATAATGGCTGATA
ATAATGAACAGATTTATACGACAGCCAGAAGTATGTATGGCGGTGCTGAGAATAGAACTAAAGTGTTTAC
ATGGGATTTAACTCCACGTTCAACAGAAGATTTAATGGCTATTATTAATATCTATCAATATTTTAACTAT
TTTTCTTATGGTGAAACGGGTAAATCTCAATATGCTGCTGAAATAAAGGGGTATTTAGATGATTGGTATC
GTTCTACGTTAATTGAACCTTTATCTCCGGAAGACGCGGCTAAAAATAAAACACTATTTGAGAAAATGAC
ATCGAGTTTAACTAACGTTCTAGTAGTTTCAAACCCGACAATTTGGATGGTGAAAAACTTTGGTGCAACA
TCTAAGTTTGATGGAAAAACGGAAATATTTGGCCCATGCCAAATACAGAGCATCAGATTTGATAAAACAC
CTAATGGTAACTTTAACGGATTAGCTATTGCTCCAAACCTCCCTAGTACATTTACTCTTGAGATTACTAT
GAGAGAAATTATCACGTTAAACCGTGCTTCTTTATATGCGGGGACTTTTTAATGTATTCTTTAGAGGAAT
TTAATAATCAAGCAATAAACGCAGATTTCCAACGTAATAATATGTTTAGCTGCGTTTTTGCGACAACTCC
ATCAACTAAAAGCTCTTCGTTGATAAGTTCAATTAGCAACTTTTCTTATAATAACTTGGGTCTAAATTCA
GATTGGTTAGGATTGACTCAAGGCGATATTAATCAGGGAATTACCACGCTAATTACTGCTGGCACACAAA
AACTGATAAGAAAATCAGGGGTTAGTAAATATCTTATTGGTGCCATGAGTCAACGCACAGTTCAAAGTTT
ATTGGGCTCATTTACAGTTGGTACATATTTAATTGATTTCTTTAATATGGCATATAACTCATCTGGATTG
ATGATATACTCTGTAAAAATGCCAGAGAATAGATTATCCTATGAAACTGACTGGAACTATAATTCTCCTA
ATATTCGTATAACTGGGAGAGAATTAGACCCTTTGGTTATTTCATTTAGAATGGATTCAGAAGCTTGTAA
CTATCGTGCAATGCAAGACTGGGTTAACGCTGTTCAAGACCCAGTAACTGGATTGCGTGCTTTGCCGCAA
GATGTCGAGGCAGATATTCAGGTTAATCTTCATGCTCGTAATGGATTACCTCATACTGCTGTGATGTTCA
CCGGATGCATTCCAGTGTCAGTGAGTGCTCCTGAGTTATCATATGATGGAGATAACCAAATAACTACATT
TGATGTTACTTTTGCGTATAGAGTCATGCAGGCTGGGTCAGTTGATAGACAAGCTGCGCTTGAATGGCTT
GAATCTGCTGCTATAAATGGCATTCAAAGCGTTCTCGGAAATAGTGGAGGTGTTACTGGACTATCTAATT
CGCTTTCACGACTTAGTAGACTAGGAGGAACCTCAGGAAGCATTTCAAATATTAGTATACTATGACAGGG
ATTGTCAATTCGCAAAGTAAAATATTAGGAGCAATATAACAATGGGGACCGAAAGGTCCCCATATTTTTA
TTTACGGAATGAAATGAAAGCAGCAACTGAAGCAACTAAACTGTCTTCAATATAAACTTCAATTTTTACC
GGAGCTTCTGACTCAAATTTACCTGTTACTACACCCTGAAAAATACTTTCAGTCTGTTCTGGCTTTGAAA
AATTTTCAGAAGGAAAAATTCCAAACTTTTTATCTGTTCCGAAAATTTTGATAAATTCATCATAAACTGC
TTCATTAAAAGCATTATCAGCAGGAATAACGCCTTCAACTACAAGTTCTTGACCTAAAAAGCGTAAAGAA
GATTTCATTTTGTGTTCCTCATGTTATGTCAGTAAAACTACTATAACACAACACGAGGGACTTGTAAACT
ACATTTTGAACTTTTTAGTACGCGTAATAGGCATGCGTCGATTTTATACTGTTTCATTGTTTGAAGAGCA
GTATCAAAAACAGCATTAATGACACCAATTGGATTTCCACCCAAGTTTTTAAGCTTAACTAATGATAGTT
TCTCATTAACACCTATCATTACGATATGCATCATTTTGTCGCCTGGCTTAACGTTTTTATTTGTATCACC
GCCAGAGGTGTATGTACAAAATCTAAATCCAGGAAGCACGCTTTCTTCGCCGGCTTGAATAGCAAAATTT
GTGGTATTTTATGCTTAGGATTTAAGTTAACAACCGGCGCCGAAGCGCCGTCAAATAATTCTGTAATAAG
TTCCATGATTTATCCTTGAACGAACTTGTAAGGCATGTTTGCAATATCTATGCAAGACGCAATAATTCCA
AGAGATGATTCTACTTTCTGTTTAACATTTGATGAAACAAATGATGCAAAGTCAACTCTATCTTCTATAT
CACCTGTCATTGTAACCAATTCACCAGTTTCCATTAAATGGTCTCCGTCATAGATTACCGATTCGGTGAG
TTCTTCTGTGGTCATAACTTCAGCTTGAATAAGCTTGTTGTTAGTTCTAACTGTTCCATCGTTGTAAGAT
GCATCGGTTATTTTATTAACTTTGACCATTAATCCACGTGGCAAAATGACTTCCATTTCATTTGAAGGCG
CTAAACTTCCACCGGGTAAAACAACATTGACTTTATCAGCCCCAGTAATAACCCATCCAATTCCAACTAA
ATTATCGCTAGAATTTACAAGTCCTTCATCAGTTTTATCAATAGAAACACTTAGACGCTTTTCGTCTGGT
AAAACACCTATAGATGAATCAGTCATCCAAGTACCAAAAATATTTGGATATAATGATGTTGACACAAAGT
TTCTAAAATAAAAAACTCGATTTTTTACCATTGCTTCATATATTGAAGGTAACATTCGTTGTGAACGATA
CAAAGTAATACCTTTTGGTAATCGTTCACCATTTTTAAAGGCTGAATCTAAATTATCAATGGCTTGTTCT
ATTTCAGGTGCTGTTAAAATACTTGTACGCTCATCTGGATTATATAATCCCAAAAGAGCATTATTTATGT
CTACATATCCTGAACCTACATATTCACGAATTCCGCGTTTTTGCGCTGGTGTGTATTTAGATGAATCTTT
ATTTTCGACTATAGGATGTAATGACCATCCAGCGGTAAGAGCATATCCACGTAATTCTCTTCGAATAATC
TTTGTTTTTATTGCATTCCAAGAATTTTGTACTAACTCATTTGCAGCATCTTGGTTTAAATGCGAATGTC
TGTTAATATTTCTTTCAAACCAAGCACCTTTATATTTTTCTAAAGTATCATCGACGATAGAAGCAATAGT
TTCTAAAGTTTTTATTGAAGTAATAGATTCTTTTCGTAATTTTTCTAAAGCTTTATTTTTTATTTCTGCA
TTAATAATGGATTCTTTATCTTCAGGAATTATAGAAGCTTCTCTGAATGCCATCCCAGCTGTAACACTGC
TAAGAGCATTCTCTAGTGCAAATCCTGAAGTAGAAATTACCGTTAATTCATTAGAATCAGAAATTAAAGG
CGCGTCCGCTGGTTTATTTAATTCTGCCGCTGAAGCCTCAAATTTTTGAAACATCGGTGTTTCAAATCTA
GAAGATTCCAATGACTGACTTTGTGCAATTGCTCTACGGGAAATTTTAACTTTAACGATTACAGCTTGGT
CAGAACGTTTATCATTTTCTTGTGCAATAGATGCTGCAATTGCCTCATTTTTAGTTACTTGAGCTCCAGT
ATCTTTATTGATATAAACATCACCGACCTTCGATTCAACTTTAGTAAAGAGCTCGGTACTAATTTCCGGA
ACCCCTGGAATGTCTTCTAGTGATACATTTTTGCGATGTATAAGAATATATGCATACTTTTTATCATAAT
CCCAGAGTTCCTTAAGAAGGACGTATCTGCCACCTGAACGACT
>LAP_18__194065
CACCGGTGTTAATTATGATTGTTGACACTAAGCATAAGTCACATATCACTAAAATTAAGTGCTGTCCGAT
GTGTGGGAGAAGGCTAATTGATAATGAATAAACAGCAAAGAAATTGTCCTTATTGTCACGAGCAAGCCGA
TTATTATGCAGAGCCAATTAGTGGTGGATTCAATGACATTGGATGTGGATTAGTTCATTAAGTTGCTAGA
CGAGGAAACTCGGTACTTTAGTGCCGAGAGGAATCGTCGTCTTGAGCAACTCATTTCTTTTCTAAAATAT
TATTGCAAGTCAGTTGTCTTTCACTAAAAAAGTGCTATACTATTAATAGTGAAAGAAGGCGAAACTACGA
CAACTATTACTTTGAAACTACGGTTATATCCAACTAGTAACCAAGCTAACTTACTAGATGCAACAATGGA
ACAATACCAATTAGCGTCTAATCTTGTATCTAATTATTACTTTGAACATGGTTTTAAGCCAAAGCAAAGT
GACTTACAGAAATCCTTATATCACTTAGTACGTGATAAATTTGGACTTAAAGCCCAAATGACTCAATCTA
GTTTCAAAACAGTGTTAGCTAGGTACAAAACAGTTAATACTCAACTTGGAAGGAAGCCTTACAAATACCT
AGATTCAGAATCTGGAAAGTGGGTTTCGATTAAACGAAACCTTGACTGGTTACAAAAGCCTATCCAGTTC
AGTCGCCCCCAATGTGATCTAGTATCAGTTAGAGATTGGTCGTTTGTTAAAGAACAGCTTTCAATCAATA
CTATTGGTACTAGAGAAAAGATGAATTTCACAGCCAAAGGATTTGAAAAGTATTTGGATAAAGGTAAATT
GGGTACTGCTAAGTTAGTAAAAAGCTGTGGTCATTATTTCTTACATGTTGCATGTACTTTGGAGACACCT
GAATTTAGCAAATGTTCTTTAAAACATGTTGTAGGTATTGACCGAGGGTTACGTTTCTTATCTACTATTT
ATGATGAAAAAGGCAACACCGCCTTTGTTTCAGGTAAATCAATAATAGCCAAACGTCGAAAGTACAAAAG
ATTACGTCAACAATTGCAAAGTAAAGGTACTAAGTCTGCTAAGCATAGGCTGAAAGCTATCAACAAACGA
GAAAACCGCTGGATGAGTGACATCAATCATCAATTAACTAAGACACTCGTTGATAAATATGGTAGTGGTA
CAGTATTTACAATTGAAGATTTAACTAATGTACGCTTCGCAACTGAAAAGGTTTCAAAGCATTATCGTTA
CGAACAAGTTAGCTGGGCTTTTTATCAATTTGAACAATTCTTAACCTATAAGGCTGAACTTCAAGGTTCA
ATAGTAGTTAAGGTAGATGCTCACTATACTAGCCAACGTTGTCCTAAATGCGGTTCTATTGATAAACAAG
CTCGTAACCATGTAACACATGAATATTACTGTGGGCATTGTGGTTATACCAGCAATGATGACCGCATTGG
TGCAATGAACATACAATTGCTAGGTACTAACTGGGTCACTGATAAGTCAACTAGTATCAAACAAATTAAA
CCAAATGAAGAATAGTTGGGTAAATCCTAGCTATTAAACGGGTGTTGCCAACCACCCGATGATGTAACCA
CTTTAGTAGGAGTCTTATGACGTTTGTACTACTAACCCGTAGGGTCGTGAGTTACAAGCTCGTTACTTTA
GTGACGAGTGGTTGACGATTCGCTCATATCATTCAAAAACTCGATGGCGTCAATTAAGGAGAGAATGTCA
TATGAATATTTTATCTTGCCTATATCTTTACGATACTCGTATTAAATCAACACCTAGAGGAAAGTGGAGT
GACGATAATGAATAAATGGGAAATATTCATGCAGGGATTTTTCTCAGCGTTTAATTCTTATGCGTTATTT
ATATCTGTATTTGGTGATTTTAGAGTAAAGCTTATCACTGGAGCTGAGTGGGTATTATCTGAACATCCTG
GTTGGAAATTTGCTCTAGTATCACTTTTCTTGGTTGGATTAGTTTATTCAATTTACAGTGTATGGAAAAT
GTAGGTTAATAACATAATGATTTTATTATTTTTAATTACGTTAGGATTGTTTCTATTTGAAGTTTTTCTA
GCGTGCGCCATGTATTCAGATATTCCATGGCTAGAAATTCCAGCGATGATTTTTGCAATAGGGTAAGGAA
ACACGTTCTTTTAAGGGCGTGATGAATTGCCTTTTTTTTTTTTTTTTTGATTAAATACTTGTAAATTATA
AATAGAGTGATATACTATACTTAGTAACTGAAAGCCAAAGTTACTAAGTATATTTAAGGCTAGGGACTAG
CCGTGGTAAAATATCTTAGTTCTGTAAGTTAGGTATTTGGAATACCAATATAATATCCTAAATACTACTA
AGTGTTCCCAGAAGCTCGTTAATTTAGTGACGAGTGGTTCACAATAATATTGCTTGGGTATTCTAAGATT
ACCCAATTAATAACCTAGGTGCAGAGAGCTGAGCAAGCTTGCCTAGGATGATACTTGAAAAAGTTACCTA
ACCTTGATCTAGGGATACCTAGTGAGACAGAACAAAAACTTGGTAACAAGCTAGTAGGGTCAGTAAAAGC
TGGCTGGTTACAGTATCGTGTGAAATTACATTTGGATATAAGGTACCACGAATCTAGGGGTTCCGCAATA
GAGGGTTCTGCTCAGAATGGTCATCCTGCATATTGGGAGTGTGACAGCTTCTTTTCCCTGTAGGAAGTGT
CAAACTAAGGAATCTGGCTGCTGATGTCATAGCGATATGGCTATAACCTAGGAAGTGGGTGTACGACAGT
AAGTCGGCTAGTTTACAGATTATTAATATGGATTAAATCAATAAAATATAATTCTGAAAGCTACTGTTGT
ACTGGGAGTCATCATGCTTGCCCTAGCCTTGTAATGCAAGAGGAAGCAATTGGTTAGCTATTAGTTGCTC
AGACCTCTTGAGCTAGTGACTGAATAATATCTTGATGTAAGGAAGCAGGAGTAAAAGCCATTAATTGAGT
AATCTTAGAGTACCTAAGCAAACACTACTTCCTTTATTAATAATTTTTATTATTTGGAACTCATTTTGAG
TTCCTCCTTTTTATTTTATAATTAAACACTTGTTTAATTATATTCCTTGTGCTAAGATAATAGAGTAAGA
AAGGAAGTATAACTATGGATTTTATTACTTATAGGGAATTTAAAAAAGAGATAAAAAGTAACTTTGGAGC
AAGTGTAGAGCATAACTTTGGTTCTGTAAATATAGTAGTACAGGACTTGGGTGCTCCTATGGGTGGTACT
ATTACGATTGCTTCTGTAAGCACTAGTGAGCAGTTTAACTTTCAAGTAATGGATATTTCTGATACTGTGT
TATCTTATGGTGAATGGGAAGACGTTGCTAAGCTTTGCTTAAAGTTAGCTCGTACACCATTAGATAAGCG
GGGTAATTATCCAGTTAACAAGATTGTAGCTAAGCTATTCCACTCAAAGGATAGAATGTAACACTTCTGT
AACATTACTGTTATTGCTTTGTAATTAGGTAGTGCTATCATTAAGCATGAAGGGGTTAACCAAAAGGTTA
ATTGCTTTGCAGGACATGCTCTTTACGAGTTAAACTGAAAGGATGAATTTTTATCTTAGAATCTACAATT
TCTCATAAGAATATTACTAAGTCATTACTTGCTGGTGCTATCGTTGCTGGTGGTGCTTTAGCTATGACAA
ATACAGCTAACGCTGCTACTAAGGTAGACGATAGTCACATTCAAGTAGAACAAGGTGATACTTTATCAGA
AATCGCTCATGATAATGGTATTGACCTTGATCAATTAGCTTCAATGAACAATATTGCTAACAAGAACCTT
ATTCATGTAGGTGACAAGTTAGTTATTACTCCGCAAGCTAAGAACACTCAAGATCAATCAATTAATACCC
AAGTACAAACTAGTGCTATTGCACAGCCACAAGCCACTAGTCAAGCACCAGCGCAACAAACTAGTGCTCC
AGCTACTAGCAATGTAAGTGGTGGCTCAGTACATGATCAATTTATTGCTGCTGGTGGTACAGAAGCTATG
TGGAATACTATTGTTATTCCAGAATCTGGTGGTAATCCTAATGCTACTAACGGTCAATACCGTGGCTTAG
GTCAAACTAATCAAAGCTGGGGAACAGGTTCAGTTGCGGAACAAACACGAGGCATGATTAACTATGCTAA
TTCTCGTTATGGATCTATTCAAAATGCTCTGAACTTCCGTTCAGCTAATAACTACTGGTAGTAAATACTA
CAAATTAGTATGATAAATAGTGCAGGCGATTGCTTGCACTATTTTAGTTTTAGGAGGATAAAGCATGATT
AATAAAGTATTATTTGTACCTGGGGAATCTAGTAAGTTAGAAGCTAACATTAATAAGGTTATTGAAGAAC
TTAATAAAGAAAACTATAAGGTAACTAGTATTGTACCTACTAAGGGTGGTGTTATTTTAGCCCTTAATAA
TGATGTACCTAGTGTAGGTTATACTAAGAAAGCTCTCGTAGATGAGACTAGTAATCTAGCAACACCTAAG
CAGATTAACTACATTAAGCAATTACTTGCTAAGACAGGCCAAGAAAAAGACCTTGATGGTTTAACTAAAC
GTCAGGCAGGTATATTAATTGGTAACTTAAAGAAACAACTTAAAGGATATACCAAAAAGGAAGAACCAGA
GGATAACTTTAAGCCTAGTTTTGATATGGATAACCTAGAATCAATCCTAGACGGGGAAGACTAGCTATAT
TAGAAATGAGTTGAAATAAACTCATTTGCTTCTTCTCATATTTATAATCCTCCTTCCCTGAATCCAAGCT
CACAGATTAATTTCTGTGGGCTTTTTCTATTATTAAACAGTAGAGAAATGTCTCCACCGGTGGAGTCTAT
CCAAAAAATAGGAAGGGGACAATCTCTAATGGAAAAACCTAATAGCTTCAAAGGAGTGCGAGCTTGGCTA
ATTGTTTTGTTCGTTACTCTAGGCGTAACAATGTTTGGTGGTGTAAGCACATCAACACCAACGGCAGTTG
TAAGTGAAACTAATTCTGGGGCTGTTGTAAAACAATCTAGTCCTATTAATGTTGTAACTAAGGCAATTGA
TGCTGTTCAGTCAACTGGCGTTGTTCATGCAGATGAACGAAGCTATGGGGTTGATTGGAGTAAGTACCAG
GGTGCTTATGGTGTCTGGGGTTACGGACGTGATCAATTTAGTATTTCTCAAATTGGGGGTACTACTAATG
GGTGGAATTGCTATGATCAATGGACTTATCCCACGCAAGTACAATCAACGATTGCACAAGGTAAGCGTGC
ACACACCTATATTTGGTGGCAGAATGTAACTACGCAGGCACAAGCAGACACTGTATTAAATTATTTCCTT
CCAAAGGTACAAACACCTAAAGGAAGTATTGTTGCTCTTGACGTTGAATCTGGTGCGCAAAATACCCAGG
TATTGGATTATGCTTTAACCCGTATTAAAGATGCAGGTTATACACCAATGCTCTATGGGTATAAGAACTA
TCTAACAACTCATACAGACTTACATTACTTAGCAAGTAAGTATGCTTTGTGGTTAGCAGAGTATCCAGAT
TATAATGTTCGTTCAGAACCAAACTTTGGATTTTTCCCATCATTTGAGAATGTACAAGTCTTTCAATTTA
CCTCTACATATAAGGCTGGTGGGCTTGATGGTGATATTGATTTAACTGGTATTACCAAGAATGGTTATAC
TAATAAGACTAATCAACCAGTAACTAAGACTCCAGCAGTTCAAGCAGGTAAGCAAGCTGACCATACACCA
AAGGCTAACATTAAAGTAGGCAACCAAGTAAAGGTTAACTTTAGTGCTAGTCGTTGGGCAACTGGACAAG
GCATTCCTAGTTGGGTAAAAGGTAAGACTTATCAAGTCTTAGAAGTATCTGGTAATCGAGTATTATTGAG
TAATGTTAAGAGTTGGATTAATATATCTGATGTTGAAGTAATTGCTACCCAGAAGACACAACAGACTGTT
CAGAAGCCTGTGCAAAACAATAACACAGGTTCACAGAACTATATCGTTAAGTCTGGTGATAGCTGGTGGG
TAATTGCACATCGCTTTGGTATGAATATGAATACCCTTGCTAGTTTAAATGGCAAGTCTATTTCAAGCAT
TATTTACCCAGGACAAGTATTAAGAGTTAGTGGTACAGCTACCAGTAACACTAATGGAGGAACATATACT
ATTCGCTCTGGTGATTCTTGGTGGGCGATTGCAAATCGCTATGGTATGAGTATGTACACTCTAGCAAGTC
TAAATGGTAGGTCAATTAGTAGTATTATTTATCCGGGACAGGTTCTACGAGTTAGTGGTAACACTAATAC
TAGTGCAGTTCATCTGTATACAGTAAGAAATGGTGATTTCTTATCGACAATTGCACAACGATTAGGTACT
AGTGTAGGACATTTAACGAGTATGAACGGGATTGGTAATCCTAACTTGATTTATCCAGGGCAAGTCTTAC
GCTACTAAATAAATATGGTTTGGAGAGTTGTGACGGCAACTCTCTTTTTTATTACTCACGTTTATATTAA
GGAAGAACAAATATATCTTAGAGAGGGGAGTGTATTGCATGAGAGATATAAGTATTCTTGACGGGCAATA
TTTTAAAGAGTCTGATCAAGATACTGCAATTATTATCCGATTACTTGACGATAGTTTTCAAACTACTCCA
ACTTTAGCAGATACACAAATTCTGTTAAAAAACGAAGATGATCAAGTAATTGATACTTTTAAACCTGATG
CAATTAATGATGATGGTGATTTAGTATTATCCTCTGATCAATTAGATGAACTAAAGCCGGGCGCTTATGC
TCTAGAAGTTTGGGTTACAAATAATGATAAGAAGCAAGTATATCCTAGTGAGACTAACCCAAGCATTACA
ATTATTTCTAACTTGCCTAATGATAATGGAGATACAGCAATTGTTTCATATCGTTATCTAAAGAGTGAGC
TGGATAAAATTTGGGATGCAATTCATGCTTTACAAAATAATCATGGTGGTTCAGGAGAACCAGTAATTCC
AGTAAATCCTGATGACCCTAGTTTAGATTATTCAAAGATTGTTCCTCGAATTAGTGATCATGATACTTGG
GTAATTAATGGTGAAGATACTGGTAAGCCAACTAAAGGACTTAATGGTCATTCACCAAAGATTACAATTC
AAGATAATCAATGGTTAATTGATGGTGAATCAACTGGGGTTAAGGTAGTTCCTAATCTTGTAATTGGGAA
AGTAATTACTGTTGATTCAGACCAACAAGCAGACGCTGAATTAGTTAAGGACGTTTATGGTAATTATTCA
TTAAATCTTTATTTACCTCGTGGTGAAAAAGGTGATAAAGGAGAACCTGGTAAAGATGGTTCTTCTACTA
TAACTCCTGGTGGAGGTGGAACTACTGTTGTTAAGGACGCTAAAATTGCTATTGGCTTAGTTAATACTGT
TGATTCAGATCAAGATGCTAGTGCTAAGTTAACTAAGCAAGATGATGGTAGTTATTTACTTGATTTATCC
ATTCCTCGTGGTGTTAAGGGTGATAAAGGAGATACTCCTAATGTTTCCCTTAAAGCAGGTAAAGTAACTA
GCTTACCATCAGACGGTCAATTAAAAACTAATATCTATCGTGATTTAGTAGATCCAACAATCTTCTACTT
AGACTTGTCAATTCCACAAGGTAAGCAAGGTCAGTCTGCTTATGAAATCTGGCGTTCACAGGGTCATACC
GGTACTGAATCAGATTTTCTTACTTCACTTAAAGGTGATAAAGGGGATAAGGGTGATCAAGGTCCTCAAG
GTCCTGAGGGTAAGCAAGGTATTGCTGGTATTGAAGGTCCACAAGGTGTTCAAGGTCCCGTTGGCCCTGT
AGGTCCTAAAGGGGATCAAGGTGATCCTGGTTTAACTGGTCCTGCTGGTAAGGACGGTAAAGATGGTATT
ACTCCTAGCTTTAGTGCAGGAACAATTAAGTCAGTTGCTTTTGATGAATCACCTACATTTAGACTAGTAC
CTGATGTAGATAATCCTAATCATTATTCTTTGAACTTGTCCGTACAACAGGGTCCAAAAGGGGACAAAGG
TGATCAAGGTGAACAAGGTCAACCAGGTAAGGACGGTATTAGTCCAGAATTAAAAGTAGGTACTGTAACT
ACTATTGGGTCAGGTGAAAACGCTAGTGCTGAATTAGTTAAGTCTGATACTGGTGATACTTACTCCCTTA
ACTTAAAAATTCCGCAAGGTCCACAGAGTCCCGCAGGAACTGGTAGTTCTGGAGAAGGTACTCAACCAGT
AGCTAACTTAAGCCTAAAGATAGGGACAGTAACTACTGTAGACACGGATAAAGATGCTGGTGTAAGCTTA
GTTAAGCAAGGTGATAATCAATACTTGATTAACTTTACTCTTCCTCGTGGTGCTCAAGGGTCAAAAGGTG
ATCAAGGTATTCGTGGCGAGACTGGTCCAAAGGGTGACCAAGGTGCTCAAGGTAATCCAGGTGAAAAGGG
TGATCCTGGTAAATCTGCATATCAAATATGGTTAGATAATGGTCATACTGGTACTGAAGCAGAGTTTCTT
TCTTCACTTAAAGGTGAAACTGGTCCAGTTGGTCCCACTGGAGCCAAAGGTGAAAAAGGTGATATTGGTG
AACAGGGTCCTGTAGGTCCAATTGGTCCTCAAGGTAGAGATGGTGAACAGGGTCCTGTAGGTCCAATTGG
TCCTCAAGGTAGAGATGGTAAAGATGGAATTACTCCAATAATTAAGCTTGGTACAGTAAAAGTTGGTGAA
GATACACCGACTGTTTCCTTAAAGGCTAGTGATGATAACCCGAATAATTATCTCCTTAACTTTGAGTTAG
TAAAGGGTCCAAAGGGTGATAAAGGGGATACTGGTGATCGTGGTCCTCAAGGTAATCCTGGTGAAAAGGG
GGCTACTGGTGAAAAAGGTGATCAGGGTCCAGTTGGTCCAAAAGGTGATAAAGGTGATCCTGGCTCCATT
GGCCCAAAGGGTGATGATGGTAAATCAGCTTATCAAGTATGGTTAGATCAGGGTAATAAAGGAACTAAAG
ATGACTTTTTAGCTTCTCTTAAAGGACCTAAAGGTGACCAAGGTAATCCTGGTGAAAAGGGTGCTGATGG
TAAACCTGGTGAAGCGGGTCCACAAGGTGCACCTGGTAAAGATGGTATTACTCCAACTATTATGATTGGT
ACTGTAACAACTACTACTCCAGATAAGCAAGCACAAGCAACAATTGTTAGTGGAACTGATAGCGCTAATA
GTTATCTTCTTAATTTGGTAATCCCACAAGGACAACAGGGTGAACCAGGTAAGAATGGTGAAACTGGTAA
AACAGTTGAAGTTGCTCCTAAGATTACTATCGGTGATGTTAAGGCGGTTGATGATGCTTCCTTAGCTAGT
GCTAATGTAGTTAAGACTGGTGATAATGCCTATGCAATTAACCTTTATTTACCACGAGGCCCTAAGGGTG
ATCAAGGTGACGCTGGTATTGTTGGTCCTCAAGGACCAAAAGGTGATCCTGGTGCAACAGGCAAATCTGC
ATATCAAGAATGGTTAGATGCAGGTCATACTGGTCCTGAAATCGTTTTTCTTGACTCACTTAAAGCTAAG
TTCCCAGAAACTAAAGTTACGGTAACCTTTATTGGTACTGGTGAAGCTGGTTCTGGTACCTGGAAAAAGA
ATGATGATGGCACTGTTACTCTTGACTTATCTATTCCAGAGGGTAAACAAGGTCCTCAAGGATTAAAAGG
TGATAAAGGTGACCAAGGTTCTAAAGGGGATACTGGTGCCACTGGTTCTACTGGTAAAGATGGTCGTTCT
GTTTGGCAAAGTAGGATGAACTATGGTCCTAACCAAGAAGGACAATACTTTACTGATCTAGTTAACGCAA
GTGCCTCTAATTCACCTAAAGTTAATGATATTATGATTAATGCTGGCGGTAATATTGCAATGATTACTAA
GGTCAATATTACTAATGATGCAGGTCAAGGCGGAGGAAAATTTGACTATGGCTCTTGGATTGGTAATATC
AAGGGTCCAAAGGGTGATCATGGGGATCCTGGATTTTATCATTACACTGTAGATTTAACAGATGCTAAGT
ATGATCGTAATAAGTGGTACTATGTAGAGGCTAATAGTCGGTTATATGGTTCTTTGGGCGGGCCTAGTTA
CTTTAGCTTAGAAGCTCCTTTAGTTGAGAGTATAAATGTTCCTTATGGTAATCACACTTATAATGGTAAT
AGAAAAAATACTTGCGCTCGACAAAGTGTTTTATATGGTTCATCCTGCTGGGGTTCTTATGACCGTAAGT
TGATTGTGCTTGATGATCAAAACCCAACGCAATGGACGACAGATGGTAAGCGATTACTAACCTTTGCAGT
ACCTAGTGATAATAACCTTAACTATGGATTTTATGCTCGTGGTGGCTTACAGATTAACATAGCTTCTGAT
GTTCCCGGATTAATTTGGACCCCGCATACAGATACATACGTAGTAAATAGTACTACAATATCTGTACTTA
ATGATGCTCCAGATCCCAAGGCACTAGGGTTAGATGATGATCACACATTCTGGGCATTACCGATGTCCCA
GCTTAAACAACAGCTTAAACCCGTTAAGGGTGTTGATTATTGGACTGATGCAGATAAAAAAGAAATGCAA
GATATGTTTGATAAAGCAATAGAGGATGGGAAGTGGTAATTAGATGAGCTTAAATGAAACGATGACTGGA
CTAATGAATGCGGTGCGAAGTAAGTATGCACTGGCTGATAAACTCAGTGTGGATGATGCAACAGGATATA
TTAGCAAACCTGAATTATCTAACGTAATTAATGGAAATTTTGCTTTTCAAAATAACAATTCTAGTTCAAC
ATTCATTGACGGTGTATTCAAAATTATTGCTGCTAATGATGATCTTGAATCTGGTATTACCGGACCATTT
ATGTACTATGACAAAGCAAAGATTAATCCAGGACACCGATATAGGTTTACCACGTTTATTCGAGGAAATA
TGCAACTATACAAATTGGGTGAGGAACATAACCTGACTATTGATAGTAAAGTTATTCCTCTAAGTTCAAC
CGATTGGAAAATAATTACTTTTAATTTCATCGCTCAATCGGATATTGTTCTATATGGAATTGGTAAGAAA
GGTGATTGGATGGAGATTAAGAACTGGTACTTTTCAGAATTGGGGGGGGTAATTCGTAAGTTTCTAACTG
CGATTACTCCACGATTGGAGGTGGCAGCATGAGTATTGTTAGTACGATGACACCTTTAATGGATAAGTTC
CGAGAAAAGACGGGGTTAACTGATAAGCTAACTGTTACACGGGCAACTAGCTTGATGGATCATCTGGATT
TGCATGTTAACCCAAACTTGTTAGATGCAACAACATATAGCGTGCAATCTAAACAAACAGATTCTTATCC
AGAGTGGGATAACCTTGCTGTCTATCAAAATTTGCGAGCTGATACTACCTACACACTTACATTGTCTGCT
ACAAGCACAAATGGTGTTAGAGGGGCTTCGATTAGACTTTATAAAAGCGACGATGACAATAATGGATATA
TCAATAAACAGTTCCAACAATTTTTATTTGACGCTGATGGTAAAAAACATTCGTTCACGTTTACCACACC
AAAGTATGAAGGATGGTTGTATGACGTTTGTCTCTATGCCGGTATTATGGGAACTAATGAACATAAGGAC
TTTGTAACCACATATCGAGATTGCAAACTAGAACTTGGTGACCTAGCAACCCCACTGACCACAGTAGGGG
GGGGGGTAACTAAGCGTCTCCTATTCAGCCTAGTACCTCGGATTGGAGGTGCTTGCTATGCCGCTTAGTG
AAACATTAATAAGTCTAGGTAATTCGGTACGTACCTTATCAGGAACTACTGATAAGCTAAGCCTGTCTAA
CATGACAGAAATTATAAACCAGTTTAGTGCTTTTAAAAATCATGGTAGCTTAACGAGTAAGGATTTGAAT
GAAGTCGATGAACCCGGTACTTATGATGTTAGTGAATGTGAAAATAAGCCTATCAATAATTGGGGAGCTT
TAGTTGTCATAAAGGCAGGTACACGAGTAGTACAAATTTATATTGCTGATTCTGGTGCTACCTTTATCCG
AAACGGATATAAAAATAATTTTGCATATTCATGGAAACAAATGGGGGGGGGCATAACTAAAGCCCTCCTA
TACGCATTACGATGGCACTTTAGATCCTCTTTAATTGGAGGTGTCGCTTGATGAGTATTTCAGATGTTTT
AACTAAGCACGCTGACACCTTTAGACAAAAGACGGGAGTAACTAATAAACTCTCTATTTCTGAAATGACT
AACCTGATGGATAGTCTGAAATGGGGACAAAGCAACCTGCTCAAAGGAACGAGTGACCAATATAGAGAAG
TGAATACTAGCACAACTGATCAGGATGCCTGGGTTACACTGACAATGGTTAATGATAATCCATATCATTA
TTTTTCTCAGGATATTATGGATAACGCTAAATACCTTACTTATTCTGGTACTGTGGAAAATATGACTAAA
TACACGATTAAAGCAGAATTAATTCCTATTGATAAGGATAGGAAACGTCTTACTGAAGGTATTACTTCTG
GAGAAATTTATCCTGGACAAAAAGATTATAGCTTCTCTATAACATCTCCAGTTCCAAAAAATTGTTCTGG
ATTTCAGGCAGATTGTTATTATTATGGAGTAGGCAATGGTCAGTCATTTAGGATGAAGGAAGAACGCCTT
TATATCGGTACTTTACCTGGTATATGGACGCCAAACCCCGCTGATAAAGTGGGGGGGATAGTTAACCTCG
TCCTAACTGCCGCCTTTGAAAGAAGGTGTGCAGCATGACAGCAACAGATAGATTGACTAATCTAGGCAAT
GCTCTACGAGATCAGTATGGAACTACTGATAAGTATTCGTTATCTGATATGGTAAAGATGATTAATGGAC
TTGAGATTCATAACTTTCTTGCTGGTAATTCATTTGAAGCGACTTTCCAAAAAGAATGGATTAATAAGGA
TTTAACAGGTCCAGATGTTGATACCTGGAATAAGTACATCGCTGGCAAAACCGTTACTTTTAGTTGTGAT
GCAGAGTGGACGGGTTACATACCAGGAGCATCCGGCGATCGTTTCTTCTTTGAATTCATGACAACTACTA
CTGACGACCAACCTCATTGGAATGGATTGTACTTCACGCCAACTATAAAAGAAGGTAAGCAACATATCAC
TAGCACGATTAAAGTTTCCGACTTACCAGTTAAGTCAATTAATAGCATCAAATTCTGGGACGAACTTAAT
GAAGGTAGCCACCTTAAAATAACGAATATCAAAATGACTATCAATCCAGTGGGGGGGGTAGCACCCCTTG
ACCTATTTAACCCTGATTTGGCAACATGGGGCCATTCTAACATCGAAATATTTTCAGAGAACGGTTATCA
GGTTGCAACCTTACCTCCAGATGGTAGTCAGCTACAAACTAAGATAAGTTGGGAACAAAATAAGACCTAT
CGTTGGACGTTTGAGGCCAAAGCTGATTACTCCAGAGATATAATTCATACTGAAATGTGGGGTGGATCAG
GAGGTCGTGATATTGAACTTGCTACAAATTGGAAACAGTATTCAACGTTTGGAATACCTAACCCGGCACA
CAACAATTTTTACTTCTGGAATTTTTCTAATCATGGCAACGTTTACCTCCGTAACATTAGAATCTATGAA
GCATAATCAAAGCTCGATCGGATTTTCGATCGGGCTTTTTTATATTACGAAAAGAGGGATAAATTATGGA
TTATAAAGAAATAATGAGAAAGCGTAAGATTATCATGGATAATTCAGATAATCATAAAATATTAACTAAG
AAAAAAGGTAATCCTCGTTCTATGCATGTTTGTGCATTGTGTGGGCAACCTTTAACTAAGTATGTACCAA
GAACAGATAACTATATAGTTTTAAGAAAACACTATACTTACACGTATTATAATAATTTGCATGGGTCACT
ATGCTATGATGCTAAAGCTTGTTATAACTACAGAAAAAGAAAGGAGGAATCTGTTTGTCAGGACTAATTG
ATAGTATTCGTGACCAGATTGCTAAGGGCGATACTAATAAGGAAGCAGAAGCGTCTGATAATATTAAACA
AACTTTGGAGTTAGCCTCTCGTAAACTCCTTTCTAAGGTAGCTAATAATGAGGTTGAGCTAGATGTAAAG
GATATTAAGGATCTTGCTTCGGTATCTACATTATTACAACAGACTTCACCAGAAGAAGGGGCTACTGGTA
CACCACAAGCTCCTGCTGGTATGGGAGATGTCTTTGGTAATACTATTACAGTAACCAAGGATCCTAGTGA
CGATACTAAGCAAGTAGATCAAGATGATTTACTTGGGATGTCTTCAGAAGATATTGATAAGATGGTTAAG
GACCAGTTTAAGGAACAAAATAGTATTAACTATAAGGCTAATGAAGGATAACTATATTTTTTAGAAAAAT
AAAATAATAGCCTAGTAAACTGATAGTAAAAGTTTAAGGGGCTGTTATTTTGTCTTATAAATTATATAAT
GATGACTGTTTAGAAATAATGCCAACCTTGCCAGAACACAGTATAGATTTAATTCTAGCAGATCTTCCTT
GAAATACTTTTATTACCACTTGTTTTATGATATAATTATAAATATCAAATAATAGGTGGGATATTATGAA
TGAGCATAAAATTATAGAGTTATACACAATTAAAAAAATGACTTTACGAATGATTGCTAAAGAAATGGGT
ACTGATCATCACAGAATCAAGCGTATCTTAGTTAAAAATGGTGTCGAGATTACGCAAAAAGGTAGAATTA
GAAAGCCGTTCACCGATGAACATAAAGCTAAAATAAGCAAAGCGACAAAAGGGAGAAAAGCTTGGTCAAA
AGGGAAAAAAATGACTAAAGAATTTATCCTTAAAAATATGGTTGCTCATATAAAATATGACGTAGACTTG
GAATTTTATCAACAATTCAATGATATAGGAAAAATAAAATGTCTAAACAGAATGATAACGAACCCCAGAG
TAAGTAAACATTTTGATACAAAAAAGTACAAGTCATTTATAATGAAGTTCTATAATGATGAACAGTTTAA
TGCAGCTTATCAAAAGTGGATAGATAGCAACGGAGACAGATGGGCCATTCCTTCACTCGACCACAAGCAA
CCTATTTGCAAAGGTGGAAGTTATGAGTTAGACAACTTACAAGTGTTAACGTGGTTTGAAAATAGAGCGA
AATGTGATATGACTAATGACGAGTGGAAAGAATTTAAATTAAAAACAAAAACCACAAGCACCTATTTTGT
ATAGGTTTTCATTGGTATAGAATTAGATAAGAAATACTTTGATATTGCTAAAGAAAGAATAAGTAATGCT
AACTAAGAAAAAATAAGGTATTATTATAAGATGTGTTATTATAATTTATGCAGTAGCGCATGGGCGGACT
GCACGCATGACTAAACCTCCTAATTTGGGCTGTCTAGATATATTCTGGGCAGTCTTTTTGTTTTGCGCTA
TAATAGGAATTTAGGGAGGTGATAAACATCAGCAAGAAGATAAATCATGATGATCGAGATTTCTTTCATG
AGCTGGCTCTAATAGTTGATATTATTGGCGATCTTATTAACCGTCACTTTGATAACCAAGAAGACCGGGA
ATTTGCTTTAAATAGTTTTCGGGGCTTGGCTAGAATGAAGCAACTAGATATTGATTTAATTGATGCAGAT
GGGTTAAAGAAGTCTTTCGAGGACTTTAAGAAATCCCATCCAGAATGGGTAAAGGAGAATAGCAAGTGAA
GAAAGTATATTTAGTTACTGATGCATATGATACAGGCGATGCTTGGGAACCTTGGGGTGAATTTAACGTT
GCTCTAATTGGAATTTTTACTAGCCTAGAGCTGGCAAAGCAAAAGGCTAGAGAAAGCCTTGATTCCCAGG
AACCTCAAGAGTTTACACACGTAGATGGTGTTTGGAATTTAGGAACCATACAGATTCAGGAAGTTGGGCT
GGATAAGCTTGATTTAGATAAGGCAGGTAATGTTAAGTTGCTTGGCTCTTATCAATATGAGATTGATGAT
CTGTATGACGATCCTATGGACATATAGAGATGATATATAGATAGGAGTGATTCCTTGGACGGAAAACAAG
TAGTAAAACTAGCTAGGCAGATGTTTAACCTAGCACCCAATGACAAGGTAACGGTGGACCAGTTGAATTA
TATTTTGGGAATGAGTAAGCCTAGTAATTACTTATTACAGCATCATACTATTAATGGGAAGCCACTTACT
TTTAGTGTTCCAGATCATGATACTACTAAAGCATTATCACATAGACCTTGGCAGAAGATGGTCGTGGACG
ATGTTAATTATCCAGATATTTGTGTAATCAAGAGTCGGCAGTTGGGTTTTTCTGAAGTTGGTATAGAGCA
AATGATTTATTGGCTAGATATTCATAGCTCAGAAAAGCCAAATGGTCTATACACATTCCCAACTTATCGG
CAACTTAATGATTTCTATAAGCAACGAATTTTGCCAGAATTTGAATCTGGTTATTATAAGAGTCTGATTA
AAGATCCAAAGACAACTACTATGAATGGTATGAAGATAAGGGATAGTAATCTTATCTTCCGTACAAGTAG
CCAAGGATCTTCAATGGAAGGGTTGAATCTTTAGCCCATTATATTAGTAATAATATAATATGTTTGAGGT
TAAACGGGTAAAGCCAAATAACTGAAGTAAATAGGCTAGTAAGAAAGGCTAAGTCCAGAGGTGGATAGAG
CTAACCAACCGTACTAAATTTGAGTTATAATAAAGATAACAAGATAAATGTCTAACGACTATAGTGAGGG
AAGGAATAATAATGAGCTATGCAAGTAATTTAATACGTGTTGCTAAGGAAAAGAATATACGAATACTAAC
TAATTATAGTAATATAAATGGTCATGATAAATTAGACTGTTTGTGCTTAACCTGTGGTAATAATTTTAGA
AAGATAGGGTATCAAATAAAAGGGTATCAATATCCTTGTGCAGAATGCAGTAAAAGGGCAAAGCAATTGA
GAGTTCACTTGAAATGTGTTGAGCACTTTATAGAGCGACTAAGAAAAGAAAAACCCAATTATATATTAGT
TGGTGAGTATAAGGACTTAGACACTCCTACAGACTTTATGCATTTGACGTGTCACCACCTTCTAAGAGGG
GTTTATCCAGGGGATTTACTCAGAAAGCCTTATACTGATAGTGGGTGTAGATATTGTGGAAGTAATCATC
ATTGGGAAGATGATGAGATTAAAAGTTGGCTTAATACAAACACACCTTCTTATGTGTTCAAGCACTCAGA
AATGATTAACCACAATAATTATGTAAAATTAGTACACTCATGTGGAAAAGAATTTACAGTACTTTGGTCT
AGCTTTTGTAGACAAGGAACTCGTTGTCCACGTTGTAATGGCGGAGCAAAGAAAGATATGAATTATTTTA
AACAACAGGTATTAGACTTGGGGTATTCTGACTATATAGTTACTGATAAATTACCTTATAATGATGCAAA
GTCACCAATTATTATGCATCATAAGAAATGTGGATTGGAATATCCTGTTACTCCTAATGGTTTTTTAACT
GGGACTAGATGTCCTTATTGTAGAGAATCACACGGTGAAAAGATGATTAAGCATTTTTTAGATGATAATT
TTATTACATATGTAGCTCAAAAGCGCTTTAAGACCTGTATATATAAAGAAGTCCTTCCTTTTGACTTTTA
TTTACCAGATTATAATTTGTGCATTGAGTATGATGGTATTCAGCATTTTCGTCCAGTATCTTTTTTTGGT
GGAGAAGATGCTTTTATTAGCCAAAAGTTAAGAGATAGTGTTAAGGATAATTGGTGTCAAAACAACTGTA
TAAATTTATTGAGAATACCTTATTACATAACCAATCAAGATTTGGTAAATAAATATTTAAATAAATACTT
CAATTCTGTTAAGAATAAGATATAGTCTAATATTGATAGAAATATTAAAAATATTATGTAAAGATAGACA
GATTAGCACTGGATGAATATGATAGATTGAATCCCTTAAAGGCTAGGGGCTTTTAGTAGTAATACTAATT
GAAATTTCTACTAAACGGGTAAAGCTGAATAATATCTATATACTGAATAGGCTAGTAAGAAAGGCTAAAT
CCTAATAGGTAAGGGTAGAGCTAACCAACCGTTCTAAAGTAAATGACTAGAGATTAAAAAGTAGAAATTC
CTTGTAAGGAATAAGATATAATCCAAAAATTTGTAGCAGAACAATCTGCAATTCAGTCTATGCAATCATC
TAAATACAAGATTGTAAGTAGATGGTCAACCCCAACCGTCCAGAATTACGGGATCCATCGTTTGTTTTTA
CAATCTGATCAAAGACGTTGGGTACACAAGTGTGCTCATTGTGGCTTTGAACAAGTGCTGGATTATACCA
AGAATATTAAGCAAGTTAATAAAGACGGTATTGATTCAGATGCTCGTGTAGTACAGCCGGGTACCTTTCA
ATTTGTTTGTCAGAAATGTGGCCGTCCCCTTGATCGTTGGTATGATGCGAGATGGGTTATTACGCACCCA
GGATCGGGGCGTAGGCATGGCTATGCTATATCACAAATGGATAAATTACTGTGTCCTGCATAGTAGTAAT
ACTATGTATATATATATATATATCTCCTAAACGGGCAAAAGAAATTGGTAAGAAAAGCTAAGTCATAAAG
ATAAAGCTAACCCCGTACTAAAATAAATGTCTAACGACTATATAGGGAATATCCTAAGAGGGTAAAGATA
TAGTCTAATCTTTATTGAAAGATAAAGTTATAATTAGCAGTGTGGATAACGGCCGATAAATTGAAAGAGG
AAGAAATGCGGGCACCAAGTAAGCAATTCTTCTACAATTATTCGCTTGGTATGCCCTATGAAGATAAGGG
TGCTTCTTTTAGAGCTGAAGATGTGCTTACTCATATTGATAATAATTATGAGAAGCCAGATAATCGTGAT
GATTATAAGTTTGTTTCTACAGGTATAGACTGGGGTGAACATAATCATTCGATTGTCACCCTGGGAATGC
GCCCAGATGGTCAAATAGATCTTATGGATCTTACTCAAATACCTCGTTCAGAAGGTGTTGAGCATATTGA
AGAAGATCTTAATTTAGTAGTTCGCAAGATTAATCAGTATCAACCTGACATTATATGTCCAGACCTCGGA
TTTTCGGGTAATTATGACCAGAAGCTGATGGCTTATTATGGAATGGGTCGTGTATATGGAGTTAATGTTA
GATCTGCAAAGACTAATGGTGACTTTAATGCACACTTTAATGATTCTGATTCAACAGTAACTTTGGATAA
GCTTACACAAAATGTTATTCTAATGGGTAACATTAAGCGTGGTGATATTCATTTTTGGAGAGGATCAGCA
CAAGACCCAGAGGTTCAACGATTCATTACTCATGGTAAAAATGTGGTTATCCGAACTGATGAAAAAGAAA
ATCAGCAAACTCATTTGATTGAGTATAGTAAGGTTATTCTTCGTAAAGGACCGGATCATTATTATCAGTC
AATGGTCTACTCTATGGTAGGTCTTGATAAGCTAATGAAAGAAGATGCTGAAAAGAGAAGAATAAAGACC
CAGATTGACTATGTAGATAGTACAGTCTTTATGCCAGAAAAAACCAATATCCAAAATGAATTAGATATTG
ACAATGGCGGATTTGAGTTGTAATCTAATAGTGGATCTTTTTAAATAGTGCGAAACTAGCTAAAGGACAC
TTAGGTTATTTTCAAAATTAAAATCATACAGAGAAGCACTTAGGGTTAACTTCCTAGGTGCTTTTCTTTT
ATATTAAGCTAATGAAACTACAATAATAAAAAATCCCTGAAAGATCATGATAATTTAATACTAAAGGAGG
GGGATCGGCTTGGGCCTTTTTGATCGCCTTTTTGGTGAAAAAGATACCTATTTTGATGCAGAAGCTTTAA
ATAAAGCCTATCAAAATGATTTAAATAAAAGCTTTCATCCGGGTAAAAGCTCCCAGCGAGTAGATGATGC
CTATATCCAGATTGAAGGTAACGGAGTTGATAATGATCGAGAAAAGCGAAGTAAGATCGATCAAGATTAC
TTTATAAGAAAGAAAGCTCATTTAAGAAATTATTCAACAGATTTATTAGTACAAGCAATTATTAGAACTA
GAACTAACCAGATTTTGCAGTATGCTATTCCGGTTAATCGGTCTAATGATGGTAACGGGTTCCAGATTGT
GCGTAAGGGTAAATCTTATTCTGAAATGACTGATGGGCAAAAGAAACATGCAGATAAGTTAGCAGAGCAA
ATTTACAACACTGGTAAGGATCATGTTGATTGGCGTGATGATTTCCCAACTTTCTTATCTAAGATTCTTT
ATGATTTTTATGTGTATGACCAAGTTAACATTGAGCGGGTTTTTGAAAGTGATAAGTCTAACAAACTTAA
CCACTTTAATCATGTAGACGCTGGAACAATCTTAATTGATAAGTACCCAAAGAGTATTGATAAGCCAAAG
ACTTTTGTACAAATGGTTAATCATAAGGAAAAAGCTAAGTTTGACGCTAAGCACTTAGTTTTTGTTACTT
ATTGGAATCAAAGCAATGTGGTATCTGGTGGATATGGATATTCGCCAGTAGCTGCTGCTATTCCACAGAT
TACTTACCATATGAACGTGGAACAATTTAATGCTCGTTTCTTTAGCCAAGGTGGTATGACCAGAGGTTTG
CTTTTAATTGATCCTGGTGACGGTGGTGCTACATCTCACTTTAGTCTTGATGCTTTAAGACGTAACTTAA
TGCCTGGGCAAGGTATTAATGGTTCTTGGAAGATTCCAATTATCCAAGCACATGACGCTAAGTATGTAAA
CATGGTGCAAAGCTCTAAGGATATGGAATTTGTTAACTTCCTTAATTATCTTAACAACATTATTTGTGCT
GCTTTCTCTATTCAGCCAGATGAAGTTAACTTCCCAAACCGTGGGGGAGCTAATGGTAAAGGTCAAGGTA
GCGTAGTTAATGAAGGTAATACTACTAGGACTAAGATGAGTGCTTCACATGAGAGTGGTCTTATTCCGGT
GATGAAGTTTATTGAAAGAATTGTTACTGACAAGATTCTTGCTTATATGGATCCTAATTACCGCTTTGTC
TTTACTCCTAGTCAAGAGGGGCAAGAGAAAGCTAAGCAAGAAGAGATTGCACTTATGCTAAAAAATGGAA
TGTCAATAGCAGAAAGTAGACAAATGATGGGACTCCCACCTATTAAGGGGTTACCAGACGTTCCAGGTAA
TTCAGATAACCTTATTCAGTATCTTAACATTCAAGATAAACTGGATCCAGAAGCTAATAAGCAACAACAG
CATATAAATGATTATAAGCCTGGTCACAATGATTCAGACGCTAAGGTTGATAATACTAAGAATCCTGATC
AAATAGACCAGAATGATCAAGATACTGTTAACCTTGATCAAAATAAACAATAGTAAAGTCATTACTATAT
TATTTTAAGAAGGGTGGTGATTTATTATCTTAGATAAGTCATTTAATGTGTTTCTACCAATTGATAAGAT
AGAAAAGTCAGATGATGAAAAGACTTACCTTATTTCTGGGCTTGCAAGTAACGCAAAGCGGGATCTACAA
GGCGAAATTATTGATCCAAACGGAATAGATGCATCCTACCTTATATCAGATGGTTATGTCGATTTTGAGC
ATGATCGAGATCAAGTGATTGGTGTACCTACTCAAAATACTCATGTAGATTCAAATGGCTTGTTTGTTGA
AGCAAAGCTATTTAAGAATATGCCACAGGTACAAGATATTATTAAGCTTTATCACAATATTAAGGATAAT
GGGATTAAGCGTAATCTTGGTTTCTCCATTGAAGGTAAAGTATTAGAGCGGGATCAGAATGATGATTCTA
TTGTACGGCAGGTGATGGTAACTGGGGTTGCTGTTACTAAGAATCCAGCTAATACTGATGCAACCTGGGA
ACTGGTAAGTAAGTCTTTATTTAGTGGTGATACTATAAAAACTGCTGATACTAAGGAAGATAAGCCTATG
ATAAGCATGTCTATTAATATTCCTAATGGGAAGAAAGTAGATAAGGCTTTAACCGCAGGGCATGGAATTA
CCCCCGCAACCCAAACTAATGGAGCTGCTTTTAGAACTGAATCACTATCTGGTCAGCTAGTAAGTTTTGC
TCAGAACCTAAAGGAAGCTCGTAAGATTGGGCTAAGACCAATTGCTAATAATGTGGCTGATCTTTTAGCA
GAGAAAGGTGCTGGAGAAGATGCAATGGTATTGTTTCTCCAGATCTTTGAAGGATTATCACATGATGAAT
CACAACTGATCGTACAAGCTTTAAATACAAATAAATTAACTAACTCACGTCTTGAGCACATTCTAAGTGG
TACGGATGATATTACAGAAGACGATGATTAAAAGGAGGATAAAAACCTTTGGCTAAGACACTTAAAGATG
CTATTAATAGCATCGAAGAAATTAAGAAGTCCTTGGAAGCCGATACTGAAGTGGAAAAGTCAGCAGAAGA
CTCTGTTGATAAGTCTGCTGATGAAGCTGAAAAGAGTATAGAAGCAGAAAAGTCAGTTGAAGAAGCAACT
GAAAAGTCTGCTGATACAGAAGAAAAGTCAGTTAAGGACAACAAGGATAAAGAAGAAAAAAGCGATGATG
ATGAAGTAGAAGAATCTGCTAAGAAGTCAGTTAAGAAAGACGTAGATGCAGATGACACTGATTCAGACGA
TCAAGCAGAAGAAGATAAGGCTAAGAAGTCTGAAGATACTGCTGAAAAGGAAGTAGATCCAAAGACTGAA
GAAGCTAAGGCACACCAAGCTAAGCCATTATCTGGTGTAGATGATGTTAAGGGTCATGAAGAAGCTTCTA
AGTCAATTGATGCCTTAACTCAAGCTATTTCTGCTATGACTGAAATGCAAAAGTCATACATGAATCTTGC
TGAATCAGCTATGGAAATTGCTAAGTCAATTTCTGCTAAGGATGAAGCGCCTGTTGAAAAGTCAGCTAAG
CTTACTCCTAATGAAGAAGCTTCTAAGTCAGCAGATAAGGAAGAAAAGTGTGATGTTTCTAAAGAAGATG
AAGAAAAGAAGTGTGACACTAAGAAGTCTGCTGACAAGGAAGACGATGATAAGGAAGAAAAGTGTGATGA
CAAGGAAGCCAAGAATTCAGCAGAAACTGAAAAATCAGTTGAAGCACCAGCTGAAACAGCAGATCAAGAT
GAAGCTGAAGACAAGGCTGAAAAGTCAGTTGAAGAAGATGCTGATGTAGAAAAGTCACTTCCAGAATCAA
AGGCAGTTTCTGTAGCTGCCGAAGAAGTGGAAAAGTCAGTAGATGCACCAGCTAATGATGACCAAGTAAC
TGCTTCTGAATTTAAGCAAGCTATTACTGGTTCAATTGCTAACCTAAACAAGAGCATTATGTTTAACAAC
AGTAAGCAAGAAGTTGCTCTTAAGAACCTCTACAGTGAAGTTCGAGACTTAGCAGATGATGCTGTAATTT
CTAAGAGCTTGATTGAAAAGTATAATGAAATCTAAGTTATTTATAGAAATATAAACAGCTTACTATATTA
TTAAATAGATAAGAATTCCAATAAAAGAAAGGATGTATACACCTTTGGAAATTAAAACAAAGAATCTCCC
AGATACTTTGTTCAGTGACGCCACTGAAGTATCTAAGAGCTTAAATGAATCAAAACGAGAAACAATTTCA
AAAGCCTTTGAAGCAGGTACTGGTATTACTCCAGCAACTCAACAAGATGGCGCTGCTTACCGTATGGAAA
GTTTGGATCCAAACCTTAACATTTCTACTTACGGTGACGCTGATTACACCATTTACAAGGACTTGTACAA
GCAACCTATTAATCAAACAGTTCAAAAGTACACTGTTTACTACTCACATGGTCGTACAGGACACCAAATG
TTCCAACCTGAAATTGCTAAGCTTAGTTCTAATGAACCTAAAGCACGGCAAAAGACAGTTAATGTTAAGT
TCCTTGTAGATACTAAGGGTAGTTCATTTGCAATGCAATGGGCTAATACCACTGTTGATACCAATACTTT
ATTGGAAATCTCTGGTATTAACGATATTGCTAAGGCAATTGAATATGCTACTTTCTATGGTGACTCTGAC
TTAGCTGCTCAAGACGGTGAAGGACTTGAATTTGACGGACTTGAAAAGCTTATGGATCCACACAACAAGA
TTGATATGCGTGGTTCTTCATTAACTCCACAAGCATTGAACTTAGCTGCTGTTAAGATTGGTCGTGGATT
CGGTACTGCTACAGACGCCTACATGCCGATCAACATTAAGGGAGATTTCGTAAACTCACACCTTAGTGCA
CAACGTATCTTGCAACCAAACCCACAAGGTCAAGGTATGCAAGTTGGCTTCGATATTGCACGGTTCATTT
CAGCACGTGGTAACATTGCTCTCCATGGTTCAACTATTATGGACTTAGATAAGAAGCTTGACTTGGATGC
TGCTATTGACGAAAATGCTCCAGCTGCACCAAAGGCAGTTGCTACTGTTACTACTGGTACTGACGGTAAG
TTCTTAGCAGAAGATCGCAAGGACAAGGATGGACAAGCTGTTCTTAACAAGGAAGTTGGTCGTGACCTTA
AGTACCGTGTAGTTGCTGTTGGTACTCATGACAGTATCCCTTCAGATGTTGTTACTGCAAAGCCAGCTAA
CGCAACTGATTCTGTTAAGATTGAAGTTACTCTTAACCACTTGGTAAGTGCTCTTCCAGACTACGTAGCA
ATTTACCGTCAATCAGACGTTCCTGGTGCAGAAGACTTCTGGTTGGTAGGTCGTGTTCCAGTATCTAAGA
TGGAAAATGGCAAGATTACCTTTATTGATAACAACGACACTATCCCTGGTACTGGTGACGTATTTGTTAT
TGAAAACAAGCCAACTACTCTTCGGTACCTTGAATTTGCTCCAATTACCAAGTTTAACTTAGCAATTACA
ACTACCGCACAGTCATTTGCATTACTTTGGTATGGATCTTTGATGGTAACATTCCCTCGAAGAATCTGTC
TTCTGAAGAATGTATTATATAACTCAACCGCTAAGTCAATCCCAGAAGTTGTTGAAGGTTAATCCATTAA
CACTGTAAGGAATTACGGTTAAATATAATATAAAAAGTAAATAAATAAATTAAGGATCTAGCCTAAACGG
TTAGATCCTTTTTATTTTTTATTGATCTATCTGTACTGTTGTGGTATTATAATAATTGAAAGGAGGAAGA
AATTATCATACAACATTATGCAAAATTAACTGTATCTATGGATCATGAAGTATGGAAGACTATTTCTGAT
TTCCCTAGATATGCCATTTCAAACTATGGACGAGTAAAAAAATATCATTACTAATCAGGTGCTTAATCCT
TTGGGTAATAGTAAACAAAGATACCTTCGAGTACAGTTATATAGAGATGGGGGTAATGAATATAAGACAA
TACATCAGTTAGTAGCAAAATACTTTGTAACTAACAAGTATTCAGAGGAACTAAAGTATATTAATCATCT
CGATAGAAATAAACATAATAATCGAGCAGATAATCTAGAATGGTGTACTCCTAAGTATAATGTCAATTAT
TCTAAAGAAGACCAAGTTAGGGGTTCAAGACGCTCTGCTGTTAAACGTGGTTTTACTAGAAAGATTGTTG
CTTATAATATTTATACAGGTGTTGCAGTTAAATATAATTCAACTAGGGAGGCAGAACGCTTTTTAGGAGT
TAGTAGTGGTAACATGGCTACTGTTCTTCAAGAGCGAGCTGGTAAAGTTATGTTGGGCAAAAAATATACT
TTCTTTTATGCAGAACAATGGAATCTTGATAACTTAGTTAAGCGTGTCAAAACGATAGTACAGCAGCACC
AAACAGCTAAATCGTTTACTGCTACTAACATAAGCACAGGAGAAATGTTTAACTTTAGCTCAATGCGTAA
GGCTGAATGTGAATTGGGATTTCCACATCAGGCTATTAGTCGGTGTTTATATGGAAAGCAAGAAAGCACA
CATGGATATACATTTAAATTTGATAATAATATTGTTATACCAACTAGATTGCCAAAATTAATTATTAATA
AGGGAGATTATTAAAATGAATGATATGAACGAAAGAGAAATTAATACATCAATTTCAGAAGAAGTAATTA
ATACTCTTAGTACCTTGCCTGATAATAATAAAGGTTTTGATCGTTTTAACGAGGAAAACTGGAAGCAGAT
TTTAGATATTCTCTTTGGTTATTGGTTGTGTGGACTAAATAGTGAATACTATAAGGAATTACTCATTAAT
CATGAATATCCTTATTTCACTGATGAAGAAGTTGTTAAGTGCTTGGTTGATGTACATCAATACAAACTAG
CTGCTTATGCTAAGAAAGCTTTATCCTATGCTATGGACGGTAATGACTTAGAAGAATTTTTGGATGATCT
GCTTAGTAATTCAGAATACAGCGATGTGTTTAAGAAGCATGGATTCTCTTTATTGCTGGGTATTAAGGAT
GAAAACGTATGGGATGGTTATGTAGAACGTACTGCCACAGGATTGGGTCTATCAAGAATGTTTGATGATC
GCTATACTGGTTTCAACCCCAAGACTGGCAAGTACCAATTTGTTACTTATATGGAGGACTAAGATTAAAA
TGATTAAACTTGTAGATAGATTAAAAGTATCCTCAGAAAATGATTTAAGGATCTATGAAGCTCTTTATGT
AGCTGCTAATCATTTATTTGAACAGGACTTTAGTGAGTGCGTAAAGTATAATCGTAATAAGGATCTCTAT
TACATGGAAGCATCTCTTCAGGATATTTATTATTATGCTAAGTCTCTTGGTGATAAAGAAAGAATAGCAA
AGGTAATTGAAAAGGGTATATCAGTCTGTCAATTAAAACAGGATAGATATATGAAGGACTTTGTCAAAAA
TATGAGAGATACACTACGTAATTCTACAGTGGTTGACTATGCTGAGGTTTATGATGCTGGCTTTAATATT
TACCTTAGTGCTTCTCATTTACCTCAGAGCGGTGAAGAATTGTATTTTGCTTTAGCACCTAAGAATATGG
TGGAGTACTGGTCATGAGAACTAAAGAGCTAATTAAAGCAATTCAAGATAAAACTAATTTTATTGTTTTG
CAGATAGATGGAGAACCTCTGGGATTTTGCTATCCCTTATCCGATAATCCGATAACCCCTAGGTCAAAAG
TATTAGCAACCTTACCACAAGAAGCCTTGTCAATGCAGGAGTTTAAAGAGAAAGATATTGATTGGAAGCA
TTATAAGTATCTAAAGCCTAAGCAACGAGAAGTAGCTAAGCTTTACAAATTGCTTAATGAGTATGTTGAA
ACTCCCATGATTGATCGAGTTGATGATAGCTACTTCTGGCAGGAATACATTAGGGGCTTGACTAAAGTGT
TGGATAATGCCCTAGTTAATAGGAAGGAAGATCATCATGAAGATCTTTAGATTAGAACATCAATCTAAGT
GGCATATAGTTGATCCTAGAGATCATAACCATTCAATTTGTCGAGAGAATTATAATGCTAATCCAAAGGT
AGCTGAAACTAAAGAGTATGCTGATGAGAAGCTGTGCCATATCTGTCAGTCACGGGGGTATAAGCGGGGC
TATCTGGGGGTTTACCCAAAGGTATCTATTTATGGTGTGCATAATCCTAAGCGTTATGTAGTATTGGATA
ATTATGAAATTCGGGACTTTATGGAAGAAGCAGTTTATGATTATCCTAATCAGGTAGAAACCCGTTATAA
GCCAGAAAAGAATTGGAAAGAAACTCTTTCATCAGATCGAACTAATGAAATTACTAATCAAGAGGGTTCA
CTTACTAATCGTTTTATTGGTTTTCTTATGGAGAATCTTAAAGGTAAAGAGTACGGTCAGTGGACTAGAA
ATGAATTAAAGCAAGAGCTATTAGATAAAACTAAGCATACATATAAAGAGAAAGACTTTTGGTTGGAAAA
GTTTCTTAATCATACTGATTTAGATGCTTATGCTGATATTCCAACACTGTTTGTTAAGTATTATGCTAAG
TCTGTTAATGGTAAGAAATTAATTAAGGCTAATAAAGAGCTTCGAGTTATTTATTCTGCATATCATGATG
ATGGAGCAGCTAAATTTAGCAACTTTATTTGGGGATATGAAATTGCTCCCTATAATTCAGTAAATGGGAA
GATTGATCAACCCGTGGCTATGATTCATTTTGTGGAGGATTAATAATGAGCAAACGTAATCGCATAATTA
AGAAATTAATTAAGGAAAATCATAAAGCAATGCTAATGGATTCTTATTTAGGATTTGACTATCAGCCACA
CTGTAATGATCGTTGGCGAGCTATTAGGAAGTTAAATGGCTATCCAGAAAGCATGGAGTTATTTCTGACA
GGGTTAAATACTTATTGGAGTTCTATCCTGATTGATCCTAGGATGGAAAAGTTGGGTTTGGATAAGGACC
TTAATGTTATTCCAGATGATTACTGGTTAAACAAGCGTTTAGCATGGCTAAAACGCAAGGGATTTGAATA
GGACTATATTAAGACTGTGTACACAAGACAGTCTTTTTTATTTTTAAGGAAAGGAAGGTCAGCCATGGCT
AATCAAGATGTATTAGATTACTTCCAAGTAGTTGATGACGCTGGGGTAATCCAAAAATACAATGGTAATC
CTGATTATTCTTTAGGTGACAAGTATAAGCAAGTTACTTTAGAATCATTAGGTATTAATAAAGACTTAGT
TAAGAATGAATTACTGGGAATGGATCAAGATTTAGTTGATCCGGTTACTGGTAAAGAATATCCAGATAGC
TTTTATAATTTAATTATTGATCGGTCGGTAGCTCAAGCAGAAAAGATTTTTGATGTAGCTATTCTTCCAA
GATTACAGGTAGATAAGCTAGATTATCATCGGAATGATTTTAATGCTTTTTCTTATTTGCAAACTAACTA
TCGTCCCATCTTAAACATTAAAGACTTACGGCTTTACTATAATAATCAGAATATTATGAAGATTCCTGAT
GAGTGGGTAAAGGTCACTAATCGATCAGGGCAGATACAAGTATCTCCTTCAGTATTAATGCAAGGACTTA
ATACTACAATTAATCCAACTCTTTATCCTATCCTTAATACTCCTTATGGTATGACACCAAGTCCTTATCA
ACAAGCAGAGTTTGCTCCTCAAATGCTAGGCGTAACTTATGTTGCTGGTATGATGCCAAGAGATGGCAAG
CGTGGGTTAAACAGAGATTATATGATGCAACCAGATATGCTTGCTTATATTGCTAAACTGGCTGCAATTG
AGATTTTGGAACGGTTCGGTCGTAATATAATTTCACCTGGTATTGCTTCATATAATGTTTCTATTGATGG
TGTTTCCACAGGTGTAGACACGAGTGTTTCAGCAGAGCACAGTGCTACTTCAGGGGAAATAATTAACCTT
CAAAATGATATGAAGCCTATAGAAAAATCTTTAAAGGAATTTTATGGTTCACCACAAATTGGGTGGATAG
GATAAATAGCATTGTAATAAACTATATTTGTGTTACAATAATAATTGTAAACCAATTATCCATGAGATTA
GCCTCACTAGATATATTCTAGTGGGGCTTTTCCTTTGGCCTATATTATAAAGGAGGCAGGTGAAATTAAT
GGAGAAGGAAAAAGTTCAAGATGCTAATCCAGTTTACCCAACAAAGAGTAATATGCCCTCTTTGCGTGTA
CAAAATCTTGTACAGCTTATTCAGCAACATGCTCTTACAGTTACTTGGGAACAGGCTTATCGTTGTCCTT
GTGTCGATCTAACAACAGGCCAACCCCAACCAAACTGTAATGTATGTCATGGGCAAGGTTGGATTTATTT
GCATCCAAGACACCTTGATATGATGATTCAGGGTGACGAAAAGAAATATTCGATTACAACTGATGGTATG
GATCTTCAGGGTACTAGTAAAGCAACTCCCCAAATAACTGTCAATGGTGTTGAGCAGGGTATTAAACTAG
GTGACCGAATTACTGTCGATGGTTGGACTACTACTGAAACATATACTTTTAATGTGAATCAGCAACGACT
AAAGGGTGGAATCTTTTTACCTTATAAGGTTCAATCAGTAAATGAAGCTTTCTTTATTGAAGACGGTGAA
TTAGAACAGCTAGACATTGATGATAATTTTAAGCTAAAAGATAATTTCTTACAAATACTAAGTAAGGGCT
TATTAGGGAAAACTATTTCAGTGGCATTAGAAGTAGTTAAACGATTCTATGTAGTGTCCTTGCAAAAAGA
AGTTCGTTATGAACAATACTATAAGCTAAAGGATAAGCTTTGGGCTACTGGTAATGGAACTAATAAACCA
GAACCGGGTGACATTAAGAAGGATCCAGAGAAGGTGCTTTATCAGGCTGGTAATCATATTATTTCTCTAG
ATAGTGATCAAATTATGGTACCAGGAACAGCATCGGAAGCTAAGAGTCGAATATTTCCACAAGTAGTAAA
TCGTGACGGTGCCAAAATTGTTATGGGAGAACATCAAGTATATCGGATACCTCCTTTATTAATACTTAAG
CGAGAAAACTTGTACTTCTCTGACCTTAATGTGGTAAGTAGTGAAACTGATAATCGTTCTATTATCCACG
ATCCAAGAGCCACAGAGTTTGACGAATTTTTAGGTGATGGTGAGTAATGGCTACTTTTGGTGAACTACTT
AATAATGAGAGTATTAGAAACCTAAAAGAGGTCTTAGCTCAAGAGGTTGATGAGAAGAAAATAGCTACTG
AATTTACTAAAGGATTAGCAGAAGATTTAAAGAAAACTTTTGGTAGTGATACTGTTAAAGTAAGTGGTAC
TGGGATTGATATTGCTTATAAGATATTAAGTGATGATGATAACCAATCTCTTAAATTCTTTGATCTAAAA
CCTTATTTCCAGCAATCAGCTAAAGCTAAGACTACTAAAGATGGTGGCTGGTATTTAAGAGTACCTATTA
GTCATTTAGCTAGTACCTATCGAAAAGCTTATGGCTCCAAAGAATGGGATATTATTAGCCATGTTCAATT
TGGAACTACCACGGGTCAAAACGCTAATCGAGCTAGGTTTCAAAAAATTCTGTCTAATGCTGGAGGACTT
AGTGGAACTTCTTTAGGTTATCAATGGAAGTCTACTAGTATTACTCGGGTACCATCGGCCAATGGTGGTA
ACCGGGGTAGTTATATCAACTTCAGAACAGTTTCTAACCGTTCAGATCCTAATTCATGGATTGTTGGAAG
AAATAATTTATCACAAGCAATTTCAGATAATACCAATACTGAAGAGGAAGCTAGATTAGTAGCTTCTATC
ATTAGCAAGTCAATAGATCGAGTAGTAAGTAATTATAAAGGTGGTGAAACTGATTGAGTATATCATTAGT
AGACCAACAGTTAGCAGATGAAACAAAGTCTCTCTTGGGCTATTTACTTAGTAATTCCTATATTATGAAA
CAGGAGATATTGGCTCAATTACCAGACAATATTGTTGATCCATTTATTGATACTTATTGTCGTGATCATA
ATCATAAGGGAAAGGATATACCATTGTACTTTGCTTTTCCTAATACCCCACCAAGAACAGCTTTTATGTT
AATTCAATTTAAGGGTTCAACAGAAGATGAAGATAGCTCTGTCTTAGGTGGGATTCAAGGTATGCTCACT
GATAATAGTATTGGTGAAGTTCAGCATGAACGACTTTTAGTTCAAGTGGCTGAAGAGAATGGGGAAACAG
TTGCTTTTATTGAGTCTACAAAGCCTATAGAGAGTGTTCGTTCACTGCCACAGGCAACTAATTACCAAAT
AAAGGAAAATCGTGTCTACGTGCCTTATTTACCAATTCTAAGTAAGTCTAAGCAATATCTAGACCTCTAC
TATAATGAAAAGGTAGATAAGCAGGGTAAACATACTCCAATTGGTATTAATACTAAAGAAGGAGTAACGA
TTGACTTTATAGCTAGTAACACAAATACCATTCGTTGCTTAAGTGCAATTATGACTTATATTAGGGTTTA
CCTTAAGCAGTCATTGGAAGAAAATGGAACAGTTTATCTTCCTGAGATTGGGATGAATGGTATGGACGTT
ATTGCTGATCAGCAAGCCAATCCTACTCCAGGACAGACACTTTATTATAGACGTTTACAAGTAACTTACC
ATGTAACTCAAGCTATTCGGCAGGGTGCAGGTACCTTACTTAAGGAATTTAGGATTACACAAGAGGATGA
ATAAATTATGAAGAAGCAAAAGAAGCGTTCCTTATACCCTATTGACCAGTTTATTGAGACGGTAAAGGGA
ATGCCAAAATATAAGAATATTTCTGATGTAACTTTTGCTGGCTTTACTAATGTAATGAAACAAAAGGATA
TGCTATATGTATATGATCCGCAAGATTATGTTAGAGAGCTAGAAAAATACATCAATCAATAATAGAAAGG
AACGTGCTTTAATATATGGCAACTATTGTACCAGCTTCTAAAACCATGAAGCTAATTTATCCAAAGTCAC
ACAATACTCGCCCACACGTTGTTACTGAATATGATGATTCAGCTTTAAATAACCAAGCATCAGAATCTGC
TAAGAATATCTTTCTTTTAGGTTCTGCAACTGAAGGTGACCCTAATAAGGTATATGAAGTTACTTCATCT
GTACAAGCTCGGGCCATTTTTGGTTCTGGTGACTTGGTAAATGCAATGGAACTTATCTGGAATCCAGATG
GCGACTTCTTCCAAAATGGTGGTACTGTATATGCACAACGGGTAGAAAATGCTACCCAAGCAGAATTAAC
CATTGGTCCATTAACTTTTGTATCTAAGATTTTTGGTTCTCGTGCTAATAAGATCGGAGTTACTTTAACT
AAGGATACAGTATCAAATGCTTATCATTTAAATGTTGAATATGACCCAAAGACATATTCCAACAACTACA
ACAACATTGGTAACATCTTCCAACTTTACTATGGTGGACGTTCTGCTACTGATAAGGCTTATGGTTATCG
AGTTGAAGGTTCAAAGGTTAAGGCAACTAAGTTTATTCTGGCTGCTGGTAACTCACAACAAAGTTTAGAA
ACAGTTAAGGAATTTGACTTAACTCTCAATGCCTATAACACTATGGAAAAGCTTTTAGTAGCTATTAATA
AGGTTCCAGGTTTCCAAGCAGCAATTCTTAAGTCTTGTGCTGATATTCCAACTTCTACTCTGGATGTAAC
TGAAGGTACAAACTTTGTACCAGTTGGTGATCGTAATCATGCTACTATTGTTACTGACTTATTTGGTGAC
TTAGTTAAGGTTACTAAGAATGACCCTTATATTGAAGTAAAGGTAAACCGAATGGGTGATCCAGCTAATG
TTCAAGTACAACCAACAGATACTGGTGCAGTAATTACTGCTGATCCTACTATTAAGGATATTCAAGTATT
TGAACACAAGTACCTTGCTGGTGGTGACGATGGTCATGTTCCAGTATCTTGGACTGATAAGTTTGCTTCA
GTGCATGGACGGAATGTTTATTACATTGTTCCTTTGACTGCTGAAGAAAACGTTCATGCCGAATTGCAAG
AGTTCTTAAACGAAGAAAATATCCTTGGTTACAATTACATGGCCTTTATTGGTGGTGGCTATAATGAAGA
CTTTAATACTCTTCTTAACCGTCAATTAGCCTTACGTTCTAATCGGATTGCTTTGATTGCTAACTCTGGG
AGCTACACTAGCTTGAATGGTACTACAGTTCATATTCCAGCTTACATGATGGCTGCTTATGTTGCCGGGG
TTGCTTCTAGTGTAGGTGTTGGTGAAGCTATTACTAACAAGTACTTATCATTAGTAAGCCTTGACCAAAA
CTTCTCTGGTTCAGATCTTAACCAATTGAATGATAATGGTATTATCGCTATTGAAGACGTGGTTAATCGG
AATGCAAGTGGTGGCTATCGGATTGTTCAAGATGTTACTACTTACAACTCAACTAATGAAAAGGTTAAGT
CCTTAGTATCACTTCAAGAATTAACTGACTTCTTATTTGATGACTTACGGATTTACCTTGAAAAGAACTT
CATTGGTACTTCAGTTCGTCAAACTACTGGATCATTAATTGCTAGTTATGTTGAAGCTTACTTGCAACGT
ATGGTAAAGCAAGGTTTACTTGCTTCTTATGACCACGACACAATTCAATGTGTAATGTATGGGGAACAAG
CGTTCGTAAGCTTTAGTGCTGCTCCTGCTAGAGAATTGACTCTTATTTATGTAAGAGGAACCTATACTAA
TTTCGCCTCATCTACTAGTTCAGCAGATGGACAAACTAGTGATGGCTTACCTATGACAGGTGCAAATGCT
ACAGTACATGGAAATGGTATTAACCCAGATACAACTTCTGTAGCTGGGATAGAAAATCAGAACCATGTAA
GTACCCAATATATTTAGTATTGGCTAATAAGGACACAGTATAAAGGCTGTGTCTTTTTATTTTCCTTTCT
TGAATTTTCACATATTAATATGATATAATTAATGCGTGAAGGAAGTGAGGTGAACTTAATGCAACAAACT
ATTACCATCAAATGCAAATTAAAGCTACAGTCATCATTGGACGAGTCAGTTTTGTCTAAATCTTTAGAAC
AATACCGACAAGCTTGTAACATGGTTTCTCAGTATATGTTTAACCATAGTTTTGAAATGTCTCAAGCAAG
GTTGAACAAGGCATTGTATCACCGGTTGCGGAATGATTATGGATTAAAGGCACAAATGGCTCAGTCCGCA
ATCCGTAATGTCGTTGCCCGTTACCGAACGGTTAAAACGCAGTTGACTCAAAAGCATTATCGTTATAGTG
TGGGTAAGCAAGATCAATATGGCAACGATGTTTGGGAAAGCAAGCCCCGTACTTTAGATTGGTTATGGTA
TCCTATCAATTTCAAACGTCCTCAGCTAGACTTGCAACGTAATCGTGATTGGTCGCTTAAAGATAATCAT
ATTATGTCTATTAATACAGTTGATGGACGTATAAAAGTTCCATTTACTCGCCAAGGATTCGACCGATACT
TAGACGGTACTTGGCGATTTGGCATGGCTAAGATTATCCATGCTGGCAATAAATGGTATATGCACATTAG
TGCAACCAAAGAACTGCCAGACTACCTAAAAGAACAATCACAACATGTAGTTGGTATTGATCGAGGATTA
AGATTCTTAGTAACTGCATATGATGAGCAAGGGAAAACATTGTTTTTTCAAGGCCAAGAAGTGCTACGCA
AGCGTCGTAAATTCAAACGATTGCGCCAGCAGCTTCAAAGCAAAGGAACTAAATCAGCTAAGCGCCGATT
AAAGAAAATTGGTCAACGAGAGAACCGCTGGATGACTGATATTAACCATCAGCTATCAAAGACACTCGTT
AACCATTATGGCACTGATACCCTCTTTGTTTTGGAAAACCTAATTAATGTACGATTTGCAACAGAAAAGG
TTGCAAAATCAAAGCGCTATGAACAAGTATCTTGGGCTTTCTATCAATTGGCGCAGTTCTTAACCTACAA
GGCACATTTAGCTGGAAGTGAAGTAGTTCAAGTTTCGGCTAAATACACAAGTCAACGATGTCCAAAATGT
GGTCGCATTAATAAGAACAACCGTAACCATCAACAACACTTGTACGTATGTGATCGTTGTGGTTATCAAT
CCAATGATGATCGCATTGGTGCTATGAACATTCAGCTTTTGGGTACGCAGTATATTAGTGGCAATGAACA
CCCATCTTTTAGTAAATTAACAACTAATGAGTAAATCTTGTTAGTTAAACGGGTGTTGTCAACCACCCGA
TGATGTAGCCACATTGTGAAGAAGCACGTAAGTGCGTTACTACTTCTAAGCCATTAGGCTTGTGAGTTGC
AAGCCACCGAATAAATTCGGTAGTAGTTGACAATTTTCTAATCCGCCAGTCAAAATGATTTTCTCCTTAG
ATACCCTATTAGGTTTTGTTGCATTTTTCCTAATAGGGATTTTATTTGCTCTTGACATACTTAGTAAGGA
GTACTATTATAATAACTGAAGCGTAAAGCTTCTATAAGATTCAATCATTTTATATAACTTCCTTAATTAA
TAATTCAATGCTTATTTGCTAGGTTGTAATTATTTTTTATTGGGAAACTCCTTTCATATAAGTACTCTAG
GTTTCTTAGTCATTTTCCTGGGGTACTTTTTTATTCTATAATTAAACAATTGTTTAATCCGAACTTAAGC
AGTATAATAATCTTAGTATTAATTAGGAGGAATTGTTATGAGTGAACTAGAACTGTTGGATAAAGAATTA
AAAGAGCAGTCACTTGTCTTTGATAAGATACATCAATTACTGGTACAGTGTGATCATGATTATGATAAGT
TAGCAAATAAGCTATTTATTGAGCGGGCTTTATCAGATTTAAAGAAGAAGTATGGTATTACTCCATATGA
GCTATTTGCTAATTTTTATCAATATGCTAAAGGGGGTTTTGACTTAGACTATTTTAATGTACGTTTGTTT
GCGTCTTTATTAAAGTCAATTCCTCAATCTAAGTATATAAAGCATAATGCCTATGTAAGTAATTTATCTT
TAGATTTTTCTTTTAATAATGGATTGAGATCTTTTAATGCTTTTTATGCAGGAGCAAAAAAGTGTGCTTA
TCCTTTCCATATTGATATTGTTGATAAACTTTTTTTATGGAAACTGGCTAATACACCAAAGGATAAACCA
ATTGATATTAATATTAACCTCGTGGTAGATAAGGGTGTAAAGAGCTATAAAGACTTTCCTGGAGGCTTTA
TTTATTCATTGGGGTCCTTAAAAGAATCTGCTGATCCAAAGAAAGATTGGTTAACACGAATAAAGCAAGT
TATTAAGAGTAAGGATATTGGTGAATTAAGAGCTAAGTGTGCTTTAATCAGATGTTGCTTTAAGATGTCA
GATGGGATATTAAACAGATATAATAGCTATTGGTATGCTAAACATCCAATGAAAGATAATTGGAAGTATG
ATCAAGACCATACTCCTTATATGGATTTGAGTAATAGTGCATATTTAGTTAGCTTAAGGTCACCATTTAA
ATTCACAGAGAGGCAAAAACTTAAAGTATATTTTAAGCACCTAATGCATCATATGAATAAATTTCGGGAT
AACTACATTATATATAATAAGCCTGGTTACACAATGTTAGATAACCCAGCAGTATACAAGATTGAACATA
TGGATGAGGTAGAGGATTACTTTAAACAAGTACATCACGATATTTGGCTTCATTTTCATTTGAGTGGATT
TCGTGGATTAATTGATACTTACTTTAAGCAAGTGTTTGATTACCTGGATTGTTCTTACAAGCTTCACTAT
CATATTGTTATCCCTGAAGAGGAAGAAATTAAGGTTGCTAATAAGATGCAAAAGCGAGAATTTAACAAGG
CATATGAGACTGGTGGATATAGTAGTATGCTAGGAGGACATTGGTAAATTATGGACTTTAAACTTAAGTC
ACTATATTAATCATTGATCACCCAAAGTATACTTTGCATTACAAAGAGAAATAACAACACGGTGATAATT
ATTCTAGTCAATGAGCTTCCTTCGGGAGGCTTTTTTATTTTAAACAGGATTAAACAAGTGTTTAATTTGT
GCTATAATAAAGAAAAAGGAGGATAAAAAAGATACTAAGTCCCTATATTAATCAATGACTAGAATAATTA
TCAACCTTTCTAGAAAGGATGAATGTAAATTGGCTACAGTAGCTGGACAAACCGTTAAAATTCTATAGGT
ATTGGCGGTTTAAAACCTTGCTTAAACGGGTATAGCTTAATAAATAGTAGTGAATAAAAGAGAATAGGCT
AGTAAGAAAGACTAAACCCTGTAATCTACTAGGGGTAGAGTTGACCAACCGTACTAACATAAATGTCTAA
CGACTAAGTTCCTTTATGGGAGAATAGCAAGGAATGCTAATTTAGTATTAGTGTTAAGATATAGTCTAAA
ACTTTACTAAACGGTAAGGTAAAAAATACCGGGAATAGAATTTATATCATGGCCCGCAATCATTTGATTG
CTCGTGCTCAAAGTTTAACAGCAGATAGAAACTATGGTACTGAAGGGGTCTACGAGCTGGGTAGCATAAT
GCCCGCTGAACACGTGTACTTGAAGTATACAGGTACATTGACTCTTGAACGTTTCCGTATGGTTGCTGAT
AACTTAGCATCTCAAACGATGCAGATTGCTCGTCTCGGAGAGGACATCCTCCAGCAAGATATTATTACAA
TTAATATTATGGACAGTGTTACTAGAGGAGTAGTAGAGAGCTTCTTCGGATGCACAGCTTCGAGCTACAA
CACCGCATATCGTGCAAACCAAATCGTGAGTGAATCAATTAACTTCTTTTATCTTTCGAGTGGAAATTCT
GCTAGAAGTTAAACTTAGTTAAGTAACTAGGAAAAGATCTTACTTTTAATTAGTAAGGTCTTTTTATTTT
TTTTTAAATAATTTATTGATAGTTAAGTATAAAAAGTTTATAATATGGGTAACAATAAAAACGGGGTGAT
AACTTGCGTAAAAAAACTAATAAAGAATTTTTAAGGGACTTACATGTAGTTTGGGGAAATGAATATATAC
CCCTGGAAACTTATCAAGGAACTCACACAAAAATTCTTTTTAGACATACTAGATGTAATCAAGAGATGCA
TTTAGAACCCGCCAGCCTTTTATCAGGACGGGGCTGTAGAGATTGTGGCTATAAGAGAAATGGTGATAAG
CGTAGATGGACTGATAAAATATTTAAGCAGAAGGTTAAAGAAAAATATGGCAATGAGTATACTGTTTTAG
GCATTTATAAGGATAGTCAGACTAAAATCAAGATCCGCCATAATCCTTGTAAGGATGAGCATGACTATTT
ACCTGCTTCCTTTATTGCAGGACACGGGTGCACACATTGTAATCATCGTAAGGGGAGACTAAGTGATACT
GAAACTTTTAAGAAAAAGGTTCATAAATTGTATCCAGATGATGAATATGTTGTATTGGGGGCTTATGATG
ATGTTTATACACCAATAAAGATGAAGCATACTAAATGTGGACGAGAATTTTCAATGCGCCCAAACAATGT
TTTAAATGGTCAAGGATGCAAGCCTTGCAAAGAAGAAGCTGCAAGGAAGAAAAGATTAAAAGACGTAGAA
CAGTTTAAAGATGAAGTTAGAGTTTTAGGTGATGGTGAATACATTGTACTAGGTAAATATGAGGGCACAC
ATACCCCTATTGAACTTAAGCACTTAGTTTGTAATCATAAATTTACTATGGAGCCTAATGCTTTCATACG
AGGGGAACGTTGTAATAGGTGTGCTAAGTTAGCTTCTTCTAGTGGGGAAAGAGCTATAATAAAGTATCTT
ACAAATAACAATATCCCTTATAAGTATGGTTATCTTATTCCTAACTTAAAGGATAAACAGAGCTTGCATT
TTGATTTTTGGCTTCCAGATCTAAATACTGCAATAGAGTATGATGGTAAACAACATTACGAACCTATTGA
TCTCTTTGGTGGTAAAGATGGGTTTAAGCTACGTAAGAAGCATGATCAAATGAAAGATAATTATTGTAAA
GAACATAATATTAAGCTTATTAGAATTCCTTATAACATGAGAGTTGACGAAGTTCTAGGTAATCAACTGC
TTAAGGAGAATTAAAGTGATGCTATACAAAGAAAATATTAAAAGGCTAAAATATGTATCCTATGCAAACT
TTAATAGTAAAGTACAACATAACCATCATTATAAAGATCCTGATACCTATGATGTGGAGTTATATAAAGA
GCTGTCTGTTAAGTACCAATTACCTTATAGGGGCTGTCATCTAATAACTAATATTAGGGGTCAATCTATT
AGGTTATCTTCAGATACTCTTGTTGGAATAAAGCAATTAGCTAAGATTTCGTTAAGTAATTCAGAATGGC
TATCTTTGTACGGGAGTATTCAAAGTAATATGTTTTTGCACTTTGCATGGCCAGTGCATCGAGTTCCTAC
AATTAATACTGCTAGATATAGTAAGTTTAAAGATAGACTTGACTTATTGTTGGTTGATCTAAGTAATTAC
TATTTAGGAAAGCCCACATTATTAAATAATGTTTATAATCAGCCTCTAACTAAGCTATGGCTAGATAGCT
TTGAATCCTTTGATAACTTTGTTAAAGTCATGAAACTTAAGCCTTTTGTGAATGATAGTATGCAAGTTAT
TAATTTGTCTACTTTACAGGCATTTGGAAATATTTCTCTTTCAAAGAATTTAATAAGGAAATTAACAAGT
AGAAATAACATGATCTCATATATCAACAATGCCATTGATCTGTCTAGCTCTATAAAATAACTAAATATCT
CCTTGTATTCTGTACACTTAGCATGTACAGAATTTTTTATTTTAAAGGAGATGTGAGTTGTCTTGAAAGA
GTTTCTAAAGTGGCTTCTTGTCGTTCTGGGATTAACTTCTTATATATTGATCTTGCTTGCTATTATTGGC
TGGGCAGTAATCTGCCTGATTAATCTTTTCGGTGGATCAATAGCTTTTAGCTTTAATACTATTATTCCTG
TTGGAATGGCTGTGCTCATTGTTTATAGCTTACTAAGGGGGGTATTTCGCCATGACGATGATTAGCCCAA
TTACCTATATGGGTAGTAAGCGGAGACTGTTAAAGCAACTGCTCCCTTTATTCCCAGATAAGATTAATAC
TTTTTATGACTTATTTGCTGGTTCTCTAACTGTAAGCCTTAATGTTCAAGCTAACTCTTATGTAGCTAAT
GACCTTAATCAACCTCTAATAAGCTTGTTTAACTTTATAATTCATGCTGACGAGAAAGAATTAGAACTGA
TTAAGCAAAACCTTAAAGCTGGTCAAGATAAGAAAAAGTTTTATTGGTTAAGAGAGGTTTATAACCAGCA
TGATCTAAGTAACACAGATGAAGAATTGGCTCTATTGGCTTTGATAAGTAGCTCCTTTAGCAGTACTCCC
CGATTCAATCAGAAGGGTAAGTATAACAGTCCCTGGGCTAAAGAAGATCGATTAAGTGACCATTTCTACC
AGAATAAGTATAAGAAAATAGTTGATATGGTTAACTATTTTAAGAATAAAGAAATTAAGCTTACTAGCAA
GTCCTATGAAGCTTATATTAATCAAGACTTTAAGCCTAATGACTTTGTTTATCTAGATCCTCCTTATTTC
GGTACTGATGCTAGTTATAAAGGTTGGGGTGAGAGAGAGGAAATTAAGTTATACCAGAATTTAGAAATAC
TAAATAATAAAGAGGTTAAGTTTGCTTTATCCAATGTATTAACTCATGGAGATAAGCTTAATCCTTATCT
AGACGATTTTATTAAAAACAATGATGTTCAAGTTTATCATTTGAACATGAATTATTCTAACTCAACTTAT
CATACTAAGCGTAGAAAGAGTGACGAGATACTCGTAACTAACTATATTAAAAACTGAAAGCGAGGTTAGG
AATGATGAAAGCTCTACTAAAAGCATTCAGTAATTATTTAAAATTAGCTCTTGTTTGTTTATACCTGATT
CTAGTATTTGCTGTTTTGTTTGCCACGCCATTTTATGCAATGTACTTCCTTGCGAGAGGGAGCTTAACTG
TGGCAGTTCTTTTAGTAGTAGCTTTTGTCGTTCCTACATGGATGATCATATTTAAGGGAATTAAGAAAGA
GAGCGAGGATTTTAATGGCTAAGAAAAGCAAAGAAGAAGTAATTAAAGAAATGCAAGAAGCACAGGCTAA
GCGTCAAGCAATTCAACAAGCTACTGGTCGGGTAGGGCGTAATAATAAGCCTGAAGAAATTGAACCTAAA
GCACAACCAATGGAAAAGAAGACTGAAAAGTCTCCTGAAGAAAAGATTAAAGAATTAGAAGCTAAGGTAC
GTCAACAGAAGGAAGAAAAGAAAAAACTAGAAGAACAAGCTTCTAGCAAGAAAGAACCTTTATATCATAA
ACCAGTAGAAATTAAGAAAGACCCAGATCACTTTGTTAAGAAGTATGAATATGAACTAAGCAATAATCAT
AAGCTAACCTTTATGATTAAGATGCACGCTCCTTCTATTAGTGAACAGGCTAATATTCAACAAGAATATA
CTGACCTTACTATGGGCCGTGGTGAAGGCTTTGTTCGTCAAGCTCGGGAATTATTCTTAGCAATTGCTTA
TTATCGGGTAGCTGGTGATAATGTTCCTGACTGGTTCATTAATGTGGAAAATACTTATCGGACTGATATT
CTATTAGATGTTTGGGTAGATTACCAAGATTGGCTATCTGCTTACTTAGATACTCGTATGCACTAGTGAT
TAAGAGGTTGATAGCTTGGATAAAAACTTAGAGATACAACAGCTAGAAGCCCAGATTAGTAAGTTAAAAG
CTCAAAATGATGATCTTCGAGATAAACTTGCTTTTGGTGACAATAATAATGAATATGAAACAGAGCAAAA
AGCACTTAGTAGTATTATTAGTACCAATAGTGAAGTCTTTCGGGAAACTTATGATTTACAAGATAGACAA
GTAGAAGTAGTCCTACACGCTCCTTCAATTATGGAACAGGGTAAGATTGCTGATATACTAGATCGGCTTA
CCAAAAATAAGTTTATTGGCTATACCAATACTGCTCAGCAATTGTTTACAGCAGTAGCTTATTTTAGGGT
AATAGCTGATAAGTTTCCTTTAGACTTAACTAAGCTAGAGAATACTTATAATACTCCTTTTATTATGGAA
GTCTGGAATGATTATTATAAGTGGCTGAAAAACTATCTTACTCCTGAATATGATCGTAAAGAGCATCCAG
ATTGGAACCCTAATCTAGCTCCAGCAATTAATAAAATGGGTGGTCTAGAGTATCTAGTTCGATCTAAGTC
TGGTCGTAATATCTGGGCAATTATGAAGTTCTTTAAGATTCTTCCGAATGATCCTCTATTAGAAAAGCTT
ACTTACTCCCAACGAGAATTTATTATTCAGTCTATGAATGAAGATGCTAAAGAAGCTGAACGGGCTGCTC
GTGGGGCTGAAAAGACATCACAAGTTGAAGATAAATCCTTTGAAAGTAAGTTCTACTCTAATGAAGAGGT
TGACTTACTTGAAGATGGTGATGACCTTGATGATATTTACAAGCAATCACTTAAGATTAAGTCTGATGTT
GATGCTAAGGAAGGTAAGCATGAAGACTACGATAAGGTCATTCAGGAAAGAATTGAAGCTGCTTACCAAA
ACAAGTTAATGAAGCAACGGAATGCACAGGCTCAAATTGACGAGAACTGGAAGAATTACTTAGATAAGAC
TAAGAACTACTATAATGATGAGGAGTAACTGATTATGGCACGAGTAACTGTAAAATTAGATGTAGGTGAC
GGACGACTTAAAAGCCTAAAAGCTTTAGTTAATCGTTTAGATCGGCAACTAGATAACCTTTATAATAAGG
GTGCAAGCAATCACGATACTATTAGTAATAAGGAACTAACTAATTTACAGGATCAATTTCGTGCTTTTAA
TCAAGCTACTGCTAATAAAAAAGATAGTTTGTCTTCTGACTTACAAGGAGCACAAGCAGAAGGTAATGTT
ACCCTTGTTAACCATATAGTAAAGCAGATTGAACAGCTGGTAGAAGCGCAAGTAACTTCTAACCAGCTTT
TTAATTCTGAAAAATATAATACCGTTTCTAATTATTCTCTAAGCTCTTCTAAGGCATTTAAGAGTGCTTC
TTATGATTCTTATAACAGAGAGTTTAAAAGCTCTATACAGGCTCTTAGCAGGGAAATAGGACAATATGCA
AATCGTTCTCGCATATATGAGAATCGGTGGAAAACTAGTTATGATACTGGAGTAATGAGTCATGAACGTT
ACCGGAGTTATGTAGATCGAGGAGATCAACTAAAAAAAGATCGTAGTGGTCTACAAGATAATTATGACGA
TTTATATAAAGAATATCAGGATAGAGTTGCTGCCATTCAAAGACAACGAGATCAAGTTCAAAATACTATT
AACTCTGGTAACTATACTCAGGAAGATACTAAGCAAAGAGCTGCTCTTGACGAAGAATTACAAGCCTTAA
AAGCTTATTCTGATAAATGGGTAGAACTAAATATTACTCTTGAACGAGCTTCTGAACGTAACGCTAGAAC
TACTAATAAGGTTAATCGAGCACCTAAGCATATTAAGATTCAAGCACCGGAAAATTCTCTTAGAGGGCTA
ATAAGAAAGCACGCTTCTCGGATTATACGAGAAGCTATTACGGGTACTATTGCTGGTGCGGGTGTTGCTA
TTCGTACTGGGGACAATATTAGATTAAATACTTTTGATAATATTAAGCCTCTAGCCTATGCCCAAAAAGG
TAATGATAATCGGGTAATGAACACCCTAGCTAACGCTGGTTATCCAATGGGTTATGATGTGGAATCTATG
GGTAAGTTTGCTAATGCCTATACTTCTAGTACAGGTAATACTGATTTATCTGATAAGCAATTAACTAAGT
TAACGCAAGCTTGGGGTGGCTTATCAAGATACTCTGGTGCTAAGGAATCAACTACTCAATCATTAGAGTA
CATTGTTGGTCTAACTGCTAATTATAATAATTCTAGTGATTCAGAACGACTAGCTAATGTAATTCAAAAT
GAAATAACTAAATCTGGGATGAGTGCTAAGGCTGATGAACAACAGCAAGCTTTAGGTACAATGTATCAGA
TTGCTTCTCAATCAGCTGGTGGTCTTTCTTATCAAGGACAACGTGATATTGCTGGTTTCCAAGGTCAAAT
GGCTAAGCTTGGTAGCGATTTCCAAGGACAGCAAGGTGCTCAAGCTTATCAAGGTTTAGTATCTTCATTT
AACCCAATGAGCAAACAAGCTCGTATGATTTGGGGTGGAGAGAATCCAGAATATCGTTCACAAAGAGGAC
AAGCAATCCTTATGGAACGAATGCAAAAAGCTCCTGAACATCCTTACTACTATAAGGAACCAATTAGTAA
TTTACTTGCTCATGCTAGTGCCTTTACTAAGAATAAGAAGAAGCAACGGCAGATTGCTGCTAGTGACTTA
GTACAATTATCTGGTAATCAGTTAAGCTTTAAGCAAGCTGACCAAATGGTAGGTGCTTATCAAGACGGTA
AATTTACCAAGAAGAACATTCGTAGAATTGTTAAGGGTAATGGTAAAGGTAAAAAAGATAAGTATGATAT
GACCACTACCAAAGGTCAACAACAATACTTTGCTTCCTATAAGAAAATGGCATTTAAGACCTCCCATGCT
CTTGACAAGCTAAGAGGTAAATTAGCTATGGTTAACCATTTCTCTTGGTTAGCACCAATTGCTGGTGGCT
TTATTTCAGGAGCTGCTAGTAGCATAGCAATGACTGCTGGTAAATCAATTCTTAAAAATCCTAAAGGAGC
ACTAAAGGAAACTAGAGGGTTCTTTAGAAAATCATCTGTCTTTAATGCTGACATTGATAGTTATACAGGT
AAAGAAATTAAAGCTACCAGTAAGACCAGCACTAGGAGTGCTTCTAAGTTTGGTAACTTATTTAAGGGAG
CTAAAAGTAAGAAAGTAATTAATGCTACTAAGAAAGTTGCTAGAGGTAAGAAAGGTAAATTAGGCTTAAT
TGCTGGTGGCGTAGTAGCAGGCTCAATGCTATTTGATAATGATAAGGATAATAAGGCAGAAGCTTCTACT
ATAAGTAAAAAGCATAAGGGTAAAGAAGCAACTAATACAGATATAGCTAAACTTAGATTACAGGTTAATG
CTAAGTATAAGCTCTTACATAAGCAAGAATGGAAATTGATTCATCATTTAGATACCTTCTGGGACGTGTT
CTTACGAAAGGTAAAGGAATCTGCTAAGAATGGTGGTTCTGATGACGGTGGAGATATTTCTGGTCTATCT
GGTAAAGGTGATAAGGCTATTCGGGAAATTGCTAAGGCAGTTGCTAAAAAGGATAATCTTGATGCTAAAT
TAGTCTATGCTCAATTGGCTCTTGAATCAGCTGATGGTAGTTCTCAGGAAGCTATGAAGGATAATAACTT
CTCTGGTATTAAAGGTACTGGTGGTGGGGCTGCTACTGATGACGGTGGTACCTATCAACACTTTGATAGT
ATTAGTGACTTTGCTAATCGTTATGCTGAAGTGCTTCGAGATTATCCTTTACATAAAGGTATGACACCAG
AAGAATATGCTTCTGCTCTTAAGCATGGTAAGAACGGTGCTTATTATACTGCTGATGAAGGTCAATACGC
TAGAAATTTAAAGGCCTGGGCAGATAAGTGGGCTATTGGTGGTATTAGAACCCATGCCTTAGGTGGTAAT
TTTGCTGGTAATTCTACTGCCGGTGCTAATCAGAATATTACCTCAAGTATGATTAATGATATTCGGACTG
TTAGGCAGATGTCTGAATTAAGACAATCTGGGAACTATATTAAGACTGTTAGAAATGCTCCCCAATTTAA
GGTGAAAATAGATATTAAGAATGCTAATAAACCAAGTAAGCAGAGCATTATTGAACGTGCTGTTAGCGAT
ACTTTCGATCTTTGGATTATGAATAAGCAACAGCAAGAGTTAAATAACTATTACAGTAATGAAGTTACTG
GATTAAGCATATAAGGGCAGGTGAATTTTTTAAGTGGCTGATAATCAAAAGAATACTAAAATTAAGGTAA
CTGCTGATACTAATCAGGCTAAACAAGCCGTAGCTGATCTTGATAATTTAATAGCATCCACTCAGCGGAA
AATAGATCGTGCCTTTAATGCTGCTCAAGGTAATAACAATACTATAAGTAATAGGCAACTTTCAGGTGCT
CAAAGTGGTATTGGTCAACTTAATGATTTAGCAAACGAACTTAGGTCACAGTTAGATCAAGCTAGAGCTA
ATACACCTGTTGGTCAAAATAGTCAAGTGACTAAGGATGTTGCTTCTGACTTACACAGAGTTACAGATGC
TCTTCAGCGGATTCAACAGCAACAGTCTAGTCAAATGAATGCCTTGGGTAATGCTAAAGTTACTTCTTCA
AGCGCATTTAGAGTAGACAGTATTACTGATCCTGCTGGTAATACTATTAATTATAGAAATAGTAATATTT
CTAATCAATTAAATGCAAGAAACTTTCGTAGCGATGTAAATAATATCTTGTCTACTATTAGGCGAGAAAG
TAATAACTGGAACACAACTGCTGCTACTGGTAAGGTTAGTTATAATCGTTATCAAGAATATCAAGGTTCT
ATTTCTTCACAGCGTGAAAGAATAACTAAAATGAATAATCTTTTTACGTCAGATGGGACTATTGGTAAAT
TTTATGATGATTATAAAGATGTTGTATCAAAATCTAATCAGGCTAACAAGATTGCTTCTAGCGCTAATGC
TACTTCTGCACAAGTTAAGTATGCAAGAGAACTTCAAGAGCAAGTCAATACAATGAATAAGACCAAACAG
GTCTTTGATGAATTACAAATTAACCTTAAAAAAGCTAGTGATAATTTAGATAGCCTTTCGGGTGAGGTTA
CTAGGGGTGTTGAAAAAGGTAGCGTAACTGTTGGCACTGATCCCAATAGTATATTAGGACAAATTAAAAA
GCGTTCTTTTGCTATCACACGTGGAGCCTTAGCAGGTGCTGGTGGTGCTTTTACCGTTCAGGCAGGACGT
GGTGCTAATTTAAGATTATCTAGCTTTGATGATATTAAATCTATTGCCTATGCTAATGGTGGTCATGATA
ATCGAGTTCTTAATGAATTAGGAAGTGCTGGTTATCGTTGGGGGTACTCTGGAGCAGATATGGCTGGCTT
TGCTAATGCCTATACCTCTAGCACTGGTAATACTAGTGGTGCCACTAATGTAGCTTCTACTTGGGCTAGA
CAGTCACGAGTTACTGGTGGTAATGCACAGTCTACACAAGCACTAGAACAGGCTGCTGGTAATAGTGCTA
ACTTGAACTCTAGCCAGATGAGCCGACTAGGAAATGATATTACTAACAGTATTATTAACTCTGGTATGAG
TGGTAAAGCTACCCAACAACAGCAAGGACTAGCGGAGCTTTATCAAAATGGTGCTAAGTATGGAATGACT
GCTAGTGACGAAAGAAATATGGCTGGCTTCCAAGCTTCAATGAGTAAGTATGGTAGCCAATTCCAGGGTA
CCCAAGGTGCTCAAAATACTATGCAACTAGCTTCTACATTGGGTAATTACAATAGTCCAGGTATGCGGAT
GCTATTTAGTAGGACTAATCCAGGCCGCTATAATGGTGTTGATGGTAACGCTAGAATGATGGAGGATATG
CAGAATCTTCAGAGACAACCTTGGAAGATGCGAGATACTCTTAAGAGTGCTACTCAAGCATTTGGTGGGG
ATACTCTAAGGACCGCTGCATATATTAGTGAGCAATCTGGTGGATCTGTTACTGTTGATCAAGCTAAGAA
GTGGATTACAGCTGCTCAAAATGGTGATATGAGTAAATCCCAATTTGAGAAGTATGTGAAGAAAACTCAA
AAGTCAGGTAAAGGTGCAGATGATGCCTTTAATAAGACTGGTGCTTCTAAGTTAATGAAGTACAATGCTT
CCCTTGCTAACTCCGCTATTAAAGCTAGTCAAGCTTTAGACATCTTTACTAAAGCTCTTGCTGGTATGCA
ACAGAATCATCCTTATTTAAGTATTTTTGGTAATGCAGCGGGTGTTGCTATGGGATCTGTTGGTGGTAAT
ATTATTGCTAGTGGTATCTCTGGTTTACTTAATGGGGGTAAAGGTGATAAGAAAGTTGCTGAAGGGTTAA
AGAATGTTCTCAGAGGGAAGACTAAAGGTAAAGTTACTGGTAAATTATTAAGTAGGATTAAAGGAACTGG
GTTAGGGAAGCTTGGAAGGTTTGGTAAAAAAGCTATTTCTAAGATACCTTTCTTAGACGCTGGCTTTGCT
TTAGGGGATCTGAAAGCAGGACATCCTTTAGATGCTATTTCTGAATTTAGTGGGCTTGGTTCTTTCTTAT
CTGGTAGTAAATTTCTTCATGGAGTAGAGGGAAGTTGGAAAGATTTATTCAGAGGTAAATTTAGTAAGGC
TGGATATGAAAGCGCAAAGGTTTGGCACGGTGTTCCTTTGATAGGTCGTTTCTTTAAGCCAGAAAACACT
AAGTATGGTCGTAAGTTAAGCAGAATGCGGGGTATGTCCCTTAAGGATGCTCGACATGCTGCAAATAAAA
TGAATAAGGCTAATGAAGCTAAAAAAGGTAGCAGTTTCTTAGGACGTATAGGTCGTTTCGCTTCTAAGCA
TAAGAGAGGGCTTATAGCTGGGAGTGCTATAGGCGCAGGCCTTGCACTTTTGGGTGGTACTGCCCATGCT
GCTACTAGAAAGAAGAAGACACCGCAATCAGAAGAGTGGAAGATTCTTCGTGGCTATAACAAGATGCTTG
ATCATGCTATGCGGGTTGTTCAGGCTGCTAAGTCTATTAAGGCTGGCGGTGACGACAGTAAAGATGCTGG
CGATGTTTCAGATGACGGTAATAATAAAGACCGTGAATACTGGAAGAAGAAAATTAAGCAGGTTGCTAAG
AAGATGGGCGTTCACCCAACAGATGATCAGATAGATAAGCTTTTAGGAACTATTCAAGGTGAATCTAATT
TTGATGAAAAAGCCGTTGGTGGTAATGACGGTTTATCTGACGGTAATGCTATAGGTCTACTTCAGTTTAA
GCAGGGAACCTTTAATAACTATAAGGTTAAAGGTCATGATAATATTAATTCTGGAGTTGACCAACTATAT
GCCTTCTTCAATATTAAGAACTGGGCACAATATGCTACTGGTCATGCTGGTTGGTCACCTTCTGGTCCAA
GCCGTGGTTATGAAAATGGTGGACTTAGATTCCATGCTCAAGGTGGTAGCTTCTTAGCTAATCAAGCTAC
TCAAGTAACTGGTCAAGATATTTTTGGTGAAGCGGGTACTGAAGCATATACACCACTTAATGCAGGTCAT
TATGCAGACGGCTTAGCTAACCTTAAAGATTTAGCTGGTATGTTTGGTAAGCAAGTAGTAGATCAAAGTC
AGCTTAGTTCACAAAGAACGACAACTGTAAATCCTAGTTACAATATTAATCTTACTATTCAAGGTGGTAC
TGATAATGCTGATAGCTTAGCACAAACAGTAGCTAATAAGGTAAGAGAAATGCTTAAGCAATATGATCAA
CAGCAAATAGCTAGAAATCAACATGCTTATTATGGAAATGAAACTTCAGGATTATTTGTATAGGTGATTA
AAATGGATAATAGACTAAGTGTTCAGCTAACTGCGTTAGCAAATAATTTAAGAACTAAATATAATAAAAC
AGGTGGTTTGACTATTGCAGATATGATTAGTCTTACTACCCCCCCCCGATTAAAGATGGTACAGTTTTAG
CTACTGCTGGTATTGGACAGGGTATTCCTTATAGTGCTCATGGTTATGAATTAGATATTAGGCTAAAAGA
TCCTTTTCCTGACTTAGGGGGAGCTAAAATAAAGTTAGTAATATCCTTTGGGGGATTCACCAATTGGATA
CCTATAAATAATTCAAGAATGAAAATGATTAGTGAAGATCGAACACAATCTGTTATTTCAGATCTAGTTG
TACGAGATACAAATGATAACCAACCATTTAATGTTGTTTTTCATATATCAAATAATATTTTTTCTGGAGT
AGAAAAGTTTCACTTTAGATCAACTAATGATAGTGATTATATGACTATAAGCGCTGCTAGTTTCCAGGGA
ATTAAAATATATAATGATAAATAAATAAAGAAAGATCAGCTAAGAAAAGCTGGTCTTTTTTCATTTTAAT
CTTATATTAAAGCTCGATAGGTAGGTGGAATTTGATGGCAGAAATAGAGGATTACGAACGAGTTCATGGT
AAAGGTTCAGCTGATCATGCTAATGGTAAAGTAAAGCATGGTAAGTATCATTACCTTTGGAATAAGACTG
GGCATGTAGCTAGTCGCTCTTTCCACTATGGAACTCGTTCTTATGATTATCGTAAGAAAGAAGCAGAAAA
AGAGCGCAAGGAAGATGCTAAGCGCAAGAAGAAGAGTCATTCTAGTAATGGTAAAGGTGGCTCTGATAAA
GAGGATAATGCACAATCTAATCAAGAAACAATGGCTGACTCTCTTAAAATGGAGCAGATTTTCCCAGAGC
TAACCCCTCGGCATGTAGATCACTTAAAGGGTTCTTTAGCTAAGTATGGAATGGCTAATATTAATGCTCG
CTCTGGAGTAATTAAGGTAACCCTAGATACAATCTCTGGGACCTTTCCATTAGTACCTCGGGGCTTTTCT
CATGGTATTCCTGGGGATAGTGAGCAGAAACTAATTTCTGATTTAATTTCAGTTCAAATTCAAAATGATA
TGCAAAATGATATTCCTACTTGTACCTTTGTTTTAGGTAATCAAAAGGATTGGTCAAGTGTTCTAGCGGT
TAATGACTTAATTCGGGTAGATTATATCATTCCTTATAAAGTTGGCGATGGTAACGAAACTGGTGTTGAT
TATGGTGACTTTTCTAGCTATAGCGTACCTGGTACTAGTAAGAATCCTGAATTACCTAGTGATCCAGAAT
ATGATAAAGCAGAATCAATTTATCAACAAGCACCTGCACCTGCGTCTTATTCATACCAAGATGGTTATTG
GGTAAGATGTTTATATACTGGATTAGTATCTAGTGCAACCCGTAATACTAGCTATAGTGGTAATCAAGAA
ACCTATACAATTGTTGGTCAAGGAATGGCTAAGATAATGAGTAATATTCAGTTATCTACGTTCTCTGACT
TGCAATCAAACTTAAATGGTTACCAATTATTACCAGATGATGAAAAGACGGGGATTGGTTTTAAGGGTCA
TACTTCTGCTAATATTGTTAAGCAGATTATTAATCGCTTTATTTTGCAAAATCAAGGTGGGGTTAATACC
TATGATTACCTTGCTGCTCAAAATGGTGAAGATATTACTACTCGTGCATCGGCAGTTTCTAAAGGATTAG
TTAATGATTTCTTACGTGGTCCAATGACTGAAGAACAATATGAGCAATATATGCAAGCAGCTGCTGACCA
AGCAGACGAAGATGATAATAATGGCAGTGATGATAGTGACGATGATGATTAGAGGTGAGATTATATGCCT
GCAACAGAAGCACCAGAGAATCCATGGCTAAATATTCCTTTAGCGGTTAATGGCGATGGTGAATTACCAA
TTCAGAACTTAATGGAGTTCTATATTTATGAAAATTTAGATGAATCATACCCAGATGCTGGGCCATCTAA
CCCTTTTATTAACTATAATGGTTCAATCCTACAGTTTATTAAGGACGTTTCTTCTAAGCCTTTTAATGAA
ATGTACTGGACGCATAATCGAGGAATAGCTACCTTTAATTATCGTCCTACTCCTTTTGATCCAGAAAACT
GGAAGAGCTTAACTATTACTGAAATTCCACCTTCGTTAATTACCGATGTTAACATTGGTACTAATGACCA
AGAGCAAGCTGCTGTCTTTAAGATTACTCCTACTAATGGAGAAGGACAGACTGAATTTGATGGTGGTTGG
GCTGGTAACTTAGCTCCTTTGACTAATATTGCTTTAATCAGACGCTATGGTTATAAGTTATTACAAGCAC
AGACTGATTATTTCAATGGTCAGGGGGCTGGTTCTTCTAGCTCTGATTCAGACGATGATTCTGATGATAA
AGGACAAGGTAATACTGATACCCAGTTTGGAGATTCAGCTATTCAACATACTAGAACTGCTGGTACTAAT
GGGGCTGATTCAGAAGCAATGAAGGGTTACACTGCTCAAACAGCAGGACAGAATTATCCTCCTTATACTA
GTATTGTTGACGCTTTCTATTATACTAGTGGGCGTAAGACAGGTAATAGTGCTACTGTATCTGTACCTAA
AGAAGCTGGTGGTGAAACTGGTTATCAATTTGTTGCTGATGCCCTTAAATACAGTAATAATGTGGTTGAC
TTTAAGCGGAGAATTGATTGGTTAAATTTACCAGATCAAGATGTTGATAGCTTATGGACGATGCGAAATG
GCTTTAACCGTACCCGGTATTTAGAAATAACTATGCCTAGTTACATACCAACTAATAAAGCTATTTCTAA
GCATTCTCGATTCTTAAAGTCATACAATGCAATGAAGAATAATCCAGAGAAAGCTGCTAGTGAATTAATT
GATGAAATGGGCTATGCTTTAGGACCAGAACAGGCTTGGCAAATAGTACAAGCTGCCTTGGCTCAAGGGG
GTAAGCCCTCTGAAGCTGCCTATGACTCTATTATTAATAGTGTTCCTTTTGACCAACAGCACGATGGTGT
ATCGGGTGGAGCAGATGCAAATGCCGTTCCATTCTTATTCTTACAGTACACAAGAAAGCTATTTAATTGG
AATGCAGATAATGCTAAGTTCTATTCTGGCACTATTACTGTTCATGGCTTACCTAATTATGCTAATGCTT
ATATTGGCGAGCGAATTATGTTCTATGATGACCAGAATAACGTTTGGTGGGAGTTTTACTGTGAAGGTGT
CAAAACTAGTTGGGACTATCAGAATGGTTTACAAATGACCTTTGATGTAACTCGTGGGGTGCCACTAGAA
ACAGAATATGATAGCTTCGACAAGCGTTTTACTGAACCTTGGAGCTTCTGGGGAAAGTCCTCACCATTCA
GAGGCGGATATTTTGGAGAGCAAAACTTAGCTACTGCGATTGCTAACTCTAGTAAAGATGGTAGCAGTGG
TAAAGGTGGGGGAGATCTTATTGATACTGCCAAGGATGTTATGAATAATATGAATTGGACTTACTCACAG
GCACAGCGTACGGACTTTCGTAAAAACGGTCATGCAGATTGCTCAAGCTTCGTATGGTATGTATGTAATA
AGTGTGGCTATGACGTTGGTAGTACTGCTTTTTGGACAGGTACAGAGCCAAATTATTTAGATGAGATTAG
TGCTGATGAAACAAAGTCTGGTTCAATAGTTATTGCTAATGGTGATCCACATACTGCCTTTTTAGAGGAA
AAATGGCATGGTGGAGATACTCAAATTATTAATATGGGTGGTGAAGGTGCCCATGACGGTATGGGTGATG
TTAATGAAGATACCTATGAAAGAGCATTTGGTAGTGCTAATATGAGTGGTATGAAGTTTTATAAGGCAAA
GAAGAAGTAGGATTTTATAAATCAAAGAAGTAATAAAGAAAGATTAGGTGTATAATGAATATATCTAATC
TTTTTATCATTTAATTCACGAGAATATCCCACTTCGATAAGTGGGGGGATGAATCGCCTTTTAATTTTGT
ATTGACTTCTAAAAAACATTGAAGTTATAATAAAGATATAAAGTAAAGAAAGGAGGTGAAAATAATGATT
AAAGGAATTAAATTACGTTTGTATCCTAATGCTAAACAACGGGATCAGCTAACTCAAATGTTTGGTAATA
ATCGTTTCCTATGGAACGTTATGTTAAACATGGCTAAAGAACGTTATAAGAATAATCCTAGTTCTAAATT
TGTTAATGAATATGGAATGAATTACTTGGTAAAGCAATTAAAGCAAGAATATCCATTTTTGAAAGAAAGT
GATAGTTCTAGCTTACAAGTATCTAATCATTACTTAGTCCAATCTTTTAAGATGCTATTTAAGCATCAAG
GAGGATACCCACGATTTAAATCTCGTAAGTCTGTTAAACAATCTTATACAGGTAAATCTGCTTGTAAAGT
AATTGCTAAGAGAAGAATTAAATTACCTAAACTTGGTTCTATCAAAACTAGTAAAACAGGTCAATTAGAA
AGATTAAAGATTAAGAGATATACAGTTACCATAGAACCTACTGGTAGGTATTATCTATCCTTAGTGGTTG
ATGATCCTAATATTCAGCCTTTAGAACCTACTGGAGCAGTAGTGGGAATAGATATGGGGGTATCAGATTT
AGCTATTACTAGTGATGGCTATAAATATCCTAAGTTTGAAGATAATTGGTATGAACAACAAGCTACTAAA
GCTCAGTCTAAGTTTAGTAAACGTAAACACAGAGCTTTAGTTAGAGTAAGGCAATGGAACCATAATCATA
AAGATATAAAGATGGAATTAGATGATTACTCTAATTGGCAGAAAGCTAGAGTTATTAAAGCCAGATACCA
GTCTAAGATAGCTAATAAGCGTAAAGATTACCTTCATAAGATTACGACAGAGTTAGTTAAGGACTATGAT
GTGATTGTAATGGAAGATTTGAAAACCAAGAACCTTCTAAAGAATCATTATCTAGCTAAGAGCATTGCTA
ATAACAGTTGGTATCAATTTAGAGAAATGTTGGAGTATAAGTGTAAGTGGTATGGTAAACAATTAGTAGT
TGTTAAGCCTAATTACACTTCACAGATATGTTCTAATTGTGGTTACCATAGTGGGAAGAAACTGCTTGAA
ATTAGAGAGTGGACTTGCCCTAATTGTGGAACACATCACGATCGAGATATTAATGCTTCAATTAACATTC
TCAATAGAGGATTAAAAGAATTAAAGAAAGTTAAGGCTAGGGACTAGCCATGGTAAAAGAGCTTAGTTCT
GTAAGTTAGGTTTAGTGAATACACTTGTAACATCCTAAATACTACTAGGTGTTCCCAGAATCTCCCACTT
CAAGCGTTAAGTCATAGGCTTAACTAAGTGGGAGTAGTTCAATTTGGAGGATATATTTTGGAAGAAGCAA
TTAAAAATAAGTATTGGGATAATCAAGCTCTTATTAATGACTTAAATAGAACTAATCAGGTATTAAAGGA
TCATTCAAGCATAAAGAGCTTATTTGACTTTCTTTTTACTGGATCAGCAGTTACTTCACCTTTTTCTCAT
TTCTTTGTTGAAAATGGTCATTTTGACAAGAAACTTTATTACTTAAATCAAGCTCTTGCTGATGAAGCTA
ATTTTAGAATTAAACTAGCAGGACTTGGTAAGTATTTCCAAGTAAATGCTGATTATAATGGGCTTTCATT
AATAGAAGTTGACCCGTATGATGACCTTACAGATCTGGGGGTTAAGTTCTATTATCAATTACCTGTAATT
AATATGTATCAAGACATAGCTAGTGCTGTCGATGTTGAAACTTATTTACATATTGATAGTTACCGAGCAA
CTAAGGGACAATTAAAGAGCGATCTTACTCCTGTATTTTGCTATTCTTGGGATGATGAAAATCGCTTTAT
TCATAAAGGATCCTTTAGTGAGGAGCCTGAATTGTTTAAGGAAGTGGTTAAGCGAATTGAAAATAGTCGT
GAAGACAGAAAGTATATTAAGGCTTGTGCAAGAAAATCTGGCTATACTGGTTTGCTTACTAAAAAGAAGT
TATTTAACTTTGTTTTAGTTGGTGACACTAAGTCCGTAGCAGAGGGTTTAATTCGGCATACTGCTAAAAA
AGTGTGTGAAGCTAGTATTAAGGACTATATTCATAATAATCAGGAAGCCAAACTAAAAGAACTCTTTGAT
AAGGTATTTCACAAAAATATTACTGTATATCCTACTTTTCCAAAATAAAGAAAGGACTGTCTATAAAAGG
CAGTCCTTTTCAGTTAACTACATTAAGTTATAGGAAACAGAAATTTATTATAGAATACTCTTTGAATGCG
AGGTGAGTAATGAGTGACACAAAAGATTAATATTCCACAGCAAAATCAGCCTTTTAGACGGCAAAGTTCT
CTTGGTGGAGATGTTTCTTTTCGTGATATTGGTCAAGAAAATGATAATAGCTTTATTACAATGGCTAAGG
TAACCAAGGTTTATTATAATAAAGGTCGTCTTGATTTTAAGTTAGCTAACACTAATAACATCGTACAAGA
GGTTGCTGGAAGTCGGGGAGTTGGTAGTGCACCAATTCCAGTTGATTTCTTTGGTCGTAAGCCTGATGGG
ACTGTGTTTGGGCATTATCGCCCAGTAAAAATTGGTGATTCAGTAGCAATCGCCTATCTTAATGGTAAGA
AGAGTAATCCAATTGTTATTGGAGTTTATCCTAATTCATCACAAGATTATGAATATATCTCACCAGCAAT
GTATGAAGATGGTGACGACAATAATTCTGGGGTTGCTGAAACTGGGTTAGCAGATCGTAAAGTTTATCCT
AGTATGCAAACTGAATATCGTTCTGGTTCTGGGACAATTGCGAAAGCTCTTAATGGTCATTCGTTCTTAG
TAATTGATGATGAAACGTCAGTTGATTATCGTCAGCTATGGCAAAATTATAAGACTGTTGGTTTCTTTAA
TAGTAATGGTAAAACCGTTAATCCGCTTAAAGAAAAAGCAGGTGATTGGACTTTAATTCATGAAGATAAT
CCTAAAGCACCTAATGCAGATAATCACCGTACTCGCTTCTTTGTAAGTAAGCAGGGTGAACTACAGGTTG
TCTTTATGGATAACACTTCTACTGGTGATGTACTAGTCTTAGAGGGTGCCCAGCATAAAGGGTTTACCAT
GACCCAGTATTACAACACCCCAAAGCGTAAGGCCGGAGATCTTAGTGATAATGTTTATAATCCAGACCTT
TATGCTAGTCCAAGATATGTACGGTTTAATCTTGGTGGTGAAAGTAAGGAAGCAAGTATAGAATCATCTA
GCTTAAAGGATTCGATTTTACAATCTACTCAACTAGCCGTTCGTACTGACGGGGTTTATGTTAATGGTAA
GCTTTTAGTTTCTGGTGATCGAGAATCATCTGATGAATCATTACTAGAAAAGGCAATTGAAAATTCACCT
TTCCTAAAAAATACTGTTAAAGCCTTTAATGACTCCGTAGAAAAAGTAAGTCGGGAAACTAATGATGCTT
ATCAAAAAGCAGAGGAAGCAGCTGAAGCTGCCAGTGATAATAAGGATTCTTTAGATAAGCTCAATAAGGA
TAATCAAAGCTTAATTGATCAAGTATCCCAAAATGCTAAGGATGCTCAAGATGGTTTAGATAAAGCTAAT
CAAGCTATTAAAGATGCTCTTAGAGATGCCAATAGCTACACTGACGATAAAATCTCAGGGGTTAAGAGTT
CAGTAGATGATCTTTCTACCCGTATCACATCTAATAAGACTTGGATCCAAAATTGGGTATTAGGTACAGC
ACATGATAAGATAGTAGCAGACACTAAGGCAAGTGTTGACGCTATGATGCAACGTACTACTGATGAGTTA
GATCAAAAGATCAAGGATATGGATGAAACTGTCAAGCAGGCAGTAAGTAGTGCTGAGGGTGCTAGTGAGG
CTGCTAAGACCGCAGGTTCTAATGCTATTAAGTCAGCTAACGAAGTACAAGACCATATTAATGAGATGCA
GTCTAACTTAGCCAAGATGAAATTGGGAATTGAGGATAATATTAGTAATGTTCAGAGCCAACTTTCTGGT
GATATTACTAATGCTCGTAAATACACTGATTCTAGTATTGGTTCTGCTAAGACTGATTTACAAGGTTATG
CTGATAAAGGCATTTCTAGTGTTCGTAGTGATATGAATACAGGCTTAGATACAATTAAGTCTAATGTTGG
TAAGGTTAAGCAAGACTTACTTACTGGTATTAATGGAGTTAAGACAGATCTTACTGGTGATATTGATAAA
GCTCGTACTGATTTTAATACTGGAATTAATGGAGTTAAAACCGATGTAACTAATGGCTTTAACGATACCC
ATGATCATATGGCTACTTATCTTAGAGACTCTAAAGATAATCAGTTTGATGGTAACGGTGAGAGTAATCC
AGCTAAGTCCAATATGTGGGGTAAGATTCTTGACGGGGTTTATTTAGATGGAACTACTTATAGTACCCAT
ATGGTAGCTGATGTGCTTGAGGCAGGTACCTTAGATGGTATTAATATGACCTTTAAAAATGTTGTCTTTG
ACGAAGGTCTTGGTAACCATATTTCTGCTAATATTATTGATACAGGGACACTTAATGCTGTTACTATTAA
AGCTGGTAGTATTACCGCTGATAAGATTAACTCGCCTGAATTAGCCACTATTGCTAAGCGTCTAGGTGAT
GTTGAAGCTGGTAGTATTACTATTGGTAAGATGCAAAAGGGTAATAATATCAATAAGTCAATTGATCCAA
ATACTAAGCGGGTATTTGATGTTAAGAAGGTTTTCAATACTGTATCACAGCGTCAGGATCCAATTACTGT
AACTGATATACCAAGTAGTTTCTGGCAATCAGTAGCTGGGAGAACGGTTGCTTTTTCCATTGATGTAGCA
TTAGAGAATTATCTTAATAAGCCTATTTTAATTCAAGAAACCGATTTAACTTGCGGGGTTCGCTTTGCTC
TTAATAATGGGGGTAAAGTTGAAAATCATGATTTTGAGGTAAATACTCGCAATTTGCCGGATAGGATTAC
TACTACTCTTACACTAGAGGGATCTATAAATGTTCCTGCTAGTTGTACTGGTGGAGATACTATTGTCTTT
GGTAATTTAAGAGCTGGTAAAATTACAATTGGTGGTTTTACCTTTGAATATAGTAGTCCAAATTACGATA
AAGCAGATGATGCTTTTAAGGTTGATCGAACTGGTCATGTTACTGCTAATAGTATTGATGTAGGTCCCGG
TGGTACTATTACTGGTGGTAAAATTGTAGGTACTGATATTACTGGTGCTAGTGTTACCGGTGGTAATGTA
GTAGGTACTAATATAAGGGGTGTTAATATAGATGGTAGCCATATTAAGGGTGGAACTATAGAAGGTACTG
ATATTCTAGGGAGTACCTTTTCTTCTGCTGATTATGGGGATACTGGTATTTCCCTTAATAGCTATGGTAA
AAATTTTGAACAAGTAACAAAATTGCCTAACTTTTTTGTTTCTGCGTCAGGTGGATTAACTTTATCTAAG
AATATAAAAAGTGGTAGTACCTATATGCTAAATAGGGGAGGCATTAGTGGGTTTGACCCTTGGCTACTTA
AGAGTATAAGCTTTGACTTAGGCTTAGTAGTTCCAGGAACTTATACATATTATCCTGTTGCTGATTATAC
TAGTGTGGAAGGAAACTATTCTGGGACGGATATTGTGTATTCACTCAATAGCAATAATAGCTTTTATCAT
GGAACTATGAGGGTTGTCTTCGTGATAGGTAAATCTTCTGAACTTAATAATATTCCTAAAGGAGCACATC
CCACATTGATTACTGATAGCTTTTTATCAGGAATGCTAGATATTACCTATGGAGGACATACTTATGTATT
ACCCTCCAGTGAAGAATGGCAATATTTAATGGGTGCTGGAGATGATAGCTTACAATATGCAAGTATAAAG
TCATCTGCTATTTATACAAAAGATTCTTATACTTTGGGTATGATTGTTTATGCAAGTCCAGAGTCAAAAG
AAAACAAAGGATTTATTAATTTTAGATCAGTGTCACCTAAATCTGGAGGTAGTCTCTTGGGTGCTTATTA
TAGTACTTCTATAACTCCTACAGGATCAATAAAGCTATATAGTGGGATGTATGATCAAGGATTTTCTAGT
AATGCATCTCAAGATAGTGTTATCGCTAATAGTAGTGGAACATCTATTACTCTAAGTAACGGTGAAATAA
ATTTAGCATCTTCATATAGTAGTAGTTTAAGAGGTAATATACCAGATTCAGAATCATCAGTTAATATAAG
TCCTTATGGAATTAGCCTATCTGGATATGTTGATGGTAGTCCACGCTGGGGGGATAACCGTATTGCTTTT
GGTGGAACAGATGGAAGCAATGGTATCTATATGGATAAATATGGTAATATAAAAGGCATGGGTGGTAGTG
CATATTGGAGAATTCAAGATAAAAAAGGTAACTTCTTGGTTGACTTTCCTATGAATGAAAATAATCCTAT
TCAATTTTACAGGGATTTAAAGGTTTGGCCATCTGGTGCCGATCATGGTATCAGAACAGCTTGGGTCAGC
TGGTCAGCCTGGGATTGGGGAGAACGGTATCCAGCTATAGTTCAAGATGGTATAAATTGGGGAGGCATTG
CCTTTCCTAAATCTGGACGGGTAACACTATTTGATCATGATGGTCGTTACTATACTCCAGATAGGGACAC
AGGACATGGCGCTTATAATGACTATGAAAGAGGATAGAAATGAAGAAGACAGTTGTTTTAACAGATGAAG
TTAAAGATAGTGATGATCGATTAATTGCTCAAATGCGTGTTGTTCTTAATGGTGATGGATCAACACCTAA
CGTGATGACGATGGGAACAGATAACCCGGTTGGTTATAACGATGATGGTTCACCGATTTTCCCAGAAGTT
GACGACAGCTTGCTCAAGTCAGCCCAACAGCGGATGATGGCACAAGCAATTAAAGTTCAAAAAGAATTGA
CTAAGGAAAATGGCGGTGATCCGTCTAAGGTTAATATAATTGGAGCAGAGAAGGAGGACTAATTAATGAA
TAATAAACAAAATTATATGGATGTAAATTCAAATGATCTTCTTCAAAAATATCAAAAACGTTTAGAAGAA
GCAGAACTAAAACAAGTTGTATTAGAACAACAATTAGAACAGGCTCAAGCTTATATTAAGCAACTAGAAT
CTAAATTAAAGGAGAGTAAGGAAGAAAATAAAGAAGCTAAATCTAATAAATAACTAGGTGATGTATATGC
CGGATCAAAGTGGGGGGGGGGCAAGAGACCCTCTCTAGTCTTCTTACTAAGATAGCAGACGCAGTTAGGA
AAACGTATAATAAACAAGGTGGACTGACTTTATCCGAAATAGCTGATATTCTTACTCCAAAGGATATGAT
GCTTCTCGATCGAGATAAACTAATCTTTGATCAAGGAGGCAACATAATTACTGGTGGTAGAATTCAGGGT
GGTTGGTATCGAACTAGTCGATCTAGCCTAAATACAGACGCTGTTGATAAAGCTATCACTATTAATAAAT
TAAGAGTAGTTACTTTTGAATTTCACTTATATGTAGATCGGGATATTAACTTGGATGTTGGTCTTGATGG
TAAAGATACGCCTTTAATTAACTTAAAGGGAAATCAAGATAATGTTATAAAAATAAATGTCCCTACAGGA
ACTCTTAAACGCACTTCCGATATTGTTTTTGTGATAGGTAACTTCGATAATGGCTGGGGTGCATTTAATG
TATTGATAGATAAGAGCTATATAAAATTGCTCTTATAATTCACCATATTAAGAGGAAAGGAGTTGATAAG
AATGCCGATGTCAGACGGCTCACATACTTTATCCAGGGTAGCTTTTGAGATACAAAATGATGATTACTCT
GTTGATTCTAGGTTTGACTTTGCAATTAATCCACAACAGATTCAAGAGCAAGTAGCTAATAGAACTGCCT
ATCTTGAAACTAAGGATTGGGGTTCAGTACAAAACTTCGGTCGAGGTAAGACTCAAATTAGTATTTCTGG
TACTACTGGTTGGCGTCATGGTGCTGGTGCCTTTGACGCTTGGAAGTTAAAGGACTTCCTATCTCATTAT
CAACAAAACTTTCCTCTTGATAATGCTAATAATCGAAAGTGGTTATGGTTTTGTAATTACACTGATGATT
ACAGCTATCAAGTAGAGTTAGCACCAAATGGTTATCAATTTTCTCAGGATGTTTCTCAACCATTACTAGT
TCGTTACAATATTGAGCTTATTGTTATGGGTGATCAAAATCAAGCCAATACTGCTGACCGAACTAATACC
TTGATTGGTCGTCCTGGTGAAGGCGGAATGACCGATGGTAACTCTAGACCTAATACTGCTGCTAGTGCTA
TTCAAGGTGCTACAGCTGCACTAAGGAGGCACGCAAGATAATGGCACAATTTGATCCAATAACTTATGAA
CAATACTTAATGTACTCCTTACCAGCAATTAGGTCTAATAATACGGTGGTAATTAATAAGTATTATATGG
CAACCTTTGATACCTTGGATAGACAACCACAATTAGCTGTATCGGAGCTATGCAAGCTATTTCAGCAACA
TACTTTAGGCTACTTGCCAATTACTTTTGCAGGTGTTTCAACAACGTCAGGAAGGCTTACAGAGCAAATG
GAAGATACTGATATGTTCCATGATTTTCCTGGAGCTTTTCAAGTGCTGGACTTTACTTTACTTGAGATTG
TAGCAATTAACTGGGCATTCACTAATGCCCCAGATTTAATTAACTACACTAGCAAGAAAGATATTCAGCG
AGTACGCTATAACTTACAGGTAATGGCTGATTGGTGTGGAGACCATCAAAAGTATTACGACTTTATACCA
AAGTTAAGACAGTTAAATGTTGACCTTGGTATGCTCGAAAATAAGATTAGCTATGTTACTAATCATTACA
GCTATAAGAAATAAGGACTAGTCAATTAAGGCTAGTCCTTTTTGTCTACCCTATATTAAACCTAGAAATC
AAGTAATTTAATCTAAAATGAAAGGGTGAATTAATTGTCTAGTTATAAGCATTATGTGATCCAGCAATCA
GATGCTTCCATGCAAAGCATTGCTCAAAAATTGTATCAAGATATGAGCAAGTGGCGAATGCTAGTTCACC
TTAACGACTTACAATATCCTTATCTGGTAAAGACGCCAGAGGAAAAGCTTAATAATCCCGAGCATTTATT
AACTTGGGGTGATATGCTATTACTACCTAACGATAATGATGTAATTAGTCAAGCAAATGCCAATAAGATT
GTTGAGTCTAATACTGCTCATTATCAACCAGTTTATTATGATACTACTTTAGGTATGGATCTTAAGCTAA
ATATTTCTACTGATGCTCCTGAATCAGAACAGTTTGGAGTCCTAGAATCAAATGGACGCTCTTTTGAACG
AGTAATTGGCGTAGATAACTTAAAGCAAAGTTTAATTAACCGGATTCTTACTCGTAGAGGAACCTTATTA
ATGCATCCTAGATATGGTTCACAGTTACCTAATTTATTAGGTAAACCAATGAATAAGCAATTATTAGCAG
ATGCTGCTCGTGAACTTAACCGGGTGATCTTAACTGATCCTAGAGTAAAAAAGGTTAAGATTACAAAAGA
ATTATTAACCTATGATCAAATTTATTTAGATGCAACTATCACCCCTATTGACTATGATACAGCTTTTGAC
TTATATCTTTATCGTAGTCAACAGGGAGCAATCTCAATTAGATAGGAGGAAACAACTTGGCAATTGATAC
TGGAGCCGATTCAGTTTCTTTAGATACAAATGGCTTTGGCTTTAAGAAAGCAACGAGTATTGTTAATGAT
TCAATTAATCAGATACTTACATCGACAAATGAAATTAATGATTTCACTGTGGGGTCCACAGCTCGTACCT
TAGTTGAAGCTGAAGCGATTGAAATTGAAAAGCTTTACTACTACACATTAGAAAATTTAAGAATGGCTAT
TGATGACGCTGTTACAAGTGCCTTTGGGTTTGAGCGAAGAGAAGCTACTTATGCTTATGGTGACGTAACA
CTTTATCTTAATAGTCCGCTACAACAAGATTTAATTATTGATCGAGGAACTAGATTCTTCTCAACTGATC
CAGCTTATGAACAAGTTTACCGGACTCAAATTCCATATCGAGTACCTAAAGGAACACAATCATTTAGATT
ACAGGTTTACTGTACTGTAAAAGGTACTTATGGTAACATTCCTGATCATGTTATTAATCGGACTGACGAT
ATTGGTGCTCTAGCAATGATTACCAATAAGGAAGCCTTTAATACCGGTCAAGATGAAGAAACACCGGAGC
AAACTAAAGTAAGATTCCGTAATATGATTCAATCATTATCACGAGGAACTGACCAATCATTAATTTATGC
AGCTGAATCTGTGCCTGATATTGCTGGTGGCTATTTATATGAATCTACCTATGGTAGTGTAGTGCTTTAT
TGTCATGACCTAAATGGTGATTTACCAGATAATTTAAGACAAAAAGTAGCAGATAAGCTAATTGAATATA
AACCAGCAGGAATCAATGTGTTTGTTCGTCCAACCCATAAATCATTAGTTTCTCTTACAGTACAGGTAAC
TGTATCTGATGCTAATTTAAGAAAACCAGCATTCTTACAGGTAATTAAGAAAGTGCTTACTAATTATATT
AGTTCTTTTAATGTGGGAGATGCTTTATACAAGGCTAACCTTTTACAAAAGGTGATGGATATTTCTGATA
CTGGAATTCTTGACGCTAGTGTAGCAGTGAGAGTATTTCCAGATGATGACCTACTTAATGAGCCAATGGT
AGCTGATGATACCGTACTAAATATTAAGAATGTACAAGTAGACCAACCTTACTTACGTCCAGTAGATATT
ACTAATGAAGAACACTATGGTGAAGTTGGGGTAGATAATACCAAGTACAAGCAAAAGTATGGTAACTCTT
GGAAAGATGCTATTGTAGAGAGTGACGAAGGTAAGCAAATGCATGACCTAATTACTGAATATGTAACTGG
GAATGCAGACCTAAGTAAAGAAGTAGATGTTGATGACGTCTATGTAACAGGTCCAAATGAGATTTTGAGA
TTAGCTATCTGCAATGTTCGCTTTACTCCTGTAGATGGTGATAACAATATCATTCAAACAGAAGGGTAGG
TGAGAATAAGTGTCAATTGAACAAAATCTTAGCCCTTTGTGGGGACGTAAAGTACGTGGCTTACACCGTC
CTAATGGGGAAGCTAATGATGCCTTCTTAGATTCCCTTCAGAAGCCGTTAGATCAAGCAGAAAGGGATTT
ATATCAAGCTAAGCTAGAATCTTTCTTAGATACCGCAGAGGGTCCTTGGTTGGAATACTGGGGTAGCTGG
TTGGGTTTGCATCGGCTTAATGGTTGGGGCGATGACCATTATCGTCAAGCATTAAAAGACCATGTGCTTC
ATACTAGAAATACTATTACTGCTTTAAGAAAAGAGATTGCTAGTTTCCTAAAGACTAACATTGAGAATGT
ATATATTTATGAACCATATCGAGATATGTTTATCTGGAATGCAGACCGTTGGAATACTTATAAATTTTAT
CCAAGTACCTATTATCGGTATGCCGTTATTGATATTCAGCTAGACGCACCTTATAACAAAGTAGTAAATG
AAATTATTAATCTGTTTCGTCCTGCTGGGGTTATGTGGGTAATTACTAGCTTGGTTAATAGCATTGACGA
AAATGCACCAATTATTGACTTTACCGCCGATACTGATGATTTTCATTTTATTACTGAATACATTGAGTAC
GCTGGGGTACTAAAGCGAGAATCTCATCATATTACTCCTAACATTAGTAAGAACTGGGATGTTCAAGATC
CTTTTATTTATAATGATTCTTTGCTTAATGGTGGTAAAGAATACTATGCCTTAAGTCGGGCAATCAACGG
GGTTAGCTTTTTAGGTAAACCAACTAACGGTAGTAAGGTTGAACCAAAGAAAGATTGGGACTATGTAACT
GCATATCAATCAGTCGATTCTCTTAGTGTTATGGAAGCTAACCGACTCTCTAATAGTGATGGTTATGGAA
TTGATTATAAGTTTAATGAAATTTATAAGTCCTACAACATTTTGGAAAAGAGTAAAACTTTTGGCTTCCC
TAGAGTAGGCAATGAAATGTCAGGAGTCACTGTTTTTAATAGTGATGGGACAACTAGTATTAAATACAGC
TTAACTAATAAGCAGATTAATGAAGCTAGTTTATTACAAGGATCCTATAAGATTCCTTATTTAGATACTG
AATACCTAGCTTGGCAACATGTTGATACCCAAGTAAACCTTAATCCAGGGGCTTATGTAATGAAGTTCCA
AAGTCGAGCCTTAGATGGTTCTACTACTAAGCATGTACGGGTTCGGGTATATTGCCCCGATGATAATACT
GTTGCTCCTGGGTATGATTTTGGTGGTAATACTTTTGATTTAACAGATAGAGTTCAATACTTTAATTTTA
ATATTCCTAGTGATGGTAAACATTATCGGCTATTTCTTTATAATGGTACCTGTGATGCTGCTACGGGTGA
TGCTAATAAGACCGTTGAGTTTTATAATGTAAGACTAATGTTAATGACTGATAGATATGATTACTTTGGC
CCTTATGTTCAGTCAGAGTATATTAACAATAAGCTTCAAAATGGTAAGACCTATGTTTTCTCCGCTGATA
TTAGAGGTAAGAATACCCAACTAGTTGCTTTTCAAAGAGAGAATATTGCTACTACTGAATCTAGTGTACA
GCTACCAGTAAACTTAACAGATAATTGGAAACGAGTTTATATCAAGCTTGATCTAACTGATCCAAATATT
GGTGGATCATTTGTTATTTATGCTCAATGGACAGGGCAAGGTGACGATTTTTCCTTCGAAGTATGTAATG
TTAAGATAGCTGAAGCAAGTAAAGACTTACAAGCAGACACTTCTTGGAGTCCAACCAAGGAAGAAGCTAA
TCGGTCTACCTTAATGGGAATTGTAGATTTCTATAACTACTTTTTAACAGATACATCTACTAGTGATACT
AAGGTTGAAGATGTTCTTAAGCATATAGATGGTGCCCCAATTAAGAACCTTACTATTAGAATGAAACAGG
ATACTATTAATCCTACACTAATTAAGGTTTACTTGTATGACTTTAACGTTGATACTTGGGTACAACAGAA
TGACTTTAAGCTTACTAACCAGTACCAGTCATATCACTTACCATTAGTAGGCTTAGCTCCTTACTTAAAT
GATAATGGGCTATTCTTTGTTAAGCTAGAACCAACTGATCCAACAATCACTCTTACAGTAGATTATTACG
GATTTAGTTATGGTTCTAATGAATATGGAGTAGTTGATTGCTACATGCCAGATCAAGATGACTACGGTGC
TTGGATCCAAAAGGTAGCGCATTAAGATAAACTAAAAAGGCTTACCATAAAAAGGTAGGTCTTTTTATTA
ATAAGCTTTGGGTTGAAAAATCGTTACTTTAGTGACAAATATTTCATACTATATTAAAGCCAGATAAGTT
AAAATGCTTTGTACAATGATAAAGTAAATTAAAAAGATAAGGTGGTAACACAAATGAAGTTTGTTCAAGC
TTACGTAACAACAAACTATCCTGTAGATGAGGGTGGCAATTATTACTATGTTGCTTACGTTCCAGAAGAT
GCACCAGTACAATTACCAGTAACTAAGATAGCCCCAGATCCAGAATTAGGTGACAAAGGACTTAAGTTTG
ACTGGACTAATAACCGTTGGCAAACATCAGAACAAGACCCTACTCTTAAGTTACTCAAGCAATTACAAAC
AAGTGTTAAGAGTAATGACATGGTAATGCTCAACATGATGAAGAACCAATTGATGGGGGGAATGAAGTAA
TATGACACCACAAGATGCAATGTACAATTATTTTGTAATGGGTTTTAATCTTAAAATGTTTGAAGAACCT
TACATCAAGCGTGGGGTAGAATTGGGCTGGATTAATGAAAGCCAAGCAAACATGCTTATGATGCAATTCT
TCCCAGACGATTATCGGGCTTCATTAGAAAAAGAAGAGGCTAAGAGTCCTGAATCAGCTAGTCAGGTAGC
GAGTCAGGTAGCTAGTGAATCAGCTTCTGCAAGCCAACCCGCTTCTGATAGCGCTAGTCAATCTACTCCA
GCTAGTGCTAGTCAATCAGCATCTACTTTAGAAAGTTCTGAATCTGCTTCTGATAGTGCGTCAGCTTCAG
TAAGTCAATCTACTCCAGCTAGTACACCAGCTTCTGAATCTGCTTCTGCAAGCCAATCAATGAGTTCATT
AGCTAGTCAATCAGTGGCTACTTCAGCTTCTGCAAGCCAGTCTGAATCAGCTAGTGATAGTCAATCAGCT
TCTGCAAGTCAATCTACTCCATCTAATGCACCAGCTTCTGCAAGTCAATCTACTAGTGCTAGTCAATCAG
TAGCTGTTTCAGAAAGTACTAATGATTCTGAATCTGCTTCTGATAGTGCATCAGCTCCTGCAAGTGAATC
AGTAGATGAGGACGCTATTAATAACAACGAGAAGTAAGGTGAATTAGATGGCAACCCAAACTAAAAATGG
TCATATAATTGCTGCTCAACAGTTTGCTCGAAGAAAAGACTTGTACTTTGTTTTGGGTAAAGATCAAGAT
TGGGCTGACCCTTCTAATCCTGATCCCGAAGATTCTAATGCAATTATGGTTACTAATCCGTTAGCTTTAA
TTAAGGTTGATCGGCTAGTGCTATGTTATGAATCAAATGACCCCGTAACAACAAGTGCATCGGACGGTGA
CGATTACATTGTTTATAAGAGTAAGAAGTGGAAAGTTGTTTCCGCTAACTCTCTTTTTAATAATCAGGGT
CAACCAGAGCAGGATGCACGCTATGTATGTTTAATTGGTACTTTAGACGTTGGTGCTTTACCTATGTTTG
ACTTCACACAAATTGGGGTAGTTGGTGGTACTCAAGATGCTCAAGACAATGACATCTTTGGAGTGCGGAT
TGCTGATAATGCACCAAGTAAGCATGAAATTGCTAAAGAGAATGTTCTTAACTGGGGAGAATTACTATTC
TATGAAAACCGAGTTAAAGAGACATACTCTTCAAACAGTAAATTGATTATAAAGTACCTTATTAAATTTT
AATAAATCTATAAATAGAAAGGGTGAATATATTGGCAGGATCATTCTCAGATGCTCAAAGCCCTTATGGA
AATAAGTTCGATGTTGCTAAACGGTTCAGTAAGGTTTTATTTAGACCAGGAAGACCAGCATTTAGTTCCG
AATTACTGGAAACTCAGTCTATCCTACAAAACCAACTAGCCATGCTTGGTAACTCCTTATTCCAAGAAGG
GGCAATTATTTCAGGTATGGACATCATACCTTTACAAGACAAGCCAAAGGATAATAATGGGGTGCTTAAC
TCCTTTACTCTAGCCAGCTTATTTGCAGATAACTTGCAATTTAAGACTGATGATTATACACACTTAGGTC
GCTTAGTTTTAGATACCGAAGGTCATATGCCTACTGATATTGCTGGACTTAACTTCAGCGGTACAGTAGC
AAAAGGACTCAACCTTTGGGTAACATTCAATGTTCGTCAATTTAGTGGGTCACTTGACAAGATTAGTATG
ATTTACAATCATGATAAGCTTGATTTTAAGGGCTGGAATATTAAGAATCCAGGTGAAACTGGTGATGGTA
CTCCTATTCTTACCACAATTGATGATGTTACTACACGTACACCGTTGGTTACTGAAGACGGACAACAAAT
TACGCTTAATGACGGTAATGAACACCGCTTTGTAGTGCAATTCACTGTTAAAGATGCCGGAACGATCGAC
TTTAAGTTAGTGCTTAATGGTGGTTATGACATTACTCAAAACCCAACCATTGTTTATCTTAACAAGCTTT
ACATCCAACAGTCCCAAAACCCAGTAGATGAAGATAAATGGCAACCTAACCCTGTGGACTTAGATACACC
TTCTGCTCAAGAGCGGGTACGGCATTATCAAGTTAATGCTGGTCGAGTTTATCTTAACGGTGCTGTACGT
GAATTTGATCAACAAGACATCTGGATTAAGGGTGTTGGTAAAGAACAAATTGGATTACGGGTAGATGAAA
GCGTTATTACTTCTGCTGAAGATCCTTCTTTACTTGACGATACCCCTAATGCAGTTACTCACGGTGAAGC
CGGTGCTGATCGACTTCATTATGTAGTTGTTCTTACTTATAATGATGCCAGTGCAACTCCATTTATTACT
TTTGAAGATAATGTAATTAATCCTCGTACTGTTAAGCCAGACTATTCTAATCTAGAGCCAATCTTAGCTA
AGCGAACTTATGATCAATCTGGTTCATTCCGTACCTCTGGGTTTGAAGCTAAAATGCGGTATGCTGACTT
ACAGCATCCAGAACGAGGGGCACAAGACCCAACAGACGCTAATAAGATTCTGTTAACTATTGAACCCGGT
CAAGCTTATGTTCGTGGTTATAGTATTAACACTACTTCACCAACCACTTTAAAGCTTGATACTGCAACTA
CCCTAGGTAAAATTACTAATGAAGGGTTTAATTATACTGGTCGGGGTGGCATTTATTACCCAATGAATCA
ACCAGTACGTAATATTATTGGAGTATCTTTCCGTTCTCGTAATACTGTTTCTGCCGGTCATGTTACTGGT
GGTGGCATGATTGATACTTTTGTTAAGAACACTAATGTTGTTTACATTAACAAGGTTTGGGATGGTAAAC
AAGAATATCACAATGACAGTGACTTCACCTATTCTGGTAACCAGATTTACTGGGGACAAAAAATTGATGG
CACTCGTTTAGATAATGCTCAAGTTCCTACTGGTACTTATCAAGTTACCTATGAATTTAATATCAACGCT
ACGGAAAAGGTTGATTACAAGGTTGTAACTGATCCAACTTCAGGTCAAACTGGTATTGATATTGATAGCA
TGAGTGGTAATAAGCCAATTCCTGGAACTAGTGTAGAAGTTACTTATGATTACTTCCAAGCACGGATTGA
TATGATTCGGATTACAATGGACCAATCAGATCCATTTAAGGTAGTTCAGGGTCAACCAGCATCATTAAGA
GAAGTAACTCCTCCTACTGTGCATGATCCACTTACTTTGGAACTTGGCTATGTATTAATTAAACCTAATT
CACATGAAGCAACCTTTACTATGCAAACTGTTACTCGGATTACCTTTAACGAATTACAACAATGGGGTAT
GCGGTTAACTAATGTGGAAATGAACGCTGCTCTTGATCGTATGGCAGAAAATGTTAAGCGGTCTGAAGAT
CCAGTTGTTCTTAAAGATGCTTTCGCTGATAGCTTTGCTACAATTGATAATCGTGATGACATTAATACTA
CAGCTGCCTATGATTTTGAAGAAGGTACCATTTATGTACCTAGTCAAGCACAGACAGATCTTAAGCCTAG
TGTTGATAAGGTAGCTTCTAACATTAGTATTAAGGGCCACATTATTAAGCCACCATTCCATGAAGACAGG
GTTATCGAACAACCCCTTTGGACGGGACTTACGAACATTAATGAATTTAATGTTTATATAATTGATGGTG
ATCTTACTATTAATCCTAGCGTTGATAACTGGATTGAAAGTAGTAGCACAACTGCCTTTACTACAGTCCA
TGATCCACAAACACTACAACTTCACAAGTGGTGGAGACACTTAGATGATCACAGTGCTGGTTGGTATGGT
GATGGTCGTGACCCAGCTGCTCATGCTGCTGAACAACGGAAAGAGGAAGAAAAGTGGGACCAACTTGCTG
GTATTCATGATCCAGGTGCTGGTAACACTTTAGGTGAAACAGGTTGGATGATTCAATCTGGAGGTAGTAC
TACAACCTCTACTGCAATTGAGCATATGCGTCAGCAGACTATTACCTTTACTGCTACTAACATGCGTCCC
GCAGGTAAGGGCTATAAGATTACTATGGGTGGTCATGAAGTCTTACAGCCTAAGCCAGCATCCGTTGATT
ATGATGGTGGTAATGGTACTTTCCAAGCAGATGTTAATGGTGTTATTAAAGGTAGTTTCTATATGCCAGC
AGGTTTACCTACGGGAGTTGTACAAGTAGAAATTAAGAATGCTCGTGGTGACCGGGCAGTTACTAACTAC
AGCGCTCAAGGTACCCACATTACTACTACTAATATTATTGAAAAGCGGATTTATGATGTTAACCTTTGGG
ATCCACTAGCCCAATCATTCTACATTCCACAAACTAGACAATTATCAAGTATTGATCTTTACTTTGGTCG
TAAGCCTGGTTGGGATAGTACTTTAGGTACTGGTGACAAGACCCGTCCTGGTGGTGATGAATCTCAAGGA
CATGTACCTAATGTTATTGTTCAAATCCGTGAAGTTGGAGATCAGGGTTATCCTACTAATGTTGTCCGTT
CACAAACAACACTTAGTCCTGATCAGGTTCAAGTGTCTACTGATGGTAGTGCTGCAACTCGGGTAGTCTT
CCCAGACCCAATTACTTTACATGCTAACCAAGGATATGCTATTATTCTGATTTCTGAATCAGATAAGTAT
TGGTTATTTACTGCTAAGGCTGGTGAAAAGGTAGGTAATTCTGGTACTTCAGAAACTGCTTACTTTACTA
ATCCACTAGCTGATTACAATACTGACAAGCGTGCTCAGGGTTCTAATGTTAAGATTGAATCAGTTATTTC
AGCTCAAAAAGGAGATACCTTAACTAAGACTCCTAACACTAATGGTGATCTGTTTATTTCTAACAACGCC
CAAACATGGAGTGCTGATGGTGCTGCTTCTCTTAAGTTTAGAGTTAACTGTGCTCACTATGACGATAATG
GAGTAGTTGAATTTGACCCAATTATTCTTTCAGATTTAGCACAAAGTAATGCTGGTTCTGTATGGCAAGC
TGGTACTGATTTAGGACCTGACCTAGATGGTAAGGGAACTACACCAAATACTCAGCTTACTTATCTTGAT
CGCTTAGCAGCTCTTACTAGTTACCTTACTTACCAAAACACTTCTATGCACTGGTTCATTAGAATTTTAC
AAGGTTCTGTTTCAAGCAACCCTCGGGCAGATTTGGCTAAATTACCATATAAGCCACTTAATGTTGTTAA
TAACAACCAAGTGGTACAAGCCCCAGGTACTGCTGGTGACCCAACACCAAGTGTAACTTCTACTAATGAT
CCACAGCAGGTTGATGGTGAAGTTAACTTATTCCAAAATGCAAGTGCAGTTCAACTTAAAGCAGTCTTTG
ATTGTGATAAGTATATTGCACCGTTGCTTACTACTGAAAACCTATCATTAGCTGGATTCCTTACTGGTAA
GAAAGCTGTCTATGAATCAGTAGATTTGGATGAATCAGAAGATGCTGAATTTAATGTGGTTAAGCTTCAA
TATGATGGTTACTTACCTACTACGGATAATACAGTAACTAAAATTATTCCATTCTTTAGTATTGATGGTG
GAGCTTCATGGTACAATTTCCCTGAGTCAACTAAGACTGATGGGCAAAACCAACCAGTTCCTGCAATGGC
TAAGAAGGTAGATAAGAACGATATGGATGCTTCTGTCCCATATAAAGAAAAGAACATGAGTCCTTACTAC
ACTAGACGGTTCTATCTAGCTCAAATCCCCTATGATGAAGATGGTCATGAAGTTGACCAAAACCACCTCG
GTAAGCGAATTAAGTTTAGAATTGTAATGACTTCAAGCTCTAATTTCCGTACACCTAGAGTACGCAAATT
AGCAGCAGTTTTGAAGAGACAGCTTCCAGATGATTAAATAATTTATAAAGAGCGTATAGTAAAATCACTA
TATGCTCTTTTTGCTTTATTGCGTAAAGCTATATTATAGCCAGAAGGTGTTCCTAGATATGCAGATCATC
TAATACTTATTAAGGGAGATAGAATTGTGCACAACGTAATTATGACAATTATTACTGCTTTAATTCCAGT
AGCTATTGTAGAAGTGGGGCACATTATGGTTAAATATACCAAAACCCCTGATCGTCTTCAGGCATTAATG
ACTCTAGTAGATGCTGGAGTTGTCTTTGCTGAAAAGATGGGCGCTACTAAGAAGCTAGAAGGATCAGAGC
AATTTAAGGTAGCATATGACTTTGTAGTTAAACAGCTTGCTAATTTTGGGTTTACTAAAACTGATGAACA
GTTAATTAAGTCCTTAATTGAGCAAAGCTGGGCCAAGCAACGACAAGATCTTAATACAATTTATGACGGT
ACTAAACACTCTCTCGATGAACAACAGCTCCTCCAAAAGCGAGATGAGCTAAAGCAAAAGGAACAGGAAT
TGGCAAATAGTCAACAGGAATTAGCTGGAGAACGGGAACAGGTTAAAAGCTTGGTATCTAGCCTTAACCA
AGTACTTAACGAACATCAGGCAGACCCTCAAGCAGATTCAAAGGAACATCAACCAGCTCAAGACAACTCT
ACGAAGTTACCAGGAACTCCTAGTGGAGATTAATGATAATAAAGATGACTCAATGCATATCAACCAAGAG
ACTGTCTTAAAGCTGTTAATGGAAGTTAAGGAATCCGTTAGTGGGATTCAAAGTCAAATGAAGTCCATTG
ATGAAAAAGTAAGTGGCTTAAATGAAGACTTAGATAAGGTAAACCAAGTTGCTACTGAAGCTAAAGATAT
AGCGCAAGAAGCAAAGACGGGGAATGAATCATTAGAACAACAGTTACAAGCTAAGACCCAATGGCTTTTT
TATGCTTTGATCCCAATCTTAGCAACAGTAATACCAACCTTAATTTCACATGTTCATATTAAGTAGAATG
GTAGCTATCTAAAAAGGTGGCTACCATTTTTGCTGTATAAAGAGTAAAATGGTTTATGGTGTAAGAAAAG
GACGGTGTGTCGATGAATGATTTAAACATATATTTATTAGGACAAGCATTTGATAATTTACAATATGCAA
TGCTTGGTACTCCAATAACTAGCTATAACCCTACAAAGGATAAGCGAATTATGAAACACTTTTATGCTTT
GTGTTTAGCTAATGAAATTAATCCTGTTTGGGCAATGGCAGTTACCTTTTCTTACTTTAAGTACAATAAC
CGTAAGCGGAAAAGTATTCCCATTATGCAAGTTAGCTTTTTAAATAAGAATTATGTTAATCATGCAATAC
AAGCAGCTCAGATATATCAGTCTTATAAGAAGAATCAAGATGTTAACTATTTTCCTTATTTAGATAGTAT
CTATTTAGTTGCTTTAAAAATTTACTTTGAAATACCTTATGATGAACTATGTAATAGTATTCAAAAAGAG
AAGCAAAAAGCGGTTCACGATTTTAAGGAAATTCCTTATCTTAATCCTTTGTGTGAAAAGCTACGTCAAC
GCTATTTATCACAAGAGAAGCAATCAGAAGCTACTATATGGAAATACTTATTAATGATTGAAGGAGCATA
CCGATTTTCTGCTCCTTTATTCTTGTTAACAGAACAGCCTGCTAAGACTTTGGTTAATGTATCAGATAAT
GCTTATCAGCTATATCTAAATGGTTGTTCAGAGGATAAGCTATCTTATTTTGAAAATATAACTAATTTAA
GATATTTAAGAAATGCAATAAATATGATTGAGAAAGTTAGAGGTTTGATCTAGTGGAGGAACAGGAACGC
TTAAAAGAACAACAGATATTAATTCGTGCTTTACACAATGGTTACTTTACCAAGCATGTATTATCTAAGG
ATGTAGGAGCATTAATTCAGAATCCTTTATTAAAAGAGATTGCTAATGTTTGTGTTAGATATTATGGAAC
TACTGATACTCCTTTAAGTTTAGATACCCTTAATGTTAAGCTCGAACAACGGCTTAAATTAAAGGCTAGA
CAGCGTAAAGAAGAGCTTAATGAACAAGCTTTAGACCAGCTTTACCAGCTTAATAGCCGATTAATTAATG
CTAAAGAGGATAATAACCCAGAGCTATTAACTGACTTAGAAAAGTATATTCATAGTAAGTTAGCTAATCA
AGCTATCCTCGAAGAAGCGGCTGCTGGTGATGAGAATATATCAGAACGAGTAGCTAAGCGCCTTGATGAT
ATTAACTCCATTAAGCTTACTGGTACTAAGTATGAACCACTAGATATTTTAAGAGACTTAGAACGTAAGG
AAACCATCTACCAAGACTTTGGTAAGCGTAAGATACCTAGTGGTTTAAAGCCTTTAGATATTCTTACTGG
TGGTGGACTAGAGATTGGTCAAATTGGCCTTATTGCAGCTCCACAAGGTTCTGGTAAAACGACTTTTCTT
ACAAATTTGAGTTATTATTATGCCATGGTTGCTAAGAAGAATGTTCTTCACCTCTCACTAGAAGAGTTGG
ATAGTGACCAAGTATTACGATTTGACCGTATCCTAGCTAATGCTAGTATTCAAGACGTATTTAATAAGGA
AGATGGAACTATCAAAGATTCTTTCTTACAGCGAATGCATAACTTCTATGGAGCGGTTAATGCTGGTGAT
AATCATGGAAACATTTTCTTTGAAAAGTCAACTCCATTAACTCTTAATGTTGATGACGTTCGTCAAATGA
TTCAAACAGTGGAACGAGAAAAGCAAACTAAGATTGATGTAATTATTCTTGATTATGCTGATTTATTAAG
AAAGCAAGAATATTCTGATAATGAAGCACAAGCTGGTGAATTACTTTTCCAAGACTTAATTAAGCTTGCT
CAAGAATCAGAAACACTTATATTTACTGCAACTCAGTTAAACCGTGGATCTGGTCTTACTGAAATAAGAA
CAATGGACAATATTGAAGGGTCTTATCGTAAGAAGAACACTATTGCCTTTGGTGCAACAATTAATGCTAC
TCCAGAAGAACGTAAAAAAGGCTATATCAGACTTTACCTGGATAAGGTTCGTAACAACTTTGGCTTTGAT
GATGATTTCTTATACTTGCAATATGATAAGCGATCCATGCGCTTACATGCAGAAAGCAAGCAACAACAAG
AAGAGCATAAAGCTACTATTGAATCAGCTAATAGTCATAAGCCTAGTGGTCCAAAGATTGCCAAAGATAG
CTCATTAGAAGACATTATTAATCAGGAACTTAAAAAAGGATAGGATGGTTTAAGTCATGCAGATTAAAAG
AATTGAAGCCCGTAATTTTAGAAGCTATGATAGTTTCTCGCTACCGATTAATAACCTAGGATTAACTTTA
CTTACTGGTAAACGAAATGGTAATGATGACGGTATAACAAACGGGAGTGGAAAAAGTACCATAATTTATG
CCCTTATCTATGCTCTATATGGTGAAACTCCAGATGGTTCCAAGGGTGATGATGTCATTAAGGATGATGT
TGGTAAAGATACCTATTGTAAGGTTGAGTTTGAGCATGGTAATCATAACTATGTAATTACTCGTTATCGT
AAGAATTCTAAGTTTAAGAATAAAGTTATTGTTAAACGAGATAAGAAAGATGTTACTTTATCTACTAATA
AGGAAACTGATAAGCTGATTGTAGAAACACTTGGCTTTGGATTAGATACCCTACTTAACTCCCTAGTCTT
TAGTCCAGAGCGCTTAAATACTTTTATTAATTCTACTGATAAAAACCGTAAGCTAATCCTAGAAGAATTA
ACCAATACTAATATTTATAAGCAAGCCCAGCAGTTAGTTAAAATAGACACCAAAGATAACGCTGAAAGCC
TTTCTGCGGAAGAAAAAGACTATGATCGATTAATTGCCTTAAAGGATAGCCAAAACGCCTTAGAAGCCAA
TTATATGGCAAATAAAGCCAACTGGGATAAACGTCACCAAGAACTAGAAGCACAGTTAAAACAATATGAT
AATCTAGCCCCTGTAAATACTACTGATGAAAAACAAAGATTATCTGCTTTACAAGCACAGTTAAAGCAAT
CTCTATCTCCAATTGATCGAGCTAAAGAACAACAACTAAGTAATCAATTAAGTCAAGCCCAAAATAATAC
TAATAGTCTTAGCTTTAAGCTTGACCAAACTAAGCAAGACTTACTTAAAAATATTATGACTTATAAGAAG
ATTAAGTCCGGTGAGCAGAATACTTGTGAACTCTGTGGTCAAGTATTAGGTGCAGAACATCGTAAGCAAG
AATTGGGTAATCTAGCTATTAGAATTAAAGATAACATTATTGATTATAAGAAAAATAATGTTAAATATGA
ACAAGCTAATGCTCAAGTAGAAAGCCTAGAAAAACAAAAGTATCAAGCTTCGATTGAAATTGATCGAGTA
GTTAAAGCTAACCAAACTATTCAAGATAAGCTCAATACCATTAATGACCAAATTCGTAAGCTAGATAATC
AAGAGTATGAATATCAACGTCAGCTTGACCAGAAGAATTATATTACTAAATCTATTCAAGAGCTGGAAGC
TAATCCAATCACTAAGCCAGATACTAAGATTAAGGACTATACCAAGGAGCTTAACGAAAGCCAGCAACGA
ATGGAACAGTATAAGCAACGTTCTAAAGACTTAGATAAACTTGCCAAGGTTTATTCTGATAAAGGGGTTA
AAGCTACCGCCTTGTCTCTAGTTATTCCTTACCTTAATAAGAAGCTAGATAAGTATCTTAAGATTCTTAC
TCAAGACACTATGACAGCTTATTTATCTTCCACCTCTAAAACTAAGTCAGGTAAGGTTAATGAGCAGATT
AGTCTTAATGTTGAATCACTGGTTGCTGGTGATAGCTACCAAGAACTTAGCTCTGGTGAAAAACAACGGA
TTGGAATTGCCCTTAACTTAGCATTTATGAATTATTTATCAGATCAAATTGGTGGGATTAATTTATGCTT
CTTTGATGAAATCTTTGACCACTTAGATCAAAGCGGAATTGACGGGGTAATCAGTATTCTAAAAGACTTA
AAGCATGAAATTAGTAATATTGTGGTCATTTCTCATAACGATGACCTAGTTTATCAAGATGCTTTTGACA
CTCATATCAAAGCAGTTAAGGTTGACAATACTAGTAAACTTGAATTATAATAAATAATTTGACCTCCATA
AATAAAAGGTTTAAAATATACTATGTTTATATGCATAGGGACCTTCTATCCATGGAGGTTTTTATTTTGG
ATTTCACAACAGTTAATAATATGGTAGTAAAAGTCGTTACTAAGCGTGGTCAAATATTTACACAGATTAA
GTGTCAATCTAATCGAGGTAACCTCGAAATAGCTGATATTCCTGCAGACTATGTAATGTACTGGTATCCA
TTATCTTTCTATCTGGACTATCATTATATGACTAACTACAAGAGTATCTTACTTAAAGCTGACCCTAAGT
TAGCACCAAAAGATGAACTGGCTAAGTATGGTGACCATAATTACTTCTTACATAACTTTTATGATTATAA
AGAAAATAAACTAGGTAATGACCTTACTATTTATAAGCTAAACTTAGCGATTACTACTAAGTTAAAGTCA
ATGGGTTTAAAGGCTTGGGACGGCTTTTACAATCTACAGGATGTTTCTTATAACTATCAATTACTTGGTA
GTTCTTTGGAAAAGGTTGAAAATAAGATTGTTAAGCGGGAAGAAGAACAGGGACTTAATCCTAACCTTAT
GAAGAATAACCCAATGGATTTTGCTACTAAAGAGGAAAGTACCTACTTGTCTGATTTAGGTCTTGGGTAT
AAGATGACTAATATGATGCGTAAGATCGCAAATGAAAAGTTTAAAGGTGGTTCTCCATTATGTTAAGTAA
AGCACAACAGGTTATTGTTGATATAACTGGACACGATTATCGTGAGTCTGGTTCTTCTGATGAAATTTAT
ATGGACTGTCCTTTCTGTGGTAAAGCTAATAAGCTTTATATCAGCAGTAAGGGACAATGGATTTGCTTTC
GGTGTGAAACTAAAGGGCGTAGTGTGACTAGCTTTGTCATGCAATATCATGATTGCTCAGCTTCAGAAGC
TAAAGAGTTACTCCAAGACTATGGTTTTACAGAATTAACAGCTAGTCAGGACGCTAGTATTGGGATAATT
AAACAGGATTCTTTATTTACTTCTTTATCAAATATGAGAGAAGCGCTTCAACAGATGTCTGCTAAGTTGT
GCCCTCCTATGCCAACCAATGTTAAATCTTTGATTACTAATCTTAATAACCCCGAAAGCTATCCCTATCT
TTGGTATCTTAAAGGTCGGGGGATTACTCTAGAAGAGATTGAATACTTTAATATCTGCTATGTGGTTAAT
GGTGAGCTTGAGCGTGAAGGTAAGAAACCATTACATATTGAAAAAAGTATCGTTTTCCCTACTTATGACC
AACTAGGGCGACAAATTTATTGGAATACTAGAAGTATTGAAGTTAATCCTTACATTAAGTCACTTAATGC
GCCCGCTAAAGATAATGAGTATTCTAAGCGTGATACTCTCTTTAACATGAATCGTGTTACTAATCATTCA
GATATGGTTATTTGTGAAGGGGTGTTTAATGCTATTACTAGTACCATTGCTAATTATGTAGGGATTGCTA
CCTTTGGAAAAGCAATTACAGATGATCAGATTAAACTAATGGTTAGTCTTAACCCTAAAAACTATTACAT
CTTTTTAGACAATGATGCTCTTAAACAAGAGCTTGAATTAACTAAGCGATTATATAATCAAGGAGTTAGC
TATGATAGAATGTACCTAGTTAAGAATCCTTATGGTGAAAAAGATGCTAATGACCTTGGTAAAGCTAAGA
CCCATCAGCTCCTTAATCAAGCTCATTCAGTTAGCCTAAAGGATTTAATTGAATTAACAAGAGAGGTGAA
TTGATTGTCCCACCAACTACCACCAATTCAAAATATTAGTGCATTAAGTTTTCAAGACTATGTACGTATT
AGACGGCTAGTAGACCATGAAGGCAAGCTACCTACTATTGAGGTAACTCAACACGATAAAGATACGGTTA
CTTTTTACGATGCCTATGCCGCACTCAAAGACTTAGCTAATGATAGTCATGAGTATGCAATGAACCTAAA
TGAATATACTACCAACCTAGTATCTTCATTATGTAGTTTATTAGTTAGTCATAAAGTATTATCAGAAAAA
GAAGTTGCTGAAATTGGTAACTTTGCAGAAAAACTTTGGAAAGAAAATCGAGGTAAAGAATAATGAAGCA
AGGATTTAACAAGCAAGAAGTATTACAAGCATTAGCAGTTAAGAAGGGCTTACCTATTAAGCTCTCTGCT
ATTCAAAAGGAACATGCAGAAAGCCTACTCAAGAAGCGCCTTACTTTCTCTGAAGCTCTTGATATTGTCG
AAGTATTAACTTTCCCATACAATGCCGAAATGAAGAATGTGGCTGGTCGGCTTTCTGTTCTTAATATGGT
TGCTGATAAGGCATTTAAGAAGTTAGGTATTAAGGATAGAGACTTAGATAAGCTTTACACTGATTCTGAA
AAGGAATTTAAGGAAGCTAATGAACGAGAACTTAAGAAATTCCAAGAAGAATTTAAGAAAGCTCATAAGA
AGCCTTCTAAAAAGCGTTCTAAGACTCCTAAGAAAGAAAGCAAGGGTGATAAGTAATGAGCCTCTTAAAA
GACGTTAGAACGGCTCTCAAGGACGCTGGACTACCAGAATCAGCTAAAGCACTTAAAGCTAATACTTTTA
CTGGTCTTACCCTTAAAAGCTTAATTAAAAAGTATCATTTAGACTATCTAGCAGGTACTAGTGACGCTGA
TGAACTTGCTAGTGACCCAGAAGAAGCTTGGCACACTTTTAATGAAAGTGTTATTAAGCCATTAAAGAGT
AATGCAGTTAGCTTTGAATTTAAGACTAAATCAGTTACCTTTGCCCAACAAAACTTACGCCATACTCTAA
TTAAGAACTTTTTGAATCATGAAGACGTGGTTACTGATAGTAAAGATGTTCTTAAATACATTGATATTGA
TAATTACATTAAAGGACAACTTACTAATGGTGATATTAAAGTCTTAGCAGTTCAACAATTTACAGATACA
GTTCAAGTAGTATTTTATTATGTTCAAGCTCTATTACCTACAATGACTGATATTGAGAACCTTAAAGTTC
TGGCTAATAAGGACAATCCAACGAGTGAAGATAAGCAAGCCTATAATGACCTCTACCAACTAATCAAGAA
GAAATATAAGGCTAATAAGCATTATATTCAACAGCGAGAACTAGTAGAACAAGAACGAGTTCTCTATAGC
GATGAAGCTAGAGAATTTGTTAACCTTGCTAGTATCTTACGAGTTAACTTCTAAACAGCAAAAGCTCAAC
TTAATTGTTGGGCTTTTTATTTTTGTCTTACTAAATACTATATTAATTAATGTGTGGAACAGTGATAGAC
TATACTTATTACTGTACACAGAAAGGACGTAATTTCATGGCACAACAAGGAAGGTCAGCAAAGTACAAAG
GATCAGCATACGAACGTAAGATTGCAAAGCTGATGTCAGAGGGTTTTCATACTGACGTTCAAAGAACTGC
TTATTCTGGTGCTGGTCGAGGAATAGATACCCAATATAACAATTCAGAAGTTAAGGGTGAGAATGGTTTT
GTGGGAGATTTATTCTTCCCTAAGACACACCCAATGAGTATCTTTAATTATGAATTAAAGAATCATGCTA
AAGTTAAACTAGCTCAATTCTTTAATAATAATGGTGAGATACCAAGCTTCCTAGAGCAGGTAACTACTGA
TAGTCGTAGACTTGGGGGTGTTGGGCATTCTGTTCCCTGCCTAGTTGTTCATGTGGAACGAGAAGATGAT
TATGTTGTTTTTCCTTATCGAGGGGCAATCTATAAAGAGCTTCTTAGTTATGGTCCAGCAATGATTACGG
TTCTTTCTTATACACAAGAACGTACACAACATACTTATAAATATCAAATGCTTATTACTAATCTAGCTAC
CTTTATGCAACTTAATCCACAACATGTTTACCAAGCATATAAGGATTATGACTATGATCGGCTTAACCAT
CATCAATCTGCACCTAAGAAGCTAGATATTAATAAGCTAGTAAAAAATATTAGGTGAGGAATTAATGAGG
TTACAAAGACAATTAAATATTGATAATACCTATCGGGTATTAAATCTTAACTTCTTTAAACTAGACTGGA
AACATATAATTAAAGTTACTCCAGCTAATAAAGAAAAAGTATTACAATCATTAAATGATAATCAAGGTGC
TGATTATACTTACTTACTCAATCCTGCAATCAGCACTGACCTACTACTTAATCATAAGGTTTATCGTGGT
GAAGGTAAGATTATTTATTATTCAGAAGGAATGATTCCTACATCAGTCTTTTTGGATATTGGAACTAATC
GTAATTCTATCTATGTCTATAAATTACAGAATTTTGACCAACCTTTGTTGCAAAATATGAGTAAAGCTTC
CATTGTAGGAACAACAGCAGTATACGCACCACATGTTAATAAAGACTTAGATCCTTACAAGCTAATCTTT
ACCATGAATGATGCTCGTTTTATTGCTGATCGGCTTTATCTGGACTTTGAACCAGATACTAAAGCAGAAG
ATGAAGAATCAATCTTCGATGAATTACATGAAATCTTAGCTCGGTGGACTATTCAATTGTTCCTTAGCTA
TGATGATCCTAAAGCAATGAAAGCTCTTAAAACAAAGATTATTAATAAGTACAAATAAGGTAGGTTATAA
TTATGAGTAAGCTAAAAACAGATACGATTAATCGGAATAAGATGGCAAGCTTAATCCACTATACACACCC
AGAGATTAAAGCAATGGACGCTTTTCAAGTACTCAAAGCTCAAGAAGAAGTAATTGCTTATGGTCTTGAT
ACAATGCAAAAGATTAAGTTTGGTAAGCTCTTTGTAATTGACCCAACTATCAAAGATAGCCATCGTCACT
ATGACGCTGTTAATGATCGTTATGTAGAACTTCCTAAGCGACTTCGCTTTAAGTTCAGACCGTTAAAGCA
ACTAAAAGAAATTGAAGATAGTTACAAAGGGTAGTTGCATTCTATACTTAAAGAGATTATAGTTAGTATG
CTCTGTAAATGAGTATCATTTAAAACATAATGGTTCTTATGTGACATATAAACACTTCTGATTAGAGACA
TCTTAATAGGTGTCTCTTTTCTTTTTTGTACTTGTTATTTTATTTAGGAAGAGTACAATGTTTATTGGGA
CTTCTTCCCAGAAAGTGAGGTGTGTCACATATTGAACACAAATGATATTACAAGTACAGAGAATGAAATT
AAGTATCTTGAGGACTTGGTTAATAAGCTTAACTACCGCATCATGCTTTTAAAGTATAAGCAAGAAGAGC
CAGTTGCTAAGCCTAAACTTAAGCAAACAGGTACAGTTAAGCCTATAGATTTAACCGTATTTAAGGCTAC
TAAGCATGGTAAAACGGTTGTGGTTGAAGATCCTGATGGGAATATTGCTAAATACCCATCAATTGCCGCT
TGTGCTAAAGCCCTTAAAATTGGTGTCCGTAGGATTCAATATAACTTACAGTACCATGGTTATCTTGAAT
TAGGTGGCTACAAGATTACTTCAGAAGACCCTAAATTTGATTTGCCTTAGAAAGGTTGAAAGCAATGTCG
AATCAATTAATTAAAGATGCCCTAAAGCCTTTACAATATGTTACAGCTCAAGGGGAGATTAAAGAATTAG
ATCCTAAAGCTTTACTAACCTTTTCAGAGGATAACTTACCTCTTAGTGCTACTGCTAACGACTATTTTCT
AGTTGCTCGTTTAGCTGAACGAAAGCGCCTAGAAGCAAAAGACTTAAACAGTCAGTTAGATGCACTTCGA
GGTTCTTTATATATCAAGTATGTTAAGAGTGAAAGCTTCAAAGCTTTGAATAATGGACGTAAACCACCAG
AATCAATGCTTAATACTGCTATTAATTCAGACGCTAGTTATCTTGAATTACAGCAGAAAGCTAATGAGGC
TGATTATCAAGCTCGAACTCTTAGCTGGTTAGTTAAAGCCTTAGATATGAAATCTAACCTTATGCAAACT
GTTAGTGCTAATAAGCGTAAGGAATTAGATATGAAAACGGGAGGATTCAAGTGAACTTTGAAAAACAGTT
AGAAGAAACCTTAAATGAGCTAACACCAATTATTGATTATGCCCAGCCTAAAGAGTGCCTAACTACTATC
TCTAGCATGGGAAAACATTTAGTATTAGAAGATTGGCGTGGCAATAATTTAGATAATCAACTATTATACG
TACAGAATACGTATACCGACAGTGTGCTATTTCTAATTAATTACAAGTATCAAGAAAAGCTTAGTCGAGC
TAGTATAGATAATATTAATGATGCTCTTACTAAGTATACTAATGATTTTACTAATAGTCTCGAGCAATTA
CTCTTAGCAAAGAACAGTGATTATGGTTCTAGTTTTGCTAAAGTATCTGATGCCCTTGGAATTATTCCTA
CTTTTTCTGTAAGAATCCTCGACAAATGCAATCGATTAGACCAGCTTGCCTGGGATTTAGATCATAAGCA
AGATCAACAAGTTAAAGATGAATCAGTAGTTGATACTATGCAAGATCTGTTAGGGTATTATATTTTGTGT
ATAATTACTTTGAAATATTACAAGTAAGAAAGTAGGTAATCATAAAGTGATTTATATTAATGCTCCCATT
GGAATTGGTAAGACCAGTTTAGCTAAAATTTTATCAAAGGACTTAGGCACTAAGTGTTTTCTAGAAGAAC
CAGAAAAGATCCCACTGCTTAATAGCTTTTATGACGATGGTGGTATTTCTCGTCAATTACAATCCTTTGC
AGTTCAAATTGAGTTCCTTGACTACCGCTATGAACAATTGCTTGAAGGAATTTACCTTAAACAAGAAGGT
ATGAACAATACTGTTTATGATTCCTCATTAATTAGTGATGGTATTATGAGCCACAATCTTTATAATCGTG
GTGAGTTCCCAGAGGTTCTTTACAAGGATTACCTACGTTTAAATAATGTTATGCAACGAAGTGTTGCTGG
TCACCCATTTACTGGCCCCGATTTAATTGTCTACCTTGATGCATCTTTTGAAATGATGCTTGACCATATT
GCTTTACGTGGCCGTGAAATGGAAACACAAGATCCTAAGCTAAAAGAATACTATCGTTCTGTTTGGAAAA
TTTACCGTGATTGGTACAAATCCTACGGCAGTTCACCAACTCTTAGAATTGATATGGACGGTATTGATTT
TGTTAATAACTTAGACCACCGTAACAAGGTGCTTGATAAGATTGAGCAAGAACTAGTAAATCTAGGCAAG
CTCTCACCAGCTGAATTTAAGACTATTCGAGATAAGAGGGTTAACAATGACAAGTAAGAATATTAAGAAA
ACAGAAAAGAAACGTAGCTTTAGTGTTAACGTGGAAGAAAATAATGGCTTTATTAAAGCTATTACCAAGG
ATATTAAGGGTTATAGCAATGATGAAGAAGGTTTATCTTCCTTTATTGTTGACCTAGAATACACCGCTGC
TTCCACTGCTCATGCTTATGGAGTAGACAAGAAAGTGTTCCTTAATAGTGTTGGTTCCCTTTATGATCAA
TTTAAGAATGAAGAAGAAAAGGATGGTAATAAGTAATGAATTTACAAAACGATTTTGCAAAGGCTCTTAA
CCAAGTAATTAACTCTAACAATAGTGACAACCCTACTGCTAACTATCGCCCAGTTACTATTAATAAAAAG
ACACCATTCCTTGGTCGGATCTTACCTATTGATGACCATTCTTTCCCATTCGTTCTTTATCAACAAGTTT
GGGTTAGTTACACTAACAAAGCTGGTCAAGTAAACTCTACTGCTATTAATGTTAATACAGATGACCCTAA
TGATAAGTTAGGTAATCTTCTTCAAGAAATTGTTAGCTTTAATCATCAATACAACCAAGAACATCCAGAT
CACACATCTGAAGGAGACATTATTAAGGTTGCTGCTGGTAAGTTCCCACTTCGGATTGCTAAACGGGCTG
CCTTCCTTGGTGTGGCTTTACAAAAGAACCAACAAGGTCAATGGTCCCAAAGTGTTAACCCACAAGGCCA
ATTAGACATTAAGAGCTATGACATTTCTAATGGTGCTCTGGTATCTATTGCCGAAAAGCTTAAGCCAGAG
TTCCCTTACATGTACAACGGACAACAAATGTTCCAAGATGGTTTCCAATTCATTACAGCTAATGCTACTT
TCCCAGTAAGTGTTAAGTTTAATGAGCCTGCCAGTGGTAGGGGTATTGGTAACTGGTCTGCTGAAGTTAT
CCAAGGTATGGCTTTACCTGCTGTTAACTTTAACTACCTTGAAAAGGACGAAACAGGTAACCTTAAGTAT
GTAGATGATTTAGTTAAGATGAATCAAGCAACTTACTTACTTAACCCCAATTTTGCTGACTTCCTTTATG
ATCAACTTAGTGCTACCTTTAATGCCCAAAAGCAACAAGTAAGTAGTAATCCTTATGTTGCTGGTACTCC
TGCTGATACCTCATTACCCTTTGGTAACGGTCAACAAGATGTAGTTAAGAGTATGACAGGTCAACCAGCT
ACTAACTTTACTTCAGCTCCTCAAGCACCTATTACGGGTACTCTTAACCAAGCTTCGGTAGCCCCACAAA
GTCAAACTACCACAGCTCCACAAGCGCCTATTATGGGTGTCCCTAGTCAAGCTCCAGTTACACAGCCTAC
ACAAGCTCCAGTTGCTACACAATCAAATAATGTAACACCCGTACAGACAAAAGCTCCTAGTGAAGCTCCT
GTGGCTCCTCAAGGGCAACCAGTAGCAAGTGCACAACAACAAGCACCTACTAGTCAACCTGATATTGACC
CTAATGTTCAAGCTTCCTTAAATACTATCCCAGAAACACAACCAGATAATAATGGTGCTACTCCTAACAT
TGATGATTTACTTAATGGGAGTGCTAGTTTAGAAGATTTGCTTAAGTAAAGCGAGGTAAATTATGTCTGC
AAGTTTACAAGACCTTATAGGTGAGCTTAATAAAAGCCAACACCTAACTACTTTTGCCCAAACTGATAAT
GGTGAAATTAAGGACTGGATTCCTACCTTAATTCCTATCTTTGATTACAACATGGTTGGTGGACTTCCTG
CATCCGGTCAAGTATCCGAATTAGCGGGTAAGCCAAGTTCAGGCAAAAGTACAGCTACCGCAACCTTTAT
GAAGAACGCTATTAAAATGGGTGCTCTTCCTGTTTACTTTGATGTTGAAGGAACGCAACATGGTTCTCGT
TTACAAGAATTAGGGGTTGACCCTAATGATGTTCTTACTTACTCACCTAAGCGTAATAAGGACGGTTCTG
TTAAAGAATTATCTATTGAACAAATTGGTGAATTAATTATTAGCATTCTTGCTCAAGTTCATAATACTGA
TCCTGATCGTCATGTTCTTTTTATCTGGGACAGTATTGCGATGTCTAACTCTGAAATGCAAGCTACTAAT
GAATTAGGGCAAGCTCTAGTTGGTCAGCAAGCTAAAGCACTTGCTAGTGCTGGTCGCAAGATTCAAGTTA
ACCTTAATGCTAATAATGGTACTTTGCTTACACTTAACCAAGCTCGTGATGATTTTAATGCTCCTAATCC
TAAGTATGCTCAACTTAAAACTGTTGGTGGTCGTGGTTGGGAACACTTATTATCTACCCGAATTACTTTA
GCTCAATCCGGTAAGATTAAAGCTAAGTCTAGTGATACTGAACCAATTGGTACGGAAACTAGAGTTAAGG
TAGTTAAGTCTAAGATTGGTGATAACTGGGGTTCTGACTTTAAGATGGATATTATTGGTGCCTATGGTTA
TGACTTTGAATATAACTTAGTTAGCTCTGCCCAAGAAAACGGCTTAGTTACTAAGGGTGCTTATCCTCGT
TATGTAGACCAAAATGGTGAAGAACATAAGTCACGTAACTTAATTGACTTAGTTAATTACTTTAAGCAAC
CAGAGAATCAAGCCATTCGTGATGAACTCTGGCAACGCTTATTATTAACTTACTTCCCTAAGTGTTATCC
AGCTTTGTTTAACACTAGCTTGTTTATGCATGAAAAAGATTTCAGTATGATTAAAGGGTTACGTGGTTAT
TACATCAAGCAACAACAAGCTCTTGACCCAATGAAGCAAGATTACAATTACCGTAGATTTATGACTTTCT
ACCAAAACGGTAAGCTTCCTAAAGATATTATGGAAGAAGTTAAGTCTACTGTGGAAGAAGGTAAGTAATG
GATATTTTTAATAACCAAGTAGAGCAGATTAAGAAACGCATCCAGCACCATATTGATAATGGTGACCGTG
CTCTAGTAATCAATAAGAGTATCTATAGTCCTGATTCAGCCGCTACCGTTACTTTCACTAAGCTTTATCC
TCACTTTGTACTAGGATATGTTTATAACAAAGCTAGTGGCACTAAAGAACCTTATACTTTAGACTATAAT
TCTATTATCTGCCATGACTTTAACCCCCAATCACAATGGGAAGATGGCTCACCCTTATATGAATAATAAA
TAAGCAGTTACTCTTAGCTGGGTAACTGCTTTTTCTATGCTTAATTAATTAATAGTATTAACTAGTTTAA
ACTATACCTAAAAGCACAAAAGAAGGTATAGAATCATCGCAAAACAAAAGAACTATAAGATTACACAAAA
GAAATTAAAAACTGCTGGTTATAATGGTGGTCAAAAGGATGTCTTTAATTCTTTAGGTGGTGAATATATT
GGAGGTACTCCTCACAATGTTAAATTCCAACGAGACCCAGAAAAGCTCTTAAAACAATACTCCAACCTTA
TTCATAAAATGGGACGTAAGTTTGGTAACATTAATATGAGTTATGCTGAACGCCAAGACCTCTATGCTTA
TATTAGTGAGGTCTTTATTGATCTAGTTAAAGAGTTTGATATGAGTAATGGTATGGACTTCCCTGGTTAT
ATTGTTCGTATGCTTCCTACACGAATTAGAGGTAGCTACTTAGATCCAATCCAAGATTATAAGGAACATA
TTTCACCACTTAAAAGTGATACCAGAACAATTGAAGACTTAGCTGATTATAACTATGGTAAGAGTCAGTA
TACTTTTAATTACTCTAGTAAGAGTAAGTACCACCGAGAAGTAAGACGTGACGGTAAAGTACGAGGAATT
ATCTCCCTAGCTATTGATAATCCTAATACTAATGAAATGGATAATAGCTTAGCTGAAATCCATACTATGA
TTACTTCACAAGGATATAAAGATCCTCGCTTACACCGATTAGTAGACCTAATTGCTAAGCAAGGTTTAAC
TGTAGATGAAGCTAAGCAAGCTCTTAGTAAGGAATTTAAGCTTGATAATAAAGAAGTAAACATTTATTAC
ACTCAATTAGTTAATCTGATGAAAGCTTATAAGGAATCCTAATTCTAATCAAATTTTAATAAATAAGCAT
TAAGCTACAAAGGACACTATATTAATACTGTAGGAACAAGAAAGGAATGAAATTCATGGCTCAATTAGAC
GTAGAAGCTAAAGCTGTAGAAGCAGCTGAAAAGAAGCGTAATGACGCTCTTAAAGAATTACTTGCAAAAC
AAAACGATTTTAAGTTAGCTGATATTGATGGTAAGTTTATTGTTATTAAGGATATAACTGACTCTGGTGA
CATCTATGTTGATAATGGTGACTTAACTCTTATCCTTGGTGTTGTTGATGGTAATGTTTACCGTCTTACT
AACAAGACTGCTGACTTTGAAGCACAAGTTGCTGACCCTACTAAGGGTGAATTAGTAGTTGAACTTGATA
AAGAAAACAAGAAGATTAACTGGTTACAAGACCATGTAGAACAACAACCATTTGAAACTTTTAACAGTCT
TCGTACTTCTAAGTACACTGGTGACGATGCCGGTTACCCATTAGTACAAGCTGTTGAAGCATATGTACAT
GGTACCTTTAACATTTCTGGTTATGATACTCGGGTTGTTACTGCTGCTGAATTAATTGCTGATATTAAAG
ATGGCGATGCTGCTTCTGCAACACCAGTCCATTCTGATGCACCAGCTTCTAGCCACAGTGCTTCAGGCCG
TCCTGCATCATCACCAGTTCAGACTAGCCAAGCAGCTAATTCAGCATCAAGTGCAGGGTCAAGTAGTAGC
CATTCAGCAAGCTCTGCAAACAGCAATGCTGGATCAGCAGTAAGTGGTAAATAAGGAGGTTAATAGCTAA
TGGCTCAAGAAAACTTAGATGGTATTCGTTTAGATCTTTACAGCCGTAAAGATGGCTTGGTTTTCCAAAG
TGACCTTGGTAAGAACCAAGTTGAAATTAAGGGCTTAAATAAGGGTGACAACTTTAAAGCTGGGGACTAT
AAAGTATCTTTTGAAGATACTGAAGGTAATGTTTCTAACACAGTGGACGTACCTGCATTTACTGTTGGTG
CTACTAGTTCTTCTGTATCAGCAAGTTCTGCATCAAGCGTAGGAGCTTCTGTCTCACCAGCTAAAAGCGG
TGCACCAACCTCTGCTAAGCCTGGTGATCATTAAATTAATTAGTCCTACTAAAATAGTAGGGCTTTTTAT
TATGCTAAAATTAATCACTTGTTTAATTTAGCCTATAGTGGTATACTCCCTTGTAAAGAAAGGAAGTAAT
GTTTTTATGCTATATATTATTTATCAAGATCACCTTTATAATCGTTTTGCTGCTAAACTTTATAGTGCTT
ACTGTAAGAAAGAAAATAAGGTACTACCAATTAATGCTGTTGACCCTCTTTCAATTAATGAGAACGATTC
ATTAGTTCTAATTGGTTTAACTAGACGTAATCCTTTGGTTAGTGTTACTAAAAATCCACTAATTATTTTT
AATTCATATTTACCTACTAAGAAAACCACTACGAATATGCTAGGAGATAGTATAATAATTTATGGTTACA
ATGAAGCAGATCAAAAGTACATTAGTACCCCTCGATTAGTTGCTAATTACTTAGGCATTGGTTATATGGG
ATTAACAAAGGGTATGTATCTATATTCCTTAGAGTCCTTACTAGTCGGTCTGGAATACTTTACTGGTGAA
CTAGAGGATAACCAAGTTATTTATAATTACTTAGTTCAATCATATTACAAACCTTTGAATAGTAAGCTTG
ATAAGAATCATACTTTAACAGTTATTGATGATAGTGATGATAATCTTAAAGAGCCTTATCCAGATAGCTT
AGTATTTAAAGACCAAGAATTTACCTATGCAATGTTTCCAGAAGATCCTGACTATCTATATACCAGAACT
ATTCCTGGAGCTAATCAGAATGATGTACTAATGACAATCAAAACAGGAATTAAAAAGAAATCCATTATTA
AGTATATAGTGCTTAATAAAGAAGCCTTACCAGCTTTTCGTGAATGGCTAAAAGCCCATAAGTTCGCTGG
TAAGACTGATAATTTAACTGGATATGCCTTATCTCCTATTAATTGGTCTGCTTTGACCCAAATTTAATAA
GAATAGAAGGTTTATATCATTACTAAGTATTTAGAATATGCAATTCTTGGTGAAATTGCTCGTACCTATA
ATAATCAAGTTTCTTTGCCCGTATTTAACTCATACCTGTCTGACTACAAACTACCTACTTGTACTATTAA
GCATTTAAAAGATTTAATGGCTAAATTAGCTGATAATAAGTCTAAAGAGTATGAAGCTTATAGTGAAGTT
AAAACTAATGCAATTACTTTAAATCAATATCTTGGATATGAAGATAAAGTAGAAAAAGTTAATTATACTA
ATACTCGTGGTGAACAACTATCTATTACTACAGATGACTTAGATAAGATAGTAGCAATTGTTAAGCAATT
ACAATTAGCTAGTCCTAGTCAAAACGTATCGTGGAGAAAAGTACGACAAAAGGCAATGGAATTAGAAATT
CCATTCTCACCAAGTATTGCCTTTAAGGACTTAGTAATGAGACGACTAGATGTTATTTCTAAAGCCCCTA
ATACTAATTCAGGCTTAGATAGCTTTAAGCAATTTAACAAAACTTTTGGTAATGAATTAGGTGACTTACA
AGTACGTAAGCGTTCCATTCAGAATCAATCACGGGAAATGAATAAGCTCAAGCGTAAACTTACTGATAAG
GTTATCTTCCGTAATCAAATTTTAGATGCACTAGCAGAACCGATTAAGGTAATTAGTAAGGATAGCATTA
ACCCAGTTAAATTTAATGAATCTGATAAGCAAAAAGACTTAGTATTAGTTATTTCAGATTGGCATGTAGG
TGCTGTAGTTAACCTGACTGACAATCAGTATAATCATGAAATCGCTAAGCAACGTGTAGAAAGCTTAACT
AATAAATTTATGCAAGCTATTACTACTGAAAAACCAGCTAATGTTCTGATTGTTAATATTGGGGACTTAA
TTGAAGGTGCTCAAATGCGGAAAAACCAAGCTTATTCTATTGATATGACTTTAGGACAACAAATTCATTA
TGCTGGTGAATTACAAACTAACTTAGTAATGAAGCTTGCAATGGCTTTTCCCCAAATTAAGTTTAGCTTT
ACTGAACTAGAGGGTAATCATGATCGGTTTAGTCCTAGTAAGAAAGATGAATTACCACAAGATGGTATTT
CAATTATTGGTAGAACTATGCTAAAGCTTGCTAGTGCCAACCTTGATAACTTAGAAGTCTTAGAACCAGA
AAATGAATATCGTTTTGGTGTTAATACTCTAGGACATCACTTAATCTTTGTTCATGGTGATCGTGATAAA
CTAGCCAATAAAGATATTCTAGGTAAACTTAGTGTCTATAGTAGTACTCCACTTGATGCAGTTATCGGTG
GGCACCTACACTCAATTCAAATTAGAGAACAAGGGCATGACCGTTTTGTTTGCCAGAGTGGTTCCTTAAT
TGGTCCTAGTGATTACTCTGATTCATTAGGAGTTACTAGTTCACCTTCACAGTTAATGATTAAGGTAACT
GAAGATGAATTAGTTCCCCAAATTGTTTTAATCAACTAAATATAATACTTAAATCTTTTATAATAGGTTA
GACTTAAATTAAACTTATTATAGGAGATTTTTTATTATGAACGAAAAAGAAAAATTTACAGAAGAAGACT
TGGGTGAATTACCATTTCTTCAGGAGTCTTTCGAAGAACAAGGTGCCTCTCTTAGACGCAATATTTTTAT
CTTAATATTACTCTATCTAATTTGTGCTGTAGTATTACTAATGCCTTTTAAGTCGGTAGTATTAACTGCT
ACTATTTTTTATGTTTCTCTGGCTCTTGCTTTTATTATTACGGTAGTCTTACTGATTAAAGGTGTTGATT
ATGGTCAACGAAGCTTAGTTGAATCCTTTGAATATCTTGTTATTCCTTATGAAGATGAACACGGGGACAA
ACACTACAAAATGCTTTGTGATGATAGCAATGTTGATGAAATTGCTTGTAAGTTTGGTAATTTATCAGAG
GATGAAGAAGAACTTTATCGCTACAAAGCCAAGCACTTAGTAGACCAACGAATTATTAAGAACTACCGTA
AGCAAAATGATGATAGTAAGGGTGTGTTCTTTATTATTGATGAAGATAAGCACCTATACTACTCAGAAGA
CGAAGGTGCAATCTTATCCTTTAACACTAGAGATGAAGCAGAAGCTTACATGAAGAAAAACCTTAAGGGT
AATTATGCTGTAATTGCCATGCCAATTCAGCTTATGGAAGGTGGTAAATAGTGAGTACCTTACTTAATTG
TATAGCAATCTATATTATATTTGAGCTGTTTGAATGGAGTTCTAGCTTGCACTCATTAAAGCTAACTAAA
GCTCAACTCAAGCCAATAGAATATCGAATTTATACTTGGAGTCAAAGTATCTCATATACTGTTTCTATTA
TTCTAGGAGTGATTGGTATCTACTTAGTAGTTACTTTTGCTCGTAACTTATTAGCAGTTCTTATGCTTTA
CTTCTTAGTCTTCTGGATTCGAGATGTTCTTGACGGCTGGATTGTTAATCTATTTATGTACAAAGCACGG
AAAGCTTATGATAAGAGCGTTCGTAAGCACATAATGGAGGAATCAGATGAACAACGAAGTTGATGTTCAA
TCTGGTGCAGTAATTGTTGATAAAGAACCCTATTACTATGTGGACTTAGTTAATGAAGGTGATACTCAAA
TGATTATTGCCTATGAATTATCTAAGAACAGCGTTGATAAGTATCACCAAACAGGAGATCCTAAGCTATT
AGCTCGTGCTGGTAAAGTTAAGTATGTTAACCATATGACACTTAATCCTAAGGCTGATAGCAAGCTAACT
AAGTATTTAATCAATAAGCTAGGAAACAAAAATGGTAAGAGAGAATTAAAGGTCTTTTATAAGACCGCTA
TTTTTGTATCTCCCGTTGTTTATGGTACTGACACTATTAATGGTAACTACACACAAGGATTCTATGAAAT
GGCTAGTCAAGATATTCAAGGCCCATTAAATGGAAGCTATCCTAAAATGGATCCTACGGGTGTCTTTATT
GGCTTATCTCATGTGCACTGGATTAAAGACAATTATGATTTTAAGAAGCTTAACAGCTACGATGTTTCAC
TTGCTAGGCGCTATTCAGACTACTATAAAACAATGAGTAATCTGGGGTGACGTAATTGGAAAAGGATCAT
CTATGGGAGGATGATCTTAAAAATAGTATTTTACAAAATAAAGCTATTTTTAGCCAACTAGGGAATCTTG
GTGATACCTTAGTTATTTATGAGAAGACAATTTATCAACAGGTAATTGCTGATGCCCTAATCTTTAGTAG
CAATCTTGGTATTATTGGGGTTGAAATTAAAACCCAGCATGATACCTTAAAGCGATTACCTCATCAGCTT
GACAGCTATGTAAGAACTTGTGCTTACACCTATGTTTACTGCCATGATAGTAAGTTAGATGAGGTGCTTG
AGCTACTAGCTAAAAAGCACTATGATTGTGTTGGCGTGATTAGCTATGAGGAGTATGATCACCAACCACT
AGCTGGGTTAATTCGTAAGCCTACTTTTTCACCTTATATAACTCAAATGAGTTATCCTTCACTCTTATGG
AAGATTGAACTAAAGTCCGTCCTAGAAGCTATTACGCACGAAACAGTTCATGGACGAGTTAAGCAAATGG
CGAACCAACTAGCTGAATTAGTTCCTAAACAAAAGACACAACATATTATTGCTAAGATGTATATCAATGG
TTTAACCGATGAGCGTAAGCCACTACAGCGTTATAACTTCCATGAGCACTACACACATGATATTACTTTT
AGGGGTGGTTATCATACCTAAACATAAGGATAATAGTGGTATTCCAGGGTATGCAATGAACAATAGGTCT
TACCTAACAACAGAAAAAGGCTTTTACCTACATGGCTTTGAAACTACCATTAAGAAAGCTTCTCGTAAAG
ACCTCACTAAGGCTGAAGACTATGCACTAGAACTAGTATCACGTTACTCTGATATTGATGTTCGTCTTTT
ACATCTAAATAAACTTAAAGAAGAGCATACCCTATCAACCACTACTATAATCTATCAAGTTACTACTGGT
GCGATGATTAATGGTAAAGTATATATTACAGCACAGATACTTGATGAACATAACATAACTTTAATGTTTA
ACTACAGCTATCGAGTTGATTCTAGGTATTTCTTTCAAAATAGTAATTTAATGGATAACCGCATTAATTA
TAGTAATCCATTGGGTGCTACTGATTGGAAGAATGCAAGCTGGGTTAGACACCGTAATAAACAAGAAGTA
CACCGGAGACGGTATAAGGAGCGATAAACTATGATTTCAAAGAACACAGTAATGGCACATCTTAAAGAAT
TAGTTAACAGTAATTTATATGAACAATATATGCTTACTGCTAAAACTGATGACTATGCACGAGTTAATAG
TGCACCTCACATTACTTTGAGTGAACCTAACACGAGTAAGATGTACACCTATGTTGTTACTCTTAGTCAA
GACTTTAAGAGTGTTAAAGTTAATGAAGAAGATGGCATTATGCGCCATGAATGGGGATTTGTTTCACTAG
AAGATCTTAAGCCAAAGAAGAAGCCTACTACTCGTAAAGCTACTAAGCGAACTACTACTCGCAAGACAGA
AGCTAAATAAGGTAGGTGAAAGTAACCATGCAAAAGTCTATGGATTGGCATAAATTCTTAAAGTCATTAG
TGACTATTATCTTACTAAGTGCTATTTATCTAGCCCTTTGGAAAGGCATTATTATGATCTCACTTGCACT
TGGTTACTATTTAGGTCTAGGACATTATCAAATTATTGAAATTTCAACGGTACTTGGTTTTGTGATTGGA
TCCTTTATTCCTGCTATTGTTTTGTGGCGTTCAGCAAAGAAAAAAGCTACAAGATAGTAATAATATTATA
TATGGCTTTGAGTATCAGATTCCGATTAGGGATTCTGGTACTTTTTTGTTCACTATTAATTAGGTTGGTT
AGATTAGAAAAGTGGTACACTATAGTAAGTGATTCAGTGTATAACTAAATATTATCAATTCTTGAACAAA
ATATATGAATCTACTTATATTAAGATTGTGAGCTTGTATAAATTTTGCTTATCTTAAATAAGTGTTTATT
ACACAGTTGTGTAGTTCTGTTAATTATATTGGATTAGCAAACAGTGCAGCCTATAATAGCCAAAATAAGC
CATATAAGCCCCAATAAGCAGTTTTAATTTTGTTCACGATATATTAGAGGTGATTTAAGTAAAATGTCTC
AGAAAGCAAATAACGGGCTAAAAAGCCTAAGCATAAAAGCGCTTATCAATAACCCTATTCTTTATAGCAA
AGTTTTAACCCTATTAGAGCAGAAAAAGAGTTATGATTATATTATCAATTACTTATCTACTAAGGGCTTT
AAGATGTCTAAGGGTAGCTTAACTAACTTAACCCGTAAGATTGATGAAGCTAACCAAGAAGGTAAGCCAA
TTAAAGAACTTGCTGATAAGCGAGTAAAGAATGGTATTGATGATGTTCCAGATGAAAAGATTAGTGGTTT
TACTGGTAAAGATACTGTATCTGGTAAGGTTGAACCAATTTATTCTGAAGATCAGGTTCTTGAAAAAATT
ATTAGTAAAGGTGTTAAAACCATTGAGGAATCTGATTTTATTGATCCAAAGACCTTAATGAAAGCTATTG
ACTTGCACGCTAAATACTTTGGTAATAAGACTCGTGGATTAACCTCTGAAGGTCTTAAACAGTATCAATT
GATTATGCAAGCAGAGTCAACAGCACTTAGACAGGTATTCTTCCAATATATTCCTAAAGATAAGCAAGCA
GAAGCGCTGCAAGCAATGGAAGATGAAACCAATAAGATTCTGACCCAGATTGGCGTTACCAAGGAAGGTA
AGGAATTACTCAAACAATTGCGAAAAGCAGATCTACCACTTAAATAAGGAGTTGTATTATGAAATTTCAA
GTATATCCACATCAAATTAGCTATTACATGACTAATGTTAATGATTTTGATATTAACTTTATCCCAGTTG
AAGACTTTACCTTGATTAAGGTTAATGGCGATACTTACAGTCTGCCGTATGGCTTACTTGATTACCACTA
CCTAATCAGTGCTAATGATAATGGTGAACTAGATGATATGTTAACTAAGGTTATTACTGGTATTGGTGTA
AGTAAGTATGCTATTGACGTTAACAGGGTATTAAATTATGTACCTAACAACACCGCAGAGAGTGATATTA
ATTTATTGCTAGGTACTCTTCAAGGTTTACTTAAGAACAATGCTGATGAAGCTATGAGCAAGGCTGAATA
TAATAGCACGATTGACCAAGTAATTAAAACTGGTGATCTATTGCTAGGCCCAGACCAAGTTAACTTTGTT
AAGCACCTAGGTGAAATTCTTGACCCAGTATTAACAGATGCAGTATTCCCAGCATTTAAGGAATTAATCA
CTCAACTCAATAACAGCGGAATCCTTGAAGAGCTTAAAGACCCTAAAGCAATGATGAAGAGCTACCAAGA
AGGTAAGTAACTATGATGTACACTTACAAAACACTTAAAACTAGACGAGGAATGCTTAATAACCTAAAAG
AATCACGCTTGATTAGCATGAGTATTTCCATTAAGCATGATAATGTTAAAGTTAATCCAGTTTATCCGGT
TGCTAATCCTCGTTATGAAAAAGATTTAAGAATTTTACAGTTCTCAACTTTTAATAGCCAAGAGCCATTA
AATGATTATCTGTATGAAAATCCTAGTGGCTTTTTCTATCAGACTGATATTCCACTAGAGTGGTCGGTTG
AGGAGGGTAACCCTCTATATCAGTACCGTAGATTTAAGCTAGGAAAAGTTAGCTATTGCATTGTTAAAAT
CTATGACCAAGGACTTATCTTTAATTTATTGCTTGGTGAAAGCTATAACATTCCTTATTTGTTAAGAAAA
CAGGATAATGTTACCAGTAATGAAGAACGGTATAATCTAAGCGAGCTACTTAATTTAGGTTTACTAGGAA
GAATTACTTCTGTTATGCTTTACGATCCCCTTACTGCAAGTAACTTTAAGCTTCCTGAAGAAAGCACTAT
GATTGCTCTTACCTATAACAATAAATATGAGCAAGGGGTACAGAATGCTTATGAACTAGCCTTTTTTAAT
GGTACTGAACAACCTACTTATAGCTTGTGCTTTACTAATTGGGATAAGCTAACTATTGCACCGGAAAAGC
AATCTGTTAAAGACTGGGCTGAAGGAAAAGCATTCCCTACTGTTGTGTACACAGCACAGTACAAGGGTAA
GTACTTAAGTATTACTATTAAGCCATTACTAGCACATCAATAATATTATATATGAGTTTGAGTATCAGAT
TAGAATTAGAAAATCTGGTACTCTTTTTTATTATATATGAGTTTGAGTATGGGGTGCGATTAATAAAAAA
TTGCACTTTTATTTTTAGGATAAAAATTCTTGACTTTTAACTAAGAATGTGATATACGTGCGCGCGTGTA
TATAATAAGAATCAAAAAAATAAAATAAACCATTGACAAATGCACCCGGTATGGTATAATAATAATCGAA
AAGTGATTGAAGGGAAGTAATAAAATGGCCGAAGAATTAAATAATGTAATTGAACAAGCTTTTAATGAAA
GCAACTACCACAAGGGCGATGATCTTTTAATTTGCTTTAACGCTGCTGCGGACAATGAACAATACGAAGG
CGATGATGGAACTATTTATTCAATCCCATTTGGTATTTGCTTTAATAGTAACGATGATGATCTTATTAAT
AAGGTAGCCAATGAAATGATTAATTATGGCTATCCAATTAAATTGGTCAAACAGTTTAAAAATGACGTTA
TTAATAAAGATTTTGATCTTGTTGATAGCATCCAATACTATGTAGAAAAAGTAAGCAGCGACAACTTTTT
AATTTTTGATGATGATCTATTTAATGTTTACACTGAAAAGATTGAAAATTTAATCAAATAATTTCTTGAC
TTTTTGAACCATAGCGGTATAATAAAATTGTAGCAAGGAACAAGAGAATTGTTAAAGCTTATCAATAAAG
CTTAAATGTTCAAACTTATTTTTTTAGATTAAGTCAAAAAAATACTTGACTTATGAAAACAACATGATAT
AATATAATTGAAATATAAGTAATGGAGGTACTTAAAAATGACTAAAGAACAATTAAAGACAACGGGTGTA
ATGAGTGTACTAGAGGAGCGTTCTAATGATATGGGGCTTGCTTTTATCAAGTTAGGCAAGTTTAGCAGCC
TTGAAGAATTAATTAGTTTAGTAACTGATCAACTTATTGTTGACTGGGATGATGTTTACACCTTACTAGA
TCAAGGCTATCTGGAGAATGAATGGGACGACGATTTCGATGAATTGCAAATTGAAGATGGAAATGTTTTG
TATGCACATATGAGAGATCTTGCCGTGTATGATTCCATTTGTGATTGTCTGATTCAAGATGACAACACCA
ATTATAAATTATTAGGATTCTCAAACACCGGATGGCTTGATATTGATGCAGCCGTTGATCTTTTTACTGG
TACTGTTGGATACTTTAACAGTGAAACCGGAGAATATAGAGAAGTGTTCGCCCTACAGGATGACGATGCA
ACTCTATTGAATGATATTATTTTTAATAATGAATTGGACGTACAAAGTCACTATAATGTAACCCGTAAAT
AAAAAGGGGGTGCATTAGTATGCTAAACAGAAACATTAGAGAAAAGGGGTATAAATACCGCCACCAAAAC
CCTAATAAAAAGTGGATTAAAAAGATCATAATTGGGATAATAATTATTGTAATATCTCCGGTGCTTATAT
ATGCACTATTTACCCCGGCATTTTGGATCTCACTATTTATATCTTTATTCTTATCAATGTTTTTTGATAA
TTAAAAAAATCAATTAATCTATTGCCTTATGTATCCACTATGATATAATAAAATTGTAATAAAGAAAAAG
AGAATTAGTTAAAGCTTATCTGTAAAGCTTGAATGATCGAACAGTAAAAATAATTATAAAGGAAGTATAA
AAAATGACTGATTTACAAAATCTATATAATTTCATGGCAACAAACAAAGATAAGATCGAGAACTTTAAGA
CCACTCACTTTGAAAAAGTAGGATTCAATACGATGGAAGGCGGTATTTACCAGATCAATGTTAAGGTAAT
TACAACAGAGAAATACCGTAACAAGCTCATCAAAGTATTAACTAATTCTACCTACTTAGAAGATTTTTAT
AATGATGAACTTGATGATGATTGGACAGCAGCCGTTAAAGATAATTTAAATGATTGGTTAGCAACCTCTA
TTTTTTAGAAAAAAGTCAAAAAAATGCTTGACTTATGTAAACGGTATGATATAATATAATTGAAAGATAA
ATGAAGGAGATAATTAAAAATGAAGTATGTAGTAACTATCAAAGATAACAAATTTACTTTTGAAAACAGC
GGTTGGGACACTGAGAAATTGTGGAATGATTTAGTCAACGCTCTACAATCAATGAAACTTGTGAGCGAAG
TTGAAACAGTTAATTTTTACAAGTTCAACGATGGTCAGTTAGGGCTTGATGGAGAAGTTTCTCAACTTTT
AGACTATGTAAAAGACGAGGGCATTATTACAAGTTGGCATGAGGAAAAGTAAAAGTCATTAAATGAGAAA
ATTAATGGAGGTTATTAATTATGGATAGTAAAAAAGTATTTTACAATTTTAATAAGTTGACTGAGTTACA
AAAAAAGCTTTTGAAGATGATGATTACTAGTAGAAAGGATCTTGAAAATGCTAAAATTAAATTTATTCGC
TAGTTTATTTATTTTATTAGTATATTGGATTGTTGGTCAAACTTTTATTGACTCGCTAATGATTACGCTT
TTTATTGTATTACTAGCTGATCTACTTGTTTATATAACCCACCACGAAAGTATTATTTAAAAGGGGTTGT
AATTATGAAATTATCAGAATTTTTTACTAATAAGGAAACGCCTTACCAAAAAGAAAAACGGGATCGCAAA
GAGTATGAAGATCTGTATGTTATCTATTCCGAATACTTCGATGATCATTGTGATGACTATAGTAAAAAGC
CCAACATGAGAATTGGCTTATCGTTTGTGTTCCCAAAAAAGAAAGAGGTGGTTTATCAAGGCGTAGCTGA
AATTTATGGACCTAATCAATTTGACGATGGTTCATTATGGCTATACCTTAATAAACAGGGCCATATGTTA
GAAATCTGGAATCGAAACGTTTTTTATAAAGGTAAATTCATTAAGAAGATCAAGCGGGAAAATGTACCCG
AAAATATTTTATTATCTTCTTCATTGTATTGTTATATCGAATATAATGATCTGGACAATATCTGAAATAA
TGAAGGAATCAGACTATAGCATGGAACAGCAGCAAGAAGAAAAGAAGGGTATTAATTAATGATCAAAAAT
GCATTAGGGAAATTCATTGAAGATAATCGGTTATCCGTAACTCAAATAGCAGATAAAATGGGAGTATCAA
AGCAGGCGATCTGGTCAAAAACGGTTTATCCCTATGATTCCAGATCCTTAAAAATTGGTTACATTGTTAA
GCTGTCCGGGGTGATGAATGTTAAACCTTTGGAATTGGCTAAATATATCGTTGAAAACGAACGGGGGGAA
TAATTCCCTATTTTTTTAACAAAAAGTCAATAAAAGACTTGACTTATTAATATAACATGTTATTATATAC
TTGTAAGATATGAAGGGAGGTTATTAAAATGAATACGCAATCAATCTTAAATAGCAATAATCAAAAGCAC
TTAATTGACGTTGATACTCACGAATTTATTAAGGATTTACAAATAGTTGTCAATGCAACTGATAGATTGT
CTAGTCAACGGCCTATTTTAACTTATATCCACGGTAAGATTGATGGCAACCTTATCTATCTGATCGCAAC
TAATTCTCACCGTTTAGTGCTTGTTAAGCTATCAACATGGGTACCAGCAGAACTAAACAATAAAGATTTC
TTAATTAATGCAAAGTTTGCTAAAAAGCTAATCAAGGATAAGTCAAAGTTAGGTCAAGATTTACAATTAA
ATTTAACCAATAATGGATTGAAAGTTGTTACTACCATTGATAATGAACAACAGACTTATATTGATAATGT
TAAGATTGACCCTCGTCAATATCCAGATATTAAATTTATGCTACCAGATAGTAGTATGATTAAGACTAGC
TTTAATATTCGGCGCAAGGATATTTTTAAGCAAATTCAAAGTTTAACCAAAGTATGCAAGAATGATAAAA
ATTATGTAGTTAAGCTAATTGTCAATAACGATAAGGCTGTAATCAGTCATAACGATACTAGCTATACTCT
GAATGCTTTTAACATTAATAATGATTATAGCTTTACAATCTATTTTAATCCAATTGAACTAAAAAAGTGT
TTACAGCACGTTTCACAAAGAGAATTATTATCTTTTAACTTTAGTGGTGGTTTATCACCATTTATGGTTA
AAGGGGTTCGCAACCCTACAATTCTTATTGCGCCGGTTAAAGTATTTAACTAATGTTAAATTAATTATTG
ACAAGTAGTAAAAAGCATGGTATTATATAATTGTAATAAGGAAAGGGGTTAATAAAATGATTATTTATGT
AGTAAGTAAAAGCAATCAGTTTGGTGGTTCACTTGACGGTGGTAAGTATCTAAACGACATGCAACTCTAT
GATGATGATTGCTATTTATATCGTCAAGAATGGCGGCAGGGATTTGACGGCCGGTATAGTATGAAACACG
AGTGGTTTGTTAAGACTGTAAATCAAAAATGGATAAGTAACCATTCAAACTATTATGGTTGTCCTATTTT
AGATAATGTTACTAAGCACAATTTGGCAACTAAATATGATAAGTTTGTTTATAATATGGAATCTTATTGT
TAAACAAACTATTGACAAGTAATAAAGAGTATGTTACTATATAATTGTAATAAGGAATAAGGAAAGAGGC
TATTAAAATGACACTATATGGTGAGTTTTTTGAAAATGAAAATTATGATTTTCCTATCATGAAAGCTGTA
CTTTTTAACAAAAAGCGTTTAATTAAAGTTCTTAATCAAGAAATGGGAATTAGTGATTGGAAAACTTTTC
TACATGATGAATATAATTCTGATGATACTAATTTTATTATGGATTGCTTTGATAATCATGGTTGGTCGTA
TAAAATTAATTCAAATGATAGTTGGGTAGAGTGCTAATTTTAATTAAAAAAGTTAAAATAATAGTTGACA
ATTAATAAAGAGTATGTTACTATATAATTGTAATAAGGAATAGGAATTAAGAAAAGAGGTTATTAAAATG
AATGAATTAGTATGTATCTTTAAGAACAGGAGCTGGTATCAAGTTAGTTGGTTAGATAAGGGAACTGTTT
TTACCAAAAAGGTGCAAGGTTTCAAAAATTTGCTTGCCTTTATTAAATACGCTTGTATTAAGCATACCAG
TGGTACTCCTTTAGTAAATGATATAAAGGTGAATGGTGTAGTTAGCATGATTACAGTTGATGGCAGTTTA
ACAGACAAAGAACAGTGGAATGTAATTAACCAACGATTAAATAGCTATCTGAATAAAGCTAGTTTCGTTT
ACTAATTAGATTGATTGAAAAACTATATTTTAGAGGAGTGAATAAAATGGAAATTTTTCAAGGAAAAGTA
TTTAGGGTTGTAGATAGGAATGGAATTTTTGAACCATTTGAAGTATCGAATCAAGAAATGGAGAATTAAT
CGTGAATTATAATAAAAATAGAAGCCTCTACTAGTAGGGGCTTTTTATTTTAGGGTAAATAATAAGACGA
TTAATAGGCTGAATAAGCAAATTGATTAATGAATTGGATAATGGATTGAATAAGCAAATTGATTAATGAA
TTGGATAAACAAGCACCCTACCTCGTTTCGCTCACGGTGTCAAGTAATACAATAAAGTTTTTAGCAAATA
TTTACTTTAACTTTATGCGCTTGCTGTAATAAGCATATAGAAAAGCCTTTACTAGTAAACTGATTATCCT
TGCTTGTCAATAGGTGCAACCTGTTTATATTAGCTTGTATAAGCTTATCGTGAAGCCCTAAAAGCCAAAA
TAAAAAGACTAGCCTTGATAGACTAGCCAAAATATGGCAAGTATTAAATTGGTCTAATTAATGTGTTAAA
AATAAGAATCCTATAATATCAAGCCGGAAGCCAATTCACGATCTATATAGGAATCGAGCTACTCTTTGAT
TGGTCTAGTTAGTATGTTAAAAATAAGCATAATAAAAAAGCCCCACCATTAACTAGTAGGGCTTTTAATA
TTGCTTATCTGGGATATTAGCTTGCTTAGTATCCTTGCTTAACTTGGTTGCTTGTAATTGGTCGTATACG
CTTGCTAATTGCTCAACCCGGAACCATTGAGCTTTTTTAACTTGGTTAACGCCTTGCCTGTATTGTCTTA
AGGTATTAAATGGAATGCCAGTCTTACGGGCAAAACTAGCCATTCTAAAATCTTTATCTGTAACAAGTTT
ATAAACCTTTTCAGCACTATTCACATTATCAACCTACCTTCTTTTATTATAAGTCTATTATAACATATAA
TTAGAGTTATATAAATGTAATTAGATAATTCTAGTTATATAAATGTAATTAGATAAGTACAGTTACATGT
TTTTATCTAGCTTGCTTGCCCTATATAAGAGAACTAACTTATTGACTAATTAACTTATGCTTATCTGGAT
ATTAACTTGCTATGGCTAGTTTAATTTAATAACCTATAATTTACTAGCCTAACAATAAAAGGACTATAAC
AAGCTAATATGGCTTGTTAGGGCTTTTCTTATTGCTTTACCTTGCTATTGATTGACTGTATAAAAGCTAG
TTATATTATTGTATGTTTATTCAAAAAATCATGTATAAAACAAGCCCGGTTGTTAAAGCTTGATATATCA
ACATTTAGAAAGTGTTATTACTAGCAAATAACACTTGTTTACTTTTAGTTAGTACAGACCCTATTTAATC
CTATAATTTGCCTATGGCTTTATTTTGCTTTGTAAGCTGTTTTAAGACGATTTAAGCTATTAATGGATAA
TTTATCTAATAGCTTATAAAAACGTCTAAAATAGCCATAATTTAGCAAATAAATGGGTATTATTTCTTGT
TATGGCTAGTTAGTTATAATAAACTAAAATAAAGTAATATAAAGCCTTGACTTATGTATCCACTGTGTTA
TAATAAAATTGTAATAAAGAAAGGAGCTAATGAAATGCTTACTACTAAACAACAAGGCGAACTTGCTTAC
ATGCTAGACCAAAATATGCTTAACCTTAGCGTTGATTACTGGTTAGATCATCAAAACTCTATCTATGCAG
AAAAGCTGTTTTGGGAAGCTGTTATTGATGGATCTGAAGTGCTTAGGGACAAGGCTATGTATAGAGTTGA
CGCTGATATAATTGATCGTGATTCTTATTATTTTAAACAAGGTAGGACTATCAAGCCTTTAAGCAAAAAG
CTATTGACTGAGCTACTAAAAGAACTTAACACCATTGATGATAAAGACTATTTAAGAAAAATTAAATTAA
TTGAATTATAAGAGGTAACTAAAATGAAAAAGTATCAATCAATCTTAGATGAAGACAAGCAAGTGTCACT
ATGGACTAATGTTAAAATGGCTATTGCACCTATTGTCTTACTTGCTATTCCTGTTGTTGCTGTCTTTATT
GGATAAAATAGGCTTGCTGGATTGGCAAGCTTTTTTATTTTGACCATGCACAAAATAATCGGGCGTATTG
CTTGACTTTGCAAGCTGGTAACCCACGCCCCCTACTTTTTGTAAGTGTCCAGTACCTAGCACCACCATCA
CTTCAACCCCACCCATGCTAATATTTCTTTTCTAAATTTATTCTGTTCAACTTGTTCATAAATTGTTCAA
CATTGAATAACAATTCTTTCCTATCCTGTTCTATATGTATTATTTGTTCCTCCCCATATGCTTGCTTGTT
TCTCTTATATATTTTAACCTTGTTTAATCCCTGTATTATAAGCCTTATTAAGTATTGCTATTATAACTTT
TCACTATTATAGATTATACCTATACCACACCCTCATGATATATGTTTCTTACCACCCTATTAAGGATACT
AAAAAAGCACTCCCCATATTAAGGAATGCTTTTTTCTTTATTCTGTATAATAAGAACCTACTTTAAACAA
GTAACAGTCTACCTCTTCATCATATTCAACCGTCCAACGAGTTTCATGTTTATGCGTTACTCCACACTCT
TGCAAATAGTTAAGAACTTGCATCCTAGCTTTAAACTTAAAGCTATTTAGCGCTGTTAATTGAGCGTTGC
AGTCATGAACAGTCAATGTAGAGGTATTAGAAATGTCTTCAATTGCCTGATTATAATAGTCAGTGATACT
ATGATTATCCTCATCAGACAAAGAATCATAAACTTCTCTACGGGTAAAGCTAAAGCCTAAATGAGAACTT
TCTGCACACTCAATTAGGCTCTGATTAATAAAGTGCATTAAAGATGGTCGTCTTTTAATCATTCCCAGTG
ATAAAGGTTGATGGTTAAATGGGTTAAGGTTAAAGTTATCCCTATAAAGAGTAGGCTTAGTAATAGAAAC
TGGATCTTTAGTGATCCTACTAATCTTACTTAAATAATAGGTTGCTATTGATTGTGGTTCATATTTCCAC
TGATTCTTTTTGAATAATTGTTTAAGTTCTTCATCTGTCATTCTAATTATCCTCCTTTGAATCTGTTCAT
TGCTCCTGGGGGACACCCCCGTTAATACTTAAATGGTAAGAATGCTAGAAAACTGTATAATAAAACGCAA
AAAATTTACTAGAAAAATTTTAAGAATACAAAATATAAGGTCTTGAATATGGTACTAATTTGTACTATAA
TTATGTTCATGATGATTAAGTGCATATCCTCCCTTATTTAGATATGATTAATAAAAAGCTTAATCATCTT
TTTCATTTCAGGACATATTCTAAAAGGAAAGCTGCTATGGAGGGTAACCATATGCGATGTAGGTTCGATC
CCTGCTGTCCTGGTACAAAGAAAGCACTTAGGAGATTCCTAAGTGCTTTTACTTTTTAATCACTTCAACA
TAACTGGTATTGATATTAAAGTAAGTTACACCTTGGTTCTGAAAGACTAAACCATTATGCTCATCTACCA
TTAATGTTTTATCTAACAGAAAATCAGCGGTAGTCATGCCTACTTGTGGATAGATTTCATTATTAATCGC
TAATCCATTAATCCCCCAATAGAAAGGTCTTTCGTCTGTTTGAGTAATATCCAAGTGTAATCTAATTAAA
AGATTAGTTGCTCTAGGCATATGTAATAAGGACCGATTACTTGTATTGTATAAATGATAATCAACAAAGC
AGGTTCCGGTAATTTCTCCCCCATTACCACCTAATAGAGTATTATGATCAGCCATAGCATTTCCTACCAA
AAGTTTTCCTTTGTCAACGATCATAATCACGTCTGGATTAATTAATTTAATCATATCACTAATGGTTAAA
CTTCTAGTAGTATTATACTGTTTTCTAAAGCCCTCAGCTAGTTTGGTTAAACTAGTAGATAAATTATCAA
TCATTTAACCACCAGCTCTCATCAAGCTTACTTTTAAGGGGGTTATTTTTATTGCCCCCCCCTAAATAGG
AGCATATTATCTTTTGTCATATTAATCACCTAAGATTAATATAACTTTTTTACTCCTTAACTAGCTTAAT
AAATCCTAGTGATGCTGTAGGAAGCATCAGAATTAAAAACCAATAAACATTAGTAAATAGAAAAATGAGT
TCCAATACAAACAGTCCTAATAAGGCAATATCAAAATAGTTTTTCAACTTAAACATGTTTACGTCCTCCA
ATAAATAATGCAGGTAAAGCTAGAAGTGCTAAACCCAAGATTGGCAATTCATTAGTTGTATTTCCTGTTT
GTGGTAACATTTTAGCTGATTCAACTTTTTGATTATCCCGAATAGTTGGCTGATTAGGTATTTGACGAAC
CTTACTATTAACTAGCTTATCTGGATCTACCTGCTGACTATTTAAATCTGCTGGTTGATTCTTAATTGGA
TTCTGCATTGCTTTTTGCTGTTCATGATTCCATTCTCCATCTTGATTGCCAACCACACTAGGGTCATTAT
GAACGATAGTTTGTCCCATACTCATATCTGGGTTAATGTAAGTACCATCAGTTGCCTTATGCCAGTAATT
TAACTCTGGTTCTGAATAAAGTGAGTTAACTTCATACGTTTGTAGATTATAAGAGAATCCCCAAAGTAAA
TGCTCGTACTGAATATGATTTTCATAAGCATTAATGTTATAAGTATTAATTTCCTTTTGGTTTGGTTCCA
CGGTATAAGTATTATCTCCCAATGGAATCCCAGTATCTTTAGAAAAACTTTGTAAGGTTGATTCTGCTAG
TGCATAATCAATTTCCTTATTATTAGTATTTTTGACTGCATAGTAACTACCACCTTTAAGGATATATTTA
GTATACGCAGTTGCTCTATTATTTTGTTGAGCTACCTGACTTGAATCTTGATTAAACTGACTAGGCTGAT
TAGCTTGACTGGGTTGATTATCTGCTAAAGCTGCTCCAGTAGTGGCTAAGCCAAGGACAGTTGCTCCTAA
CAATAATGTCTTCTTCATATTAAGCACTTCCTTATTTATTTTTCAGTTATATTATACCGCCACGAGTTAA
ATTAAACAAGTGTTTATTTTAGTTCATCATATACTTTACATAAGTTAGCAGCAGCTTCAACTCCCATACG
TCCAACCTTAATTTTACCCTTACGAATTTTACCGATGTAAGTATAAGAAAGATTAGAGCGTCTAGCAATC
TCCACATCTTTAAGTCCTAAGTCAAAGAGCTTATTAATTTTTTCAGTATCAACAATATAACGTTTCACAG
AGTACCACCTCGCTTTACATAATGATATGAGCATACTGATTCATATATGCTATCACCAATCACCACATTA
TTGTGGTCTTTTTCTGCTTTTTGAGCCATTTTCTTATTGAGAATATTACAAGTAGCCTTTCGATTACAAT
ATTTACAAACATTCTTAATTTCGTGAATTGAATCTGCTACCTCTAACCAAGCACGTGAACCGTCCCAAAG
CTTATTTTTATAATCTTTGAGTAAGCCATAAGCTAGGATATTAAAGTTCTTCTTTGGTTTTAAGGTAGAT
AGATACATACAATAGTTAACTAGTTCCTTAACTAAATCATAAGATAGCATTTGACACTCATCAATAAAAA
TAACTGCATCCTGTTCAAAAGCTGCTACCAATAGTGCTCTAAGCTCACTACTAAAAGAATTACCCAATAG
TAGGTCAACTTTATGTTCTAAGCCAATACGGGCTTTAATATTAGCATCTCGGGTATCTTTAGCAGGCTTT
AAGAAGTAAGTTTTAACACCTTTTTGCTCATAATTATGTGCCACCATTAATAAGGAAGCTGTCTTTGAAC
TGTTCATTACTCCATACTTAAAATAAGTTTTCATAATAGCTCCTTAGCGGTTGGTAAAGTTATAAGCCTT
AAAAGCATCTCTTACAAAGTTATCCATATCAAAGCCTAGCAACTCTAAAGTACTTGGGTCAGGAGCTTTA
TCATTACTGTGCTTACCAGAGAGTAACTTATCTACTTGTGCTTGATTAACCTTCTTATTAGTTTTAAGTA
CATCATAGAGTCCTTGATCCTCTGATGATAGCTTAGTAGCATCAGTTTCACTAATAAGCACCAGCATGGT
GTTGTTATCCAATCGTGGAATTTCAAGGTAGGTATAGAGCTTAGCAACTGCTACCTTGTTATCAGAGAAG
CGTGTAAAGCCATCAGAGCCTTTGTAATTGTAGTGACAGTCAACTACCCCATAAATTCGATATTGGGGTG
CATCTTTAAGCAGGAGCCAATCTACGTAGGGTTCATGATTACCCTTTAAGAAACTTGCTACCTTACTTGC
TGTATCATCATTATAAGGTTCAGCAATATTATCATCTTTATTAATCTTTAGTCGAAACATCTTTGTCCTC
CTTGTCAAATTCTTTTTGAAATGCATTAAGACCTAAGTTAAACATAGTTCCTCGCCAGTCTTCACCTAAA
GCTTCACAGGTTTTAATAAAGCTAATTAGTAAAGCTTCCTGTACTGCTTTAGGGTCAAGCTCACCATAGA
GCCCTTTTAGCTTATGGTCTCTATCTAACTTTAACAGGACATCTTGTCCTTTGACATATTCCATCGAATT
TCCCTCCTAGTATGTTTCCCCTTCAGCAATCCGATCTGCTTCTGCTATTTGATCAACGATTGCAATAGCT
TCTATCTTTGGCTTTTGTTCTCCATGACGAGTAAGCTCAACCCAAAACTTTGGGTTAATTCTAAAAGTTA
TAACTTTGATAAAGTCACTGCGAGAATAATAATCATGACCTAAGATAATGTTGTTATTACTATCTGATTG
AGGGTTAATTAAATGAACCTCCTCATCATTGGGAAAGGTACCAGAATAATAACCTAGCTGAGCTGACTTA
TAATCATATAGAATCTGATTAATAAGATTATCTACTAGCTTATAAGCATCTTCATAATTATCAAAGAAAG
CTATATCAAGCATATCCATGTCTGCAAATTTTATTTCAACTCGGTATTGCATAATAGTGTTTCCTCCTAA
TTTATTCAACTTTAATAATAGCATTAATCACTTGTTTATTCAACACTTGATTAACCTAACTTAAAAAAAA
GCTACTAGCTTCTTACTAGTAGCTAATTAAGTTAATCAAAGAATCTTGGTGTACCTTCCTTACGGAATAA
ATCAATATTTCTTAACCCTTGATTAAAGCGCTTTTTCACTAAATCAAAGGAAAGACCATATTCTTTAGCC
CATACTTCTAATGGCTTACTCTGTCCTAGATAGGTAAAGAGATTACTTTCTTTAACCTGTGGAGTAGTAG
ACCAGTAACAAGTGTCTTCACTAAAATCATCTGTAAGCTTTTTACGTACTAAGTACATCTTCTTCTCTGG
GTTATAACCATTGGATAAAGACCATTGCTTAAACTCTTCATAGGAACGTCTCCAAGGATAGTATACCTTA
ATGCAATTACTCCCAAAACGACTAAAGTAAGCATCGTCCGTATCATAGCAACTATTAATCATTCTATCAT
AAGCATGATACAAATTGTAATAGATGCTACCTTCTTCTTTATCTAATCCTGAATACTTACCTAGCTGTTG
CTTCTCTTTTACAAAGCAACCACAGGATAAGGTTCTACCAATGCTTCCAGTAACAATATCCTTTTCATTA
CCACAGTCACACCTACAATGCCAGCCTTTGACTATTACCCCGTCATTAGCTTTCCAGCTAACTGGTTCAA
TTAGGGTTAAACGACCAACTTTTAGTCCTTTATAACAATCTCGTGCATACATAATTTAGTTTACTCCCCG
AAATATTTCTTATGAATTGCGTCTAGCTTATCATTCATTTTCTTAATAATTGCTTTCTTCTTATCTTCAT
CATCTTCAGAAGCTAGTTGAGTATTATAGGTATCTTTAACTAGCTTACCTTCCATACCATACTGATAATA
CTTATCAATTCCCAAAGTATTAATCTCATCAATATTGTAATCCAAGCCATCTGCATAAGTTTTACCAAAC
TCAATTTCAGCAAACAGTGGGAATCTAAACCGATGATCGTCAATCATATACTTAGGATCAATCTTTAAGG
TTGGAAAGTCTTTAGCTTCTAGAATAAATTCATCAATTGGTAGGTGTTCCATAATGAACTTAACCAAAAG
AGGTACTTTAGTAATTTCTTCTTTAGGAATATCAATTACCACAGAGTCATGAACGGTAATAGCAATCTTA
GATTTAAGACCTAACCGTATGAATGCCTTTCTAATAAGGATCAGAGCAGTATTTGTACAATATGCTCCCG
ACCCCTGAATGACGGCATTAAAAGACTGCCTAACCGCTCGTGATTGTAATCTCTTATCTGAAGATTTAGC
CTCTGGTAATCTTCTTACATGCCCAGAAATAGTTTCTACAAATCCAGTAGTTTTAGCAAAGTGTTGCACT
AACTGGTTAGTTCGATCAATTCTAGGCATAGCTTTCATAACCTTATTAATTGTTTGCTCTGCTTCCTCTA
ATGTTAAGCCACGAGAATCAGATAGTCCTTGTGCTCCTTCTCCATACATTAAGCCAAATGTAACCGCTTT
TGCAAGCTGTCTATGCTTTGGATCAACTTCATCTATTGGAATATCAAAGGCAACACTAGCATTACGTTTA
TGAATATCTGCACCATCCATCAGTGCTTGCATCATACCCGGATCTTTTGACACAAGAGAAGCAATGAATA
CTTCTAGTGACTTATAGTCAATATTAACTAAGTAACCATCTTTAAATCTAGACCTAAATAATCCCTTAAC
AGAATAGTGATAATTAGGATCATTAACATTTGATGTTGGCTTCTTATAATTTTGGGCATTAGGATTCGTA
CTTGCTAGTCGTGCATTCGTACCCTCGGTTACCCGATATTTAAATACGGGAGTAGACTATATTTTAATAC
ACTAAATGTGTATTCCAAGCCCTTCCAAACTAGGAATTTCACCTAGAATGTACTCTACTAAGTTCTACTT
ATTGTAGCTTTTCGATAGTCGTTAGATTCATTTATAAATAGCAATAAATTTCATATTATCCCGTGTTCTT
CGCCCTTTTCGGCTTTCATAGATATTATTTTTAACCGCTTTAACTTTACAATTTAACAGCTCACTAGCTT
TCTCCAAGGTACCAGAGAAATATAGTTCACCAGTAGCAAGATAAATCTTTACTCCAACGATGGTACCGTG
TGGGATATAAAGATTATCTATGGGAATAATTTTATCTTCAGAAAAATCATCTTTATACCATAGTTGATAA
CCTCGAATAGATTTAGCTCTATTCTGTGGACCCATATACTTCCAGATTGCTTCAATAGGTATATTAAATT
TTTCTGCAACATCCCTTTTTGAGATACACTCAATAAGTTTTCCCTTAGGCGTATAAACCATTATATGCCT
ATAAAGCTTATCATAAGGAATTAGGTCTTTTTCATCTTCTAAATATTTAGCCTGCCAACCATTCTTAGCA
ACAGCTAATTGATTGTAGAGTAGCTGTCTCATATTCTGCTTATTGAGTGGGTATTTTCTAATACACTCTG
ATTGATTATGCTCATAATACCTATTTCCTTTTGGATCTTGAATCACTATTTGATGCATTAAATGTGGTCT
CCATTGAACATTAGTTATAGGATCTATCCAAGTACAGGTATCCTTTGAATATACCTTATTACCTATAACT
TTATAGTCCTTATCTAGAACCAAATTATGTTGAATAAATTTTTCTTTATTCCACCCATCAATGTGATCAG
CATCCTCAGCAAATCCGTCAAAGGTCATCCATTTAGGATCAGTTGTAACCCCATCTCCTCCATAGTTTTT
ATAACTCTTATTCTCGGGATTATAACATCTATTTTTCATATGATTCCAAACAGCATACAGCTGTCTATAA
AATTTATTGCCATGTCCTCTTTCTGACTTTTCAAACTTCATGAATAATCACTCCTATAAATTTTATAGCC
TGATTATATCATTTGGATAGAAAGAGGTCAAATGAACACAGGATTAAGTAATTAGCTTTTCCCTGTTAGC
ATCAGCACTAATAAGTCATTTCCTACTTAAGTAACACTACTGATACACCCTATATTTATAGGTTCACTTG
GTTGTTAACGCAGCCCCACGAACACTAGCAAAATCCGTTGGTTAAGGTTGCGGTACCCTGAATTTTAAAC
GTTGAATGTACTCTATTATTAGGATCTAATAGTTTACCATATCCATCAATAACTCCTGAAATCATTTTCT
TATCGCTGGAGTATTGTAATAGCATATCAGCTAAAGGCTCTTTATATTCTTTAGCAAGATAAGGTAAAGC
ACTATTTCTATCTGTCTTATAATCCTTCCAAGTAAGCCTCTCTGGATGGCTTAACTTGCGCTCTTTAACC
ACTTTAGGTTTAACATAATCTTTCTCTGCTGGTAATTGATAACCCATCATTTCATAAAGAACATAAGCTA
TCTTTTCACCAGAACCAGGATTGAACTTATACTTAGGTTCACCTGTATTAGGATCATTACCACAGATTTT
AGCAATATCCTTAAAGAACTTTTGCTGTTCTGGAGTACGATCTTTAGGCTTAATTTCCTTAATCTTTTCT
CGTTTTTGTACTTGAGCTAATCGGTGTTTTTCATACTCTCTAATTTCTGGTACAGAATCGTACATCTTTT
GTACTAAGTCCTTCATATCTTTGGTAAAGTGATCTTTGTACTTATCAAAAAGAGAACGATCAACCTGAAA
TCCAGTATGTTGCATATAAGCTAAAGTATCTTGCAATTGTGGATAAAATTCATAAATCAGCTTATGCCAT
TTAGGACGCTTACCAACTAGTTTCTTTAACTGGTCATAAATCTGAAGAGTTACATCAGTATCAGCTGCGG
CATAGGTATAAATAGTTTCCATTGGTAACCATTCAAAGTCAATCTTTGCACCATCGACTGGATTAGTAGG
AGCAGTATAATTCTTGTGTGAAGGCTTAGTCTTACGCTCACCTTTCTTATACTTTTCCATTTCTTCGGCT
AACCATTTGTCATAATAATCATCTAGGTACTTAGCAAAAGCTTCATCACGTGGATCTTCATAGCCACCCA
TATCAGTATAAAGGTAAGCTAAATGCTTTAACCCCCGTGGTGCACCTTGACTTTCATCTACTAGCTGATA
GTACATTAATAAAGTATCAACACAGTTAACTGATTGCTCTAGTCCATAAATATCCATTAACATATGAATA
TCATACATACCATTGTGGAAAACTTTCCATTGATCAGAGCTAATTAGTTTCTTAATCCAACCAATAATCT
GATTGAATTGCTCTTTAGTCCATAAATCAGGCTCTAAACGGTGGTCTAGTGGAATAGAAACCCCTTGGTG
CTCTTTCCAAGATAAACTAATCATAATTGCTTTAGCACCTTTGCGGTAGGTTTCCAAAGTATTGGTTTCA
AAGTCAACCGCTACAATTGGATAATCATAGACTGTTTTAGTAAGAATTTCCTTTACTTTATCAAAGTCCT
TAACCAACTCATATTTACCTAATTGTGGTTTAAGGTTTTCAACGCCACCTGCTAGGAAACGGTTAATCAT
ACGGTTTTCAATCTTAAGTCGATCCCGTTCCACTGGTCCCATATAATTAAATAGCTTAGGACTAGGACAA
AAAGAAATATAAGTATCAAAGTCTTCTGTCTGCCAATGTACAGGCTCAATATTAGACTTATCTAACTTAT
ATTCTTTCACTAATTCATTTGCAAACCAACTACCATAGGAAACAATAATATCTGGTTGATACTCTTTAAT
CTTTAGTAGTAAGTCATTAAGACTTTTCTTGAGAATACTAGCTCGTGGCTTTTGCCACTGCTTTGTATAA
TAATTCTGCTTAGGAACTGCATCTTTATAAAAGAACTGAAGGTTGGTATCAATACCTTTAGTATCAATAC
CAGTCCTTGGGTGTCCTAAAATTTGATTGCTAAGTGCCCGACCAATCACACTGTTATTAAAGTTAGTCAT
GACTTGATGATTAGACACTTTAAACATATCCTGCTCATAGTGGTCAATTACCACCATCATCTTTTTCATT
TAGTTGCCCTCCCTATTTTTCTTGGAAAGTCTGTGCTTCCTTAATTAACATTTTACCCGTTTCGATTTCT
TTTGCAACTCGCTCAAAGCAATCAGACAAGGTTTCCCAAGACTTATTAGAGTAACGATAGTTCGTTCGAG
GCTTAACCATATGCTCACAAGAATCTAGCATTTTTGCTACATCATCCTTAATTTCTTTAGCAATCTTAAT
TTTCTTATTACTAGCATAAGATTCGATCGCTTGATTAAACATGGTCTGCACTTCTGGATTAAGAGCGCCT
TTTTCTACCTGTACATTATCTTCATTCTTGGTATATAAGGTAATAACTACTTTTTGCTTAGAATCTACTA
CGACATAAATAGAGTGCCAATGATAAAGCACTTTATTATTGCCTTGTGTTTCGTCATAAACAGCCTGTGA
CAGCAATCTAGACATCCAAGTACCGATTTCACCTTTAGTTATGTTAAAACGTGTCAGCGCCCTGTCCTGG
GCATGTGCAGACACTGTATATTGAATATGATTAGGAACACCCAAATTATCACCACCTTACTTAACATCAA
ATCCTTGTTCCTTATAGTATCTGATTCGTTGCTTTCCATGTTTGTACAATACTTCACTAGTTCTATCAAG
TACATCAAAAATAATAACTTCTTTCTTATCAGGCATAATACGAAGTAACCGCCCAATTCTTTGAAGTAAT
GAGATATATGATTTACCAGATGAACATAAAATAAGCGCCTTAAAATTGGGAATATCGATCCCCGTATCAA
TTATCTTAGTACCGATTAATATTTTAAGCTCTCCATTACGAACTTTAGCAAGTGCTTTTTCCCTGGTTTC
TGTATCATCTTTACCTTGGATAAATAGGTAATTAGCATCTAACTTATCTAGTTCCTTACAGATATTTTCA
CCATGCTCAATAGAGTTAACAATGATTAAGACTGCTTGCTTATCTAATTGCTTTGCTGTTGCATTAGCTA
ATTGAGCAATTATACTGTTTCGGTATGAGTTTTGCACAACCCCTAATTGATAGGCTAATTGATACATCAT
TAAGTCTGAAGTAGATCCACCAACAATACCCTTCTTTTGGGCAATTGCACCAATCTGCTGTTCTAAATTA
GTTGGTTGATCGATTGGTACCATTCTAATATGTGGCTTAGCAGATACTCCCCGGTCAATCATTTGCTTAT
TTGTAACACTAATAATTGGATTACCTAAAATAGCTTTAATTCGTTGCATATGGATCTTCTTAGATTTATC
TAAGGTACCCGTCATACCAATTCTTAAACGAGCATTAGTCATGTACTGGAAAATGTTCCAATATGAGATA
GCACCAGCAGAATGAGCTTCATCACAGACTACTCCACGGACAGACTTAAGGGTATCAATTGCTTCATAAT
ATTTCTCATAGCCTTTTTTATTTAGCTTATACAGAAGCTTCTTATACTTCTTTTGATAAGCTTCCATACA
ACCTCTTACGTCATCATCCGTCTGTAGACTCATAGTAAGTCTTCTAAGCAATTCTAAGTCATCTTGCTCA
TACTTGTACTTAGGCTTAAAGTTAAGCGCTAAGAGCTTTAGATTAGCTCTTGGTGAACCTTTCTCTAAGA
CAGCAGGGGCATACCTAGTAGCTAATCGTTCTACTAGCTTATCATTTTTACGAGTAAGCTTTGTTTCTGG
CTCCTTAATAGCAGAAGCAATCGTTTGAATTGTGGCACAGATAATTGGAGGAGTTAAGTCTTTCTTACCA
TCACCCCATACACCAATATATTGTTCACCAATATAGTGTTGGAACTTAAGATATAGCTGATTCATAATAC
TAGAATTAGGAGCAATAAATAATAGCTTTTGTCCTTCATCAAGGGTAGGTAATAGGTATTTGTATAATGA
AATAGACACAACAGAATTATGGACCACAATACCATTTGCTATAAGTGAATGGGAATTAGGCATCTCTACA
TCAAAAGTTGGCTCATCACCAATCTTCTCTATTGATTCAACTTTAATGAAGAAATCCCTTAAATCAGCCA
TCTCTAGTATCTTACTTTTTATCATGGAGTTACCATTAGGAAATTTATTTAACAAACGTATTGCACGATA
CTTACTAATAGTATGTGGAATCTCTCCAGCATGGTGTACCTTAACCCGTTCTTCTAAAGGTAAAGTCTTA
TAGTATTCATTAAATAGCTGTTTACCACTGGGAACAAACCTACCTTTAGGATTACGGCGCTTTGAGTTAA
ATATTTTAATATAATTTTCCTTTTGGGCTTGCCGATTATCGGTCTTAAATGACAACAGTTTTAATAAATT
AAACCCATCAATTGCCCTAAATTCAAGAATATAGTAAGTGCTGGTATACCCCTTTACTTTTCTACTGCGA
ATTTTTGATAAGACCCCCATATTGATTAACATTAGTTGTACTTGTGAAATCAATTTTTTGGACTTGCTAG
TAACCTCTACACCTAAATGTCCACCTGTCATACTATAATTCATTTCACACTCAAAGTATCCGCTAAGAAA
TGCAAGCTGTACCTTTTTAGCCGATTTTATAATACTATTAGGAATTTCTTTATCTCCGGCTAAATGATTG
CCAAGCTCTAAGTTAGACCTAAATTCATTTTTCAAAGATCTGCTGTTATGGTCAAAATTAGTTCCAGTTT
TTAGTGAAACTATACTAGCACTATACCTACCATCTACTAACTTATCAAATACTTTTGGCCTAATCCCAGT
CAGTTTATAAAACCACTTATCAACATAATCAATTAATACTTTTTCATTATTAGTAAAGTTAATAGTGGAA
TTATGATAACATCCGTCAGCTACCATTAACCCAAGCCCATAGGCATCAATTTTATTAAATCTATCATTAT
TCCCATAAGCATTACTCCCCAAGCGACTTACCAATAAGTCACCAATCTCTAATTCGTCTACCCTTTTCCA
GCTAAAGCCTTTTGAATTTACAGTTAATACCGGATTATTTCCGGTTATTTTAACGCTATTACCTATTTCA
GTTTTAACTTCATAAATAGGCTTTACCCCATTAACTATTAATCTTGACGGTTTTTCTAATTTACCTTTTT
TATTAGCTAACTTAGTATTTCCATGGTAACTAATTACTCTGGGGGTTGCGTCATTAGTATCTACTCCGTA
AGATTCTAACAATTCACCAATAGTAAGTATACCTTTATTAGTATACAACTTAGTAGATTTTTCCAGACAT
TTCCCAGCGTTAGTAGCTTCTAAGAGTATACCGTTTTGTTCTCTTAAAGCATTAACTACACTTTGGTACT
GATAATCACGTAGGGTTATTGTTTTTTCTTCTCCATGACCGTCTAAAGTAATACTATCGGGAATATTAGT
AGTTAGCTTTGATCCTCGATTATCTACAAACTTAAAATCATAACCTTTAAGATCCTTTAGCTTAATCAAG
AAGTTATAAAGTTCTGGATAAAGACCAGTAGGGACTGTTCTATGCTTACGATCCATAATCTTAACCCTAC
CGTCCCAGACCCGTTCACCATTAGTTTTACGAAGATTGTATGGCTTTTTACGGTATCTGTTCGGATCTAG
TGGATCCATTATCTGGTGCAATTGGTCAAGAATATAATTAATTTCCTTATCATTAATTCCTTCAAAGGCT
AATTGCATGTGTATATTATTAATTGTTACTGTTATCAATTCTCTTTAGCCTTTCGTAAGTATTCTAGTGC
TTGATCCTTGACCTCTGGATAGTGCTGGTCACAGTATTTAGCTACTAGTTCTTTATCTGTAGTATCTGGA
TCAATATCTAGTTCTTCATGCTCTTCATCTTTAGGATTAAAGACTAACTGAACATTATTTTTGGGTAACT
TATCATTAAGCAAGTCATAAGTATCCTGATTAGAGGTAACCAAGCGTACATAGTTATTTTGTGCTAATTC
GACTAGCTTATCAACATCAATCTTATCCTTATCCAAGTTAAAGCTATTAAAGGTAGGAATATTATAGGGT
TCTTTAGTAAGGTCTATTAAATGATGTTCTCCTGTTTGAGTATCTAGGACCTCAAATCCACGAGGAGCAC
CATAACCATTCTTCTGAATATCATTAAAATTAAGTTCAGTAAGATCACCGATATAATAAGCTTCCTTATT
ACCCTCTTTTTTAAGGCTCTGTCTTGAATGAAAATGGCTTAAGGTTATTGACTTAACTCGCTTATCATTC
CAACCTAAATCATTAAGATTAAAAGCGTCATTAAGTCGGTGGTCCCAACGTCCTTGAGTGGCACCATCTA
CACCTAGATGAGCAAAGACACTAATAGGTAGATTTTCTAAATCATTGGATAAGGTCTGCTTAATCCTATC
TTTTATTTCTTGTACATTCTCTGAATAGGGTACAAAAAGAAGCTCATGATCATAAGCACCAATTAAAGTT
ACATCATGCATTACTTGCACAAAATGAGAATCCGTACTATATAAAGGAAAATTCATTAAAGAGTTCGGTT
CTATATCTCTAGTCAGCTCATCGTGGTTACCAATATTAAGATATAGGAAATTATTATCCCCATATACTGA
ACGGTACTTACTGATAATTCGTTCTTGAATCCTTGCTAAGGTAGTAGGATTATCCCTTTGGCGCTGATCA
AATAAATCCCCATTAATAATAAAAGTATGAATATCATTCTTTTGTCCGTAATCAAAAAAGTAGTCTAGGG
CTTTTAAAATATAGCCTAGACGAGATCCCGTTTCTGGATTGCCAGTTGCTCGATTAAAATTAGAATAGTT
GGTTAAGTGAATATCTCCACAAACTAGTACCTTCATTATTCAATCCCCTTAAAGCAGATCATAATATTTC
CATCTTCTGGATATGGTTTTTCAACATCCCAACCTTCATGATTAATTAGGTAATTAACAAGGTCCATACC
AATCTTTAGAGTCTTATCATAGCCCAATCGACTAAAGACATCATACATTAGCTGTTGATATTCATATGGA
ATATCGTTACTTTCTGCTGAGATAGGCATGTAAAGATAGCCACCAAAGTCAGAACTATATAATTGCTTAG
TTAAGACAGCTTGAAACATATTAAGAAGAATATCCTTATCACTTCGTTGAATAGCATCAGTATTATTTGA
ATACTTAAGAATCTTAGTAACATCATTGGATAGGAAGTAGAGCTCATTGTCAATGACGACATTCCGAATT
GAATTTCCTTCATAATTAAGAACATCGCTCAAAAGTAACTTCATGGTATTTGAATCATGTTTACTTTGCT
TGCTTCCACCTAATGAAGTGCTTTCTTGTTTAGTTTCCTTAACCCCAAAGTAATCAATTAGGTACTTCTT
AAGATGATCATTTAAACTTGCTTCTACTGCCCAGTTAATTGTTACTAAATAAACAATTTTCTCTTTAGGA
TTAAACATCTCTGGATATTTCTTAATATTTCTTGGTCCCCTAAATAACATATGGCGATCCTTGTTAGGGA
TACTATTAAACACTTTTTGTAAATTAGTTAACCCCATTAATTTATATAAGTCCCGCAATTTCAAATAATC
AATATTATTGAGTTTCATTGCTCGAATCTTATTTCCACGATAATCTAAGCGTTCCATAATATTTTCCCTC
CTAATCTATTGACGACAGCAGGTGAAAAACGTATGATAATAATGTCCTGCAATAAGGCAATTCATTTAGT
TTTTCTCCTGAAGAGCTTAGCGACTGCTAGGCTCTTTTTTAATTCACTTGCTTAAAGAAATCATTAAAGG
TAATCCCTAGTAAGGGAACCAAGATAGCAATTTCTTTATCCTTAAAAGGACGTTCTCCTGATTCCTTATG
ATAATAAGACATTCGGCTAGATAAGCCAAGTTTCTTTGCTATCGCTTCTAATGATAATCTTTTTGCTTTT
CTCCGTTCTTTTAGCAACTCTCGATTAACTACATACATTTTTTCATCTCCCTCCACCAAGTATAATACCA
CGGTGGTTACAGCAATGCAAATAAAAAAGACCAGAAAATTCTGGTCTTTATGACTGTTGCAGATTATGCA
ATAGTCTTTTTATTTATTTAGTTGTAGGCTTCCAGTTTAGCTTGCCCATAATAGCAGTAACAAAATACAT
AATAGTCATAGCAAACATAGCAATAGAAGCGGAACTAATTCCTTGGTTTATAGTTGTAAACCATAATATT
ACGTTAACGATGTCTGAGCAAATCCATAAAGTAAACGTTGTACTGTATCTTCTAAAGCATAACCAACTTG
CTGTACCACCAATAGCTAGGGTTAATGCATCCCATACTGGGTTAGTATCATGTAAAGCTAATCCTACATA
GTAAAGAACAACCCAACCAACAATAATTGCTAGAATAACATACAGCCAGCCACGCTTAGTAAGACCTTTA
ATTACATTATTCTTACCTTGACCCCAAGTGCGCCAATTGACCATTAGCTCTAAATCAATAAGGAAGAAGA
ATACCAATTGGTCAAGACAGCTCCACCAGTGACCTGCTTGAGCATTAACGATAATGTAGGCTACTACCGA
GATAGCCCCGAGCAAACCGTTAATGCTATGTGTTGCTACTCTTTCTCCTGCATAGTTATAGCCACCGGCC
GCCATAGCAACTGTACACCAGAAGCCAAAGAAGATGCCAACGAATGAAACAATAGTTACCCAGTTAATTG
GGTTAAATAATAGGATACCAAATTGCAATCCAATACCTAAACCAAAGATTAACCAAGGCATTCTGTCCCA
ACCTGACAATTCTCGCTTAAGCCATTGCCAATATGTTCCTACAAACTTATCATCCTTTACTAAAGGATCT
TCTCTTTTTACAATACTATCCACCCGTAAACACCTTCTTATTAATTATTAGGTCTAGTCCTAGTGGATAT
TAAGACTAGCCTTGTCCGTCTTTTATGACATCTTTACTAGATTAATTGATTTAAATAATGTTGTCTACAC
AGCATAATAGATTACCGCCCAAATGATTGCAAAGAATATTTCAACCAAGAAAACACTAAAAGCCCACATG
AATCCGAAAAGAAAGGAATCACTACCATCATAACCCCACTTTTTACAATGATAGCAAGCAACAGCCCAAG
TAATTAATAGCGATCCAACAACTAGTATTGCAAACAGAAATGAAGTCATTAATTTACTCATTATCCTAAC
CTTTCTGCTATAGCTTTAATTACAGGCACAGTAACTGAATTACCAGCCTGCTAATTAATAAATTCAAATA
CCCAGCCATGACTTTGCTTACACTGTCCTCTTGCTACTCTTGAAACAAATACCTTTGAAATACCTACATA
CCTAGCTGCATCTGTAACAGAATCAAAAACTTTTTTATCAGTTTTACTATCAGTAGGATAAGCACAAACC
CTCTTTTTAAGACTATCATTCTTTGATAAAGCGTTGCTTATATAGTCATTTAATTTATTATTACAATAAT
CACTATCATATATAAAAGTATATCCATGTAGACTCTTACAATGACTTTTATGACCTAATATTCTTCGACA
TGAGCTTTCATCTATATTTAATTTGCTACACATACTTTTAACTGAATTAAATGAAAAAGTATCCTTACTA
TCTAGTTTAATTGCTATAACTTTACGACCCTCACTCAATTGTCTACTAAGATTAGCTTTACCATAATTTA
TGTTATATGATCTACTACACCATTCTAAGTTATTAGCTTTATTATTTTCTTTATTTTCATCAATATGATT
AATCTCAGTATATTTATTTTTATTCTTAATAAATGCTTTAGCAACTAGCCTATGTATATAGTAGTTTTTA
TGATTACCGTTTTTATCATATAAATTTACAGTTAAATAACCGTTTTTCATTTTTACTGGTTTTAAGCTTT
TACCAGTACGTTTATTTTTTACTCTTCCATAATTACTTATCATATAAGAAGGATACAAATAAACTGTTTT
CCACTTTTCATTCATCTATCTGTAATCTCCTTGCTATTTGGTATACGACCGATACAGTAGCAGCGTTACC
ACTTTGCTTATATAATTGACTATTACTTACTCCTGCTTCCTTTGCTTTATTAAACTGTTCATCTGTAAAT
CCTTGTAATCGCCAACATTCAAGAGGAGTTAATTTACGAATTGCAACTTGATTACCTTTCTCAAGTAAAA
CGCCATGTCTATCTTGTCCCGTTAAAGTAAAGGAAGGATCACCATTGTTTTTAAATCTGCGTCCCTGTTG
ACGCTTATTTATTCTATCTGGTGTAAGACAGGGCTTAACCAAAATTTTTGGCTCACGTCCTCCACCTTGC
ATAGTATTAAGAGTTGGAGCTAGTCCATCAGTAGCATAAACTCGTCCAACCTGCGGATTACCACCGAATG
ACTTTGATTTAGAAACATTTCCAACCTGATGAACTACAGCTTGCGGATGCTTATAATCAGTTGCACTAAG
AGTATTAGAAATACCTTGATCAGAAATAACTGTATTACTCTGATGCTTCTGATTACCATAGTGACCAACT
ACTCGAACTGATTGTTTTTGATTAGCTGTTCTACTTTGTCCGATGATAGGAAATACTTTTCGGGTACTTG
CTCCTCTAAGATGTCCAACAATGTATACTCTTTCTCGGTTTTGAGGGACGACTTCGGCAGAGTTGAATAC
ATTCCATTCGACATCATACCCTGCCTCGTCCATTTCAATTTGCACCCTTGCAAAGTCCCATCCGCCAGTG
CTTGATAACAAACCTTTAACATTTTCCATGAGTAAATAGGAAGGAATCGTTTTCTTGTTTTTAATTCTTT
CTTTAAGGAGTCGGATAACCTCAAGGAACAAACCACTTCGAGTTCCTTCTTTAAGTCCTGCTCTTTTCCC
TGCGAGTGACACGCTTTGGCATGGGCTTCCGAAACACCAGACATCAGCATCTGGCAAATCTGTACCGCTG
ACAGTTTGAATATCTTTTGCATTATATTCTCCTTCTGTATCATACATAGCTTGATAACTCTTTCGTGCGT
ATTTATCCCATTCAATAAATCCTACACACTTGTGACCAGCTTGTTCCATACCAGACCTAAATCCACCAAT
ACCAGCGAACATATCAATAAACGTTAATTTGCTCATGCACTTACCCCCAAATAGACTAAATAAATCATAA
TTAATGTTGAGATAATACTTAAAGCATGAGAGATCACTTTATCAACAAGAGTCTTAGTACCATTAAAATC
ATGAATAAACCCTCTGGTTGCAAACATATTAATCAGTAACTGAAGAATCATCAGAATTGCTACATAACTC
TTAATTGAATCTGCCATAGTAAAATTGACTGAAAGCCGATAAAGTACCCAGTATAAGAACTCAACAAGTA
GTGTTGCAATTGTAACCAAGGTAATAAGAAAGCTACTTGCTGATAGTCCAACTTCTTCTAACATTGCTAG
ATTCTCTAAATCCTCTTGACTTACCTTATCATCACCTTTACCTACTAAGATAAAGGATAGAATATTGTAC
AAAATCATTAAGGATAGTAGCAGTACATAAAAGAATAGGCTCAATTAGAACACCTTACCTGTATACGGTA
CATAAGTAACATCATTAAAGTCAAAAGTAGCGAGTTCACTAAGCTTAATAATTCTCGTATTCCCCATACC
AATCATTAAGTTCAAAGGAACATCAGTTTCTTCATCTGGAATTACCAAAATGTTAGGAATATGTGCAGCC
CGTAAAGCGCCTTGCTCATATGCTTGACCAGAGTCTTCTGCACTAGGTACATATAAGCCAATTCCTAGAT
CATTACCATAAAGATTGCTCATATCCATAGCATAAGTGCAAGCTTGCCATTCAAAGTCTTCCATAACTTC
TGGGTGTTCTTCCACATTAATGTCATTGTATTGATGACTCAATGGATGATGACTCCGCTTTAGTGATACT
GTTGGGTTTTGACCAATTGCCTTTAATCCTGCTTCCATATGCTTAATTTGCTTGTCATTAAACCATGAGC
ATTGAATATAAGCAGACTTAGCAGGTTCATTTAGGCTAACAATATCAGTATAAGTTTTGCCTGCTAGAGT
AACTTGTTCTCCCTTAAAACTTCTAGGTTCAATCGTTGCCATTATCTTTCTTCTCCTTATCAAGTTTTTC
CTTAGTATACATGTCGATATGCTTTAGATTAAAATTACCAGCTTTAATAATATTAGCCAATCTTCCTACC
TGTGGTAAAGAGAAGTTAATCTGGTGTACTGTAGACGGATCTCTAAACATATGGCTTAACCCTGTTGGAA
TTGGGAATCCCATTGGTACATACAGGTTCGTTTGATTAACACTATCAATCAATTCTGGGCGAGGATCGGT
CATCTTACCATTGACCATTAGTCCCTTGCTAGTCTGATCAACTGAAGTATCAATCATCTTAACTACTAAG
TCGTAAATATCCAGGTAATTGTCTGTTATACCAGCGAATCTAAAGCTATTTGAGCTAATACCAAAATCTA
ACTGAATATCATGAAATTGACTATAAATCTCATGATTTTCCTTATGGTAATTATAAGTTTTTTCATCAAT
CTTCTGAGGATTGATTACTAGAATACCGGGAATATGCTGACCAATATCAAGCAATACCTGGTAAACATTA
ATCTGCTGATTTTTCGCCATGCTTACCACCTAAATTAACAGTAAAAGCCAATTGTAATACCCATTGGTGT
TCATCAGAATCAAATGGAGTAATTACACCACAGCTATCTTTAACTAGTTCAAAACGATGATCATTAACCA
GCTTTTCAAAAGCATTTAAGAACTTTTCTTGGAAGTCTTCTGGTGTCATTACAGATACCTTACTAAGTTC
TTCTAAACTAGCTTCTCGAACATAAGTAACAGCTAGGTTAGCATCATTACTATCAAAAACGTTTCGCTTC
CAGCTAACATTAGTATTTTCGCTTTCTGGGGTACTAGTTAAGTCCTCGTAAACCTTACTTGCTAAATCCT
TAAAGTAAGCCTTATTTGGCTTAAATGGCTTTTCTGGAAAACTAGCTTCAAATACATTATTTGTCATACA
TACCCTCCTAGTAACCTAACTTGGTTGCAACCTTAATCAATTCAGAGGTCTTAGCTTGTTGAATCTTAAC
GTCTTGACCCTTTTCATTTTGAATCTTATTAATTCCCTTACTCTTAAGGAAATTCTTAACTTGTGCTTTC
ATTCCTGTCATTAGCGCTTCTCCTCCATTTCCTTATAAGCCCCAGTTGGGTACTTGTTGGCTACATAAGC
TTCTGCACCAGCAACAATTGATGCTAGAAGATCATCTAAAAATACATTATTAGGCTTACTGTCAACTTCT
CCTATAATACCAGGTTTTGTGCGATCTAGGAAGCCCCGATTTGAATTAGCAATTCCACCGAAAACATCTG
ATACCGCAGTACTTAAAAGCTCATCAATTTGATATTGCCCTTCATCGTTATCCAGCATTGCCTTTAAGTA
GGGGTCCATATGCTTATCCTTCTTAGACTGATCATCAAGATAAATCCCAGTTACAATTGCATTCTGTACT
TCTCGCTTTTTTAACACATGCAGAATAGCTACGTAGCAATCGTCCTTAGTTAACTTATCATTAAATCCCT
TTTGACCTTCATACACTAGATCAGCTAATTCAGCTAACTTGATATGGCGCTTAGTCAAAAGGTTTATCAC
ATGTTCATAGAGTGTATGCTCAAATTTCAATCTCGTTCCTCTCTTTCTCGCATTTGCTCATAGATGCTCC
TATAAGACTCTGTATCGCATTCTTTCCAATTCTCAATAAAGTTATCCACTACTCGATTCAAATCGCTTAG
ACGGCTATTTATGGGGAAATAACCACCATATGGCTCATCTGGGTAAAGTTTATTCTCTCCAGCCATTAAA
ATAATTCCATTATAGCCATCAGAAAAATATACGTTCTGAAAGTTAGGATAATCTGCCAGTTCCTCCTGAA
TACGTCTACGAGCCTTTATAAGCATTTCTTTCCAATTTGGGGTATCTCGCCTTGTAATCAAGTTATCTTT
CATGAGAAGACCTCCTGTGGGATTATAGTGATATTTGCTTAGCTAGTTTTCGATCAAATTCTTTGGTATT
GGTATCAATCATGGCTGATAAGAGCTGTTGGTCAATCTTCTTGCCCTGCGGATAAATGTAAAGCAGTTCG
TCCTTAAAGCGTTGAATCGCACAGTTCTTATCCTTGCATCGAGTATAGGCTACTGGTCCTTCACTAAGCT
GTTGATACTTAACCACCTTAAATTCGTCCAGCTGGTGATAGAGCTTATATTCCTGGGAATACTTGTTATG
CAGCATATTTTCCACCATGTTCACCAAGTCATAGTCACTAAATCCTAGATACTGATATAAGTGATACATC
TTTAATCCAAATCTTTTCACGATAACTTATTTCCCCACTTCTTAATCTTACTTACTTGAAAATCGTCCCA
CTCATCAACCTTGTGTCCGTCTTTAAGAATTTGTACTACTGGGAAAGACTTATGACCCTGATCTCTTAGG
ATCTTCATCCAATGATCCTCTGGTTTAACTAGCTGAGTCTGAATATCCATTAGGTTCATCAGCTGGTTAA
CCGTCATTTTGCACTTAGGGCAATTTAAACCCACATAAAGCTTTGCTTGATACAAGTATGACACCTCTTT
ATCTTAATTAGTTAACAGGATTAATTCTACGCCTAAATCCTTTGGTACCAGTGTTTTTCTTAGTGAAAAA
TTTTAATTTATTTTCTTACTAAGTTTTCTTGTATCTCTTATTAAACCTTGCTATAATAATATCTGAATGA
ATGAATAAAAAGCAGTAGAGTCTAGTGAAACCTTTTAACAAAGGGATTTAATCATCTAGCAGTAAGCCTT
TTGAAAGCTCATTCCCAATTGAATAAAGGACCGACAGCGAGCTTCGTATGTATATAGACCTAAGCGAGGT
TAGTCGGTGGGGTGGTTATCTCAATGGTCATGGTACGGCTTAAGTAACCCAGTATTTAGCTACGGCTATA
TTCTGTGAACTGGTCTTCTTACACCAGCGCATACCGTCTGTTTCGGTTGCGGAAGTGAGTTGGGGAATAT
TGGACTGACATCCAGTATTCATGGAACACATGATGTGGGACTCCTTATAGTGACGACTACACAATTAACA
GTCAGCTCAACAATAGCTGACTATAAACAAATAATGGGTGCTTCCAGGTACCTTAAGCCTGGGCGTGTAA
CACTATCAAGGGCATGTTGCGTGTAGGGATTTGAAACAATCCCTATTAGGAGTTTTATGAATAAGTAATT
CAGTGATTGTCTCCCTTAAGCCATTTGATGTTTAAGGTAAGCGAACCCCGGATTACAAATAAGTAAAGTA
AGTCTTGTGGTACTTCTTGTATCATTCTCACTCTTGCCTAGCATGGCTTTATTATTTGCTAGTACAGGAG
TATAAACACTAATCAAAGACTTAACCCTAGCAGTAAAGTTAGTATTAACTAGCTTGTATTAATTGATCTT
ACTAGCTCTTTTTACTAGTTAGCTCTTAATACCTTACTAGTTATTTTCTTACTCTATATACTCTTTATTA
CTGTATATTAGTAAGTCTTACTATATTACTCTCTTTACGTGCTAGGGGGGGTTGTTTTGTTTTGTTAAAG
CCTTTTACCAACAAGCTAATCAGTAGGATCAGTAACTAGTTAGTCCTTAAGTTAGAAAGCTAGTACAATA
ACTAGTAAGGATCATAAGGAATAACTAGTAATAAGGAGTATATAGTATAATAAGATCTAGTAATAATAAG
CTAGTAAGATCTTAAGATAGTATGTGAAACAATTTCACTATCATAATAAGAACTTGACTTAAGAAAAAGA
ATGAGTAAGATGATGATTATGTAACAGAGAGTTACTTAGTTATCATCTTTTTTATTAACTTGAATAAATG
AATAATTATTAATGGGGAATTGTATAAAATGAGTAAACAGTATTGTCTAGTTCAACTAGGAAGAAAAGCT
AGTAAGGATAAACAAGTAGCTAGTCTTAACAATTACTATCTAGTATCGGTAACTAAGAAAACTAGATCTA
GTAAGAAAGATAATCCTAAGAAGATTCAATTAATTAGTTGGACAATCAGTGAGTACCAAGGAGGTAAGCT
AATTAAGTGTGATCAAAAGTATGCTAAGGTTTTCCGATACACTTCTTTAGGCTTGTCAATTAGAGCAATG
CTTAAAGCTTTGGAAATGATTTCCATAGATACTGATAAGCCAATTATTATTGAAAATCATGCTGTTGGGA
TCTTTAAGAAGCTTACTGGATTAAAAGTAAGCAAGCGTCAAGAACATGAGCTGGACAAAGTTGATTCTCT
ATTAGCCAATCTAGTTAGAGTAATGAGACAATATGATAAGGTTTACTTAGTTGACCTTCGTTATCAAGCT
GAATGGTCTACTCAAGGAAAAGCTTTAAATGACTTCCTAGAGAATAAAGCTAAGATGTTTTATCAAAAGG
AACCAATTAAGAAAGAGCACTACACAGGAACTAATTCTCGATACTCTTCAGGAAGACCACATATTATTAA
AAAAGGTGTACCAAAGCATACTGTTGTAAATGCAACAAGCAATAAGAAGCTTAATCTATTACCAATGCTT
AACTTTACTCCTAGCAAAGGAAATGTAGCTTATATTGATGGTGCTAAGCGTCATTCAAGTGGTGTTGGTG
CTTATGGTTACTTTGCTCAACTGGAAGGAAAAGCTAAGCCCGTTAGTTATGCTAAGGCTGACAAAGGAAA
CTTAACTAGCCAACGCATGGAATTACGAGGATTACTTTCTTTTCTTAAAAAATATCAAACTGAATGGTTT
GATAAGCAATTTGCTATTGTTACTGATTCTCAATATGTCGTTAATGTGCTGACTAAAGCTAACCACTTAG
AAAATCTTAATCACCCGGGGAAGAAAACAATTAAGAATGCTGACTTATTAAAGAGTGTTGCTAAGTATCT
TAAGCAGTCACCAAAGCTATTTGTTGCTAAAGCTCAGGGTCATTCTGATAATGCAGGTAATAATCAGATT
GATAAGTTAATTAATCAAGCAATGGATCAATATCAAAATTAGGAGGAACTTAAAACGAAGAAATATTATG
GTGTTGCCTACGGATTTAAAATCGTTAAGCAATTTATAGTTAGTGGTTAATTTAGCAATTCTACCGGAAA
AACATTGCCGATAATCATTGAGAATGTTTTTAAAGTTAATATCGTTAACGTTATTGACGTGATAATAGTT
CATCGAAATCTCCTTGTTAAAAAATAAGAGAGGTCATTAGTTTATAAACTAATGACCTCTCTTGAGAACA
GAGTAGATATTCGTCATCTACTGAGACTAGCGGACAGATACAAAGCCTCTACCGGGCACCATAGCGTTCT
CCAACTACAGCAACAAGCTACTTTGGGGCTGTTTTCATTAAGTATCTTAGCAATTAATTTAATAGTGGTC
AATGGTTACGCATGAATTCTCATGATTTCTCGTGATTTCTCATGGTTTTTAAGAGAGTTGGTTTGGGCTA
AAAAAAAACACTCATTGTTACTCATTGTTATTTATTACGACTTCCTTTCTCCGGTGAGGGATTTTTTAAT
TAAACACTTGATTAATTTTAGAATAGTGTTACTATAAAAATGTACCAATTGATAAAGAGGTGATTGACGT
GACAAAAGCATGGCTAAATTATCCTGGCAATGAAATAGATAAGTATGACTTACGTATATATACTGATGGT
GGCTATCGTAGATCAAGTAATTTAAGCGCCTTAGCTTTTATTCTTGACAATGGTCAACAAGTCATTACAG
GTAAGCGTGCTTTCGTTAGTAAGACTAACCAGCAAATGGAATTAGGTGCTTTGTTCGAAGCTCTTAAATA
CTCCCAGCGCTATCATAAAGATAAGGTATTAATTATTACTGATTCTAAGTATGTGATGAATATTTTTGTT
GAAGGATGGATTTATGGTTGGTTAAAGCGAGATTGGAAACGTCCAGACGGCAGCCCTGTTAAAAACACAG
CTCTAATTAAAGCAATCTATGAGGAAATTATTAAGTTTGATTGGGTTGACTTTAAGTGGGTCAAAGGTCA
TGCCAACACTGTAGGTAATATTCGTGTTGATCATCTTGTTAATCAAGCAATGGACGAATATAAGTAAAGG
AAGTAATGTGAATGACTAAAGAGGAATTGATAGAAAAGTTAAACAATTATGATAATACTCATACTGTGAA
TGTTAAAAATAACGGTAGTATTGAGTCTATTGACTTCTATTATAGTAGCGAAGATGAAGGTAATGTATTA
ATAGCCAATATTCCTTTAACAGCTACTCATTATAATGAAGTTCAATTCAATTCTGAGATAACACATTTTA
CATGGCATGAACTTCAAGAGATTTTTACAGATGTTAAGGAGTACGTTGATACTCCCTTATCTAAGCGTGA
ATCCTTATATCGTTTACGCTGGTTTACTAATGATAGTGGTCTTAAATGTTATCTTTATTTCAAAAGATAC
CCTGAACTGTCTTTGGGAATATATGAAGAAGGCAGTACTTTATTCAAAGATAAAAATTATCTGTATAGCT
CAGAATATTTAAATAATTTAAAGAAAAGAAATCCTGATTTGGCTAAAGTAATTGATATTCTTAAGGAGAA
GGTTAACTAGTGGTTGATAAAATAGTAAATATCTTTGGATTAATATTAATTGGTTGCTTAGCATGTATGG
TAATTGGTTATCTCTTCAATATTATTGTAATGGTTGCGATTTCTTTTATCGGACTATTTTTATCTGGTGT
TATTGTAATAATTACAATGTTAATAGATATATTATTTGGTTGAGATTAATTAAGGAGAAAAGCTAAAATG
AAAAATATTACTGAATTAATGAACAAAATTAAAGATAATTTGGAAATTATTAAAAAAGAAGATCAGGAAA
AGATTACAAGAAATATGAAGGATCTTTCCGATCAAGCAGAAGAATTGGGTCAGTCTCGTTTACTAGCTGA
ATTAGATTATGAGTATAAATATTATCAAAAAGAGCTAACTAAAGCACTTCCTGCTGGGTATGATACCTAT
GTTGACTTGTTTTACCTTCGTAAATTGTTAAAGCAATTGAATGAGAAGAAAGAAGCAAACCTAAATCTGG
TTCAGTTGGAAGATTATACACATCCTATTCCTGCTGAACCATATGCTGAAATTAAGAAAGCAAAGGATAT
TTTTGATACTATCTATATCTTATTTACTGATTATTCAGATGAAACTAATACTCAGGCAGAGGTTGAGCGA
GACCCAATCGCTTTTGGTGAATTTTCAATAGAGGATAATAACAATCAATTCTATTATAATAAGCGTCTTC
ATTTTATTACTGACTGGGAAGATGAATATTGTGATTTAACCCTTCATAAACTGATTGAAATGTCTAATAG
CATTGGAATGCCATCATATCAATTGCACAAGAGTATTAAGAATACTGTGGAGAATAATGTTCATGGCAAA
TTTAAGCAAGATTGATTATACCCGTAATGGAATAGTTAGAAGGAATGCAAGACCTCGTGTTGTTAATCAT
TTAAAGACAGGAGTTAGGACTGAAATTCATCAGATTACTACTTATGATGATCCAGAATCAATTAATCATG
ATTTCACTGATAATAAAACTGGCGATACCTGGCGGATTAATACTGGTAAAAAGATATTAGTAAACCTTAA
TACCGGTAGGCTAGTATCATTTAATACACCAATAAAGTATGAAAGTCAGAAGCACTGGTTAGCAAGTATC
ATAAAAATTGATTGGGTACTTTTAGATATATTACTATATCCTTCATGCTATTGTGACCGATGTGGAGCTT
TTGACGCTGAAGGTACTTATGATATGCTTTGTCCTAAGTGCGAAGAAATTGTTAGCCGAGAAAATATTTA
TCATTCTAGACGTTGGGGAGATATGATTACAGTCATTTAAGGAGGGAAAATAATGCACATTTACAAAGTT
ATTATGCTAAATCAAGAATATGATGGCGAAGACCATTTTGTTGTAGCTAAAAGTGAAGAGAGTGCTAAGC
AATTAGTAATTGATTACTATGCACAAATGAGTAACGGCTATTTAAGCGTTTTGACTATGTATGATCTTGA
TGTTAATGGACCAGTTGAACCAGAGGACTATGCGGAGGAGATGTTATTGAACTAATGCTACACGAATACA
GAAAGAAGGCAATCATTCAAGCTGAACAGGTATTAGGTCGTGCTGAAGCAGAACATTATCAACTATCACT
GAGCTGGGATCCTATGAGTATTAATTACGGAGAGCCTTGGTTTCCTGAAGACGGTGGGACTGGTTACTTA
AATACTAAAGAAGGACCAATGCGAGTTCATAAGGGCAACTGGATTGCCACTGGAGTAGATGGTGAGCACT
GGGTTATTGCTGATGATATATTCCAAAAAACCTACGAGAGGTGGAAATAATGAAGTTGACTGAAAGGCAA
AAGAATTGCCCGTACTGTCATTACCCTTGGAAAAAGATCATTGTAAAGAGTTTAGAAGATGATGACGAAA
CTTTATGTTTTGAACGATATGAAACTAATGAACCGTACAAATTGATTAAGACAGTAAACATTCTACGTAA
CTGCGATTTTGAGCCTTGGGTAATCATTGTAAATAATAATCCTAGACATTGTGAAATGTGCGGTCGCCCA
CTAAACGAGGAGGAAGAGTAATGCAAATGCCTAATGATAATGAATTTTATGAAAAGCGACGTAAAGACTG
GGATACTTTAATTCGATTAGGATATGACCATAGTAATCAAGCTGATTGCTGGTACCCAGTAGGAATTAAT
GACTATGATGCTCCTCGAATGACAGAAGAGCAGGCTAGAGCGTTAGCACAAATGATCCAAAAATTGGAGG
AAGAGTAATGACAAAAGAAGAGTATGATAAAAAACTTGCTGAATTACGCAAGAAGCATGATGAACTAGAT
GAAGTTTACTATGACGAATCAGATCCAGAGGCATTTGATGGTGGATGCATTATGGAACTTCACCAATTAG
CTGATGAAGCTTTAGCACTGGCTTCTGGTCAAATTCTTAATGAGGATGATATTTAATGTTAAAAAATGAA
TTACAAAAGAAACTTACTAAATTAGATTCACATTTAAGCTGTGAAATCATTACAAAAGACAATACAAAAG
TTGACTTAAACGGTGACTTTTTTGAATTACAGCAACAATCTGCTGGTGATGTCATTGTTAAATATGCTGA
TGAACCTGTGCTATCTATGATTGAAGTTGATGGGACCCCTGCAATTAAATTAGAAATTGGTTACGTAGAT
AAGCCTGATTCAAAGATGTTCGCTAACTTAATTGAGCTATGTGGAAGTTATCTTCCTGATAGTGAGGAGG
AAGAGTAATGAACAGAAGTGATGTAGAAATCATCTATAAAGATCTTATTGATAGCTTAGGTGATATGCCT
GATAACCCGATTGAAGCTCTTGAAAATTCAAAGGCTGTTGCTCAAGGAGCTTTGGTTCTAGTTAAGCAAA
TCTTAGAAAATGGTTTAGAGGAGGATAAATAAATGAAAACAAAAGAATTAGTGAATAGAATTAATGGAGA
TACAGTTTTTACTGCAACTTTTAATGGGGATCGTGACATCATGGTTGGCTGTAATTATGATGATGATTAT
TATATGATGTGTATTCCTTCTAAGTTAAAAGATATTCATAATATTGTATTAGATCATGAATTTTTGGATG
AACATAAGTTTCTAGTTAGTTTTGGAGAGATTGGTAAATTATATGAGTTAGTAAAAGAGTATGTTGATAC
ACCACTTAAAGACCGTAATGATATAAAATATTATCGGGTTAAAGTGTTTAATCATGATATGGGTTATTTA
AGTTATGATCAGGTATATAAAATATATATAATAGCTGACTGTGACCAAAGATGGGAACGCTTTAAGACTA
ATTTCACAAAAACTGAAATTGAGGGCCTTAAGCATAATAAGGAACTAAGAGGTATTAACTGGGACAACGT
AAATTTAGAAAAGGTGGAAGATTAATGACTTTGCAAGAATTACTAAGGGAAATTAATAATGAGACAATAT
TTACAAGGAGATAAATTAAAATGTATGATAAAAAACGAGATTGCATTATTGTAAGTACTAGCCCATCTAC
TTGTCGAATTGAAATGAATCATGATATGCTTGAAGATTTAAGGGAAGCTCTTGGTTTAGACAAGAAGGGT
AATCAAAAGTTCACTATTAATATTCTTGATAATTGTGATGGCTATTTAAATCTTGATTCTGAAACTAAAC
AGTTTATTATTTCTGACTCAGGAGAACATGATGGGTGGAAGACCCATTTCACTTTAAATGAAATTAATGA
CCTAAAGCAACGTGATGACCTAGCAATTGATTGGGATAATGCAATAATTAATCCTGTGGAGGATTAAGCT
TATGCTAATGGTATTAATTATAACAGTGCTTATGGCAATATATTTATGGATTATCTTGTATTAGGCTAAT
AATGAATAAATCTAATGTAGCTTGTGCTTATAAAGATCTTTTTAAATGGAAGTATTTCAGATTGTAAATC
AGCATAAGTGGCATATTATTGATCCAAAAGATCATAATCGTTCTTTATGTAACATTAACCATAATGCAAA
CCCAAAAGTAGTAGCTACTAAAGATTTTAATGATGAACGATTATGTAATATCTGTATGTCGCGAGGTTAT
AAAAGGGGTTATTTAACAGTGAGGAGTAAAGCATGAATTTTTGTTATAAGAAAAGGGTAACAAAATCAGT
ACCTAGGGAACCAATGCCTAAAGAGCCAAGAATTAACCACTATGATATTTCTGCTAGTGAAGCGAACCAA
AAGACGAAAGGAAGTATTGAAATTCATCATAATCGAGTAATGGATTTTGTCTTTGGCATGATTAATATTG
CAATTAATGATGGTAATTATTCAGTAACCATTGATGGTGGTTCTAAGTATGATAATTTAAGCATTACCCA
AGAGGATATGTCCTTTATAAAGTCTAAGCTGTTAAAGTTAGGATACAAGATTGAGGTTGAAGATGTTGAT
CCTGCACATGATTCATATTCGTGGTGGGATGATTACGCATTTACAATGAAGATTAGTTGGAAGAATGCAG
AAAAAGGGGAACAAAATGAAGCATAAAAATATTTATAAAATAACAGCATTAAGTATGGTAGCACTAGGAC
TTGGATTATCACAGGTAGATCCTGTTCATGCTTCTATTTTTGGCTGGTTAGATAATGCAACTTTAACTAT
TAAGTCTAAGTTTAAGGGTTTGCCATTGACTATTTCGACTTATGATTTTGATGGACAGAAGATTGATCAG
GTTAAAGCACAATCGGCTGATATTCATACCGATAGTGAAATGAGTAAGTGGGATAGCAATGGTAATCAGC
AATCAAGCGTCATTGATGTTGACTATGGTAACAAGCGTATGACACACGTAGGATCAACACTAATTGCCTA
TGAAGGTATGAAGAACTATGAGGATCAGTTCTCCAAGCACGTTAATATTGACGATCATAATAGTTCAGTT
CCATTGTTAAATTCAATGTATCAGACTTTTAAGAACCAGTGGAACTCACAGGCACGGGTAGTAATGATTC
GTAGCCAGTCTGGTAAGCCAATTGCAGTTTTTGTTGGGAATCATGTATCAATTCAGCAAAGTGAAATGAA
GAATACTACTAAGTTTACCATTGATGGACACCGATTAATTGCTTATCGTTGTGACTATACTATTTATCCA
ATGAGTTCAATTAAAACTTCAGTCCACAATAAGGTAGTACCAGATAATTAAGTTACTAAAAACTAAGGTT
AGTTACTGTTAAGTATGATATACTAATAAAGATGTTTGAAAAATTCAGACGGATAAGGAACTTAATTTGT
GTAAGTGAAACCTAATATGATAAAAGGAAGTGCTGTTATTATTCAACAGATTTTAAGATGCCTATCTTAA
CAGATAACGAAGGAAAAAATATGGCTAAGCGTATTAATAAAGTATTTAATTTAGATATTAAGCATAAAAC
ACTTGATTAATTTAAAATTAGTGATACTATTAATAATGCGCTTTGGTCTTCTGCGCAACAATAAGAATTA
TTATCTCCATGGAGTCTGTATAGGCGATCAGGCAAAAAACTTAATCAGGCTCCTATTTTGTTCCTATAGC
ATAACTGGATAGTGCCTTGGTCTTCTAAACCAATCATTCGGGTTCAAGTCCCGATGGGAACATTAGGTCA
TAGGAATTTCCTTGTCTATGGCTGTAATCTTCTTAAAGGATCATGGAGTAAATCCAGTGTTTAGTAGATG
TACTATTGTAAAACTGGTTCCAGAAGCTGGTATGAGGATTAAGGACACTTATTTCAGTATTGCCAACATG
AGGTATGGTGTTGTGGCTTAGCCTAAAACGTATAAATAAGTCATCGGGTAGTAATCTTCTTGGGAGAATA
GTGCACTAGAGTGGGTTCGATTCCCACCTACCTAATTGAATGAAATTGGGCGGCAATCCCGTGACTTTAG
TCATGGGAAGGATAGCCCTAGCATTCTTTAGAATGCTACAATTAAGATATAGATTAAGGGGGTGAACACT
AATGATAAACGGGAAAAAGCTACGCTTATACCCAAATAAAACACAAGAACAAGTGATATGGCAGATGTTT
GGCAATAGCCGATTTGTTTGGAACCAGTTAGTGGCAATGCTTCAAGAGCGATATAAGAGCAACCCTAGTT
TGAGAGTTCCTAGTAACTACACGCTTAATCTTTTACTAAAGCCCTTAAAAGAAGAATATCCGTTTCTAAA
AAAGAGCAATAGTCACAGTTATCAAGAAGTTACTAGAGCACTGTATCAAACTTACCAGATGATGTTTAAA
CATGAAGGTGGTAAACCTCGCTTCCATAGCCGTAAATCTGCTAAACAGGCTTATAGTGACAACTCTACGG
CCATTAAAGTAGTGGCTAAGCGTTATATGAAGTTACCTAAGCTAGGCTATATAAAGACTAGCAAGACTGG
TGCACTAAATAACTGCACGATTAAGCGCTATACAGTATCTTACGAACCAACGGGTCGTTATTACCTATCG
CTTTCAGTTGATAGTCCTATTGAGAGTTTGCCCAAAACTGGTAAAGCAGTTGGCATAGACGTTGGCGTAG
CCGATTTAGCGATTACTTCTGATGGTGTTAAGTATGAATCATTTAATGCTTCTTGGCTCGAAAAGCAAGC
TGATGATTGGCAAAGCAAGTACAGCAAACGCAAGCATCAAGCTACGATAGCCGTACGACAGTGGAATCAT
AATCATAAATCTATCAAAGAAGAAGTAAACGACTATCAAAATTGGCAACGAGCTAGAATGCAAAAAGTCC
GCTATCAGAAACGAATAGCGAACAAACGTAAGGATTATTTGCATAAGCTAACGACTGAATTAGTTAAGCA
ATATGATGTGATCGTTATTGAGGATCTGAAAACCAAAAATCTTCAAAAGAATCATCATTTAGCTAAATCA
ATTGCTAATGCTAGTTGGTATCAATTTAGAACCATGTTGGAGTATAAATGTGCATGGTATGGAAAACAGT
TAATTGTTGTTAAGCCTAATTACACCAGTCAAATATGTTCCAGCTGTGGTTATCATAGTGGACCAAAGCC
ACTAGAAATTCGTGAGTGGACTTGTTCTAAGTGTGGCACTCACCATGACCGGGATATTAATGCGGCAGTT
AATATACTAAATAAAGGATTAAAAGCCGTTGGCTAGGGACTAGCCTTGGTAAGAGAACGAAGTTCTGTAA
GTTAGGTATTCAGAATACTGATACAACATCCTAAATACTACTTCGTGTTCCCAGAAACCACCGACTTTAG
TCGGTGTGTAGTTCATGGAAGTACAATCGTTAACACATTCTATTGAACATTTTTGCAATTAGTTTTTTTT
TACTTAGCTTTCTTCATGCTGGACCTTTAGCTCAGTTGGTAGATAAACGACATTTTAAGTCGTGGGCATT
ACACGGATAATTTAATTGGCAAGAATGGCAGTTTCCAAAACTGTTCATCTAGGTTCAAATCCTAGTTCGT
GTGTTGGGTGATTAGACATGACATCCAATTCTAGGAAAACAACAGGTCTATCTGACAACAGGTGTGTCAG
ATGAAGCGCTTGATTACAGATGGCTGAAAAGTGATTTGTAAGATGCTTCTTTTATAAATCTGATTACGGC
TCACGTAGAGCTTCTCAATACAGAATAACTACCCACCTCAGTGTTCGTGTGAATGCGAAAGAAATAGGTA
CGACAGATAAGAAAAGAGGCTGTCTCGTTAAAGATTAATCAGATTAACTTGGAGCTTGACTCCCTAATGG
CTTGGGACGAATTCGTCCTCGTGTTGATGTCTTTTGCTGACAAGTTTCAACCATCACGTTAAAAATGGAA
ATGAAAAGATACATGTATTATGTTTGGAGTCCTGTCTGATGGTACTAGGAAGATTGATTGGGTTCGACTC
CCAACAGGACTATTGCATTGATTTCATGAGTCAATGCACGTGTTTCTGTCAAGATATTAAATAACTCTCG
TACACACGTTAAATATCTGATGAGAGGATTTTGTACAAATTCAACGGTAGTAGGGTAGCTCAATTGGAAG
AGCAACAGACGTGATAATCTGTAGATGTTGGTTCGAGTCCAGCCCCTGTTATTGCATTCCTATCTTTGAG
TGGATACGAGAATGCACAGCAATTGGTCTTTGAGCTGTAACACATAGGACAAGTAGTTAGTTGGTGGGAT
GGTACGTACATTATGCAGTCCACACTAAGTCAACACGGCTCACTTAATAAACTTGCCTAGTTATAGGCAA
CATCTTCGCAATGCGAAGGTACCTACTAGAAATAGTAGTGAATATGCCAAAATCAATGGCGCTTGGACTC
TTATTAGATGCTCCTTGTAATTGGTAATCGAGGATGTAATGCTAGGACCCGTCCATCAAAAGACGTAAGC
TCTAAAGGTAATATCTCTTAACTTAGCAAAGAGAACAAGCCTTTAACTTATCTGTTCACTGTCTGCGTTT
CTGGGTGAATATTATACCGAAGTAGCTTATTGGAAGAGCACAGAGAGCGTACGCATGAGAACAACATGAC
TCTGAGGGTACGGGTTCGAATCCCGTCTTCGATATTAAATCAATTAATTCCTAAGGGCGGCAGGGTAAGT
TTCCTCCTTAGTTTGCTAGGGCGAGATCAAAAGACGACGCAAGAGGATGAGATCAAGCTATTAATTGATT
TTGGGGTGATAGCTCAATGGCAGAAGCGAGAGCGTGTACACATCAAACAGAAAGCTTGTGATGATGGTTC
GATTCCATCTCACCCCGCTTTGGAGAGATACAATCTTTAACACAAATATATTGGACATTTGTTCGGTAAT
AACTCTCCTTATTTATACTCCAATAGCTCAGTCTGGTCAGAGCGCACAACTTATAATTGTGATGTCGATG
GTTCAAATCCATCTTGGAGTATTTGCCTATATAGGTAATCAAACCCTCCGTCTATGAACGAGTTCAGCGG
AGCTTTTTAAACGGTACCTGGTCGTTTCATAAAATCAGGATTTTATAATGGCGTAAGCAAAGCAGTTGAT
GACTGTAGTGCTAAGCGAACAAATCAAACACGTCGGTTCACGAATGGGGACACTTAATTGAAGTGAGCTA
CTATGTGCAGTCGGCGAAAAGGTGACCCAGTTAATCGCGGGTAAAAGTGTACGACTTTGTATGGTTCCTG
GCACGAACACCTCATCCAGGAGTAAAAAGACAGTAAGAATGGGCTTGGCAACCCATTATCTAGTGAGTGA
TTCGGAAATGCTAAGTACGACACAAAACCTAGAAACTTTCAGGTTCTCGAACGATGGTCTACCTGAATAA
GCAAAAGACAGGTACAATATTCGCTTACGGAGGATGCAAGCCGGATAAATCCGTGAGTGGGGATAGCAAC
CAGGTACGGAAGATGATGAAAGGGTAGTGCACACCCCTTAGCTAGTAAGTAGTCGTTCAACCGACCGATG
TTGAGGTCTTGAAATGAGTCTCCCTCGACAAAGGTAAACACATTAGCTCAGCTAGGTAGAGCACTTACCG
AAATGGTAAGAGGTCACAGGTTCAAATCCTGTATGTGTTATATCCATAAGTTGCTATGAGGTCATAGGTT
CAAATCCTATCTCTGGCTAACGATATTTGTCAGAGTAGCTCAGTTTGGTAGAGCGCATAGCTTATGGAGA
AAGGTGTGTATCCACCCTCTTAATTGAAAACGGAAACGTGGCATCTAAGGTTACACCAACGTTAATATGT
AGCCGGAGGGTAGCTCCCTCGTAGTGCTGGTTGACATCCGCCAGCCTTATAAATAAGGGCAAACGGGTAC
CTTTTAGACGTAGACGAAGTTGGATTCCCCGGTGAAATATGTGCAGGTAACTTTTAAGATCTTTGGAATT
CTCTCTGGAGTGCAACGAAGGGGAGAAGGGGCGGTAGCTCAGTGGAAGAGCAGTGCACAATGTCGTGGGT
TCAAATCCCACCCGTCCCATTACATCCTTTGAAGACGGGAATTCTTTAATTATTTCTGTAACAGCAGATA
GGTGTGTATATCGTTGTGAAGAAAGGTGTGTATCCACCTTTTTATTTATAGGTAAAAATTAAACAAGTGT
TGAATTTCCTATCGGGTAGTAGTATTATATAAATGTTGAAAGAATAAATTGAGAAGGTGGTGATAAGATT
ACTAAATTCTTAGGTAAACTATGCTAGTAATTATTCTGATATTCATTGATGGGATAATGCGAGAGGGATG
GTAATGATGAAAATTGATGAATTTATCGAAAAAGTAAACCGTAATGACCGTATGGAAGCGGAAGAGGTAG
ATGGTGTAATCACCATTTACAATGATAGCGATCATGAAGTAATTGATATTCCTAACGGTGCAACAAACTT
GCTAGAAATTGATTTCATTGAGAGTTATTCCCGTTACAACTTTGGCAAGCCAAGTCGTGAGTATTTGTCA
GCCCTGATTGAAGAATTTCTTCACACGCCGATTAATGAACGCTTCCCGGAAAAGAAGTATCGTCTGCGGT
GGGTTGATGATAACGATGGTATAAGTAATTATATGGATTACTTAGCTGGGGAGTGGCGATTGTTTTCCAA
TGAAGACGTTCATATTTTTACGGAGACTGAATTACAGCAGTTGAAGATTAATAATCCTCGTTTTGCCCCA
GTCATTGATGCCATGAAGGAACCAGTGGAGGAATAACAATGACAACATTAACGCTAGATAATGGGCGAAA
ACTTGAAATTGACATGTCGTTAGCTGAGATTGATGTAAGTCTTGGCAGAACTAATGGAATTTGCATTGTT
GATAGAAATGGAGCAGTTATCGTTAACTGGAATCATGTTATCTATGCAGAAGAAGAGTTGGATGACGACT
AATGAAACTAACTGAAAAGCAGAAGAATTGCCTGTATTGTCACGTTCCATATAAACCATTTATTTCAACT
GGTATTGAAACCGATTTGGATTTGGGTAGCGGTAATGGACCGGTGTATGAGGGTATAAGCAATGTACTCG
GTAAAGGACCTATCATGGAATCAACATTAGGGATAATCAATGTATTAAAAGTTCCGAATTGTCCATTTTG
CGGTCGCCCACTGAACAAGGGTTAATTCTATCAGACGTATGAGGAGGTTAAGCAATGAAGATTAAAGAGT
TAGAAAGCCCATATAGAGTTGCAACGCATCTTAAACATTTTACTAAAGCACAAGATTTAATCACGTCAGC
TATTTTAAGTGGTTGGAAAATTGATTTTGACACTGAACCTAATGAAGATTACGAGGCAAGTGACGATGAG
GAATATCCGCTATTAATCAAAACTTATGTCTGGGCACCTGAGCGATGGAACGAAGATTACATTCAAGAGT
TGCATTTTTTAAATTGGTTTTATCCTCAAGCAGTAATTGAGTTAGCATCCGCCCTGAAAAAGGTTATCAA
AGATTACAATTGTCCTTATTGCTCAATGCTGAATGGCGTTGGTAAAACGTGGAAGTATGGGCAGCTTAAA
GACCATAAAGAATGTATTGCTTTTGACAAGTCAGAAAATAGTTACATTCTTACAGACTACGATGACTTTA
TCACTTACACCAAGACTGGCAGCATAAAAATATCTAACTGTCCTTTTTGTGGGAGGAGCCTTATTCAATG
AAATTAACTGAAAAGCAGAAGAATTGCCCGTACTGTCATGAAAAAGGTGGAGATCATCATGTAAAGATGA
TTCAAAATATCCCTGGGTGCACGATGGGATTAATTTGTAGAAAAGACGGATGGCATCTTTATGCTTCAAT
AAGATCGACTTTTATCGGGTCGCTTAATCCAATCAGCAACTGTCCGATGTGTGGCCGTGATTTGAGGAGT
GAGGAGGAAGAGTAATGAATAACCTTTACAAAGTAGAAATTAATGATACTAATCGCAAATATTATGTAGT
TGCAACTAGTGCAGAGCAAGCAATCTCGTGCTCATATTGTTACGAACTAAAGAAGCACCCTAATGATTGC
CAACATGATTCGGAAGCTACGATCGTTGAACCTGAATCATATTCTGCGCCAACGATGCTTTTGCAAATTA
CGGAGGATAACTAATGCACATTTATGAAGTTATGAGAAGTGAAGGATTACATTTTGGCAGTCACTTAGTA
GTTGCTAAGAATGAAGAAAATGCAAAAAGATTGGTTGCAGATATGCTTAATGAAGGCCAGACTGCGATTT
TCTATAAAGATAGTGACTTTGTAGTTAACGGACCAGTTGATCCTAATAATTATCCAGAAGAGACGGTGAT
CGCTTAATGACTATACGACAATGGATAGCTTTAATTCTTATATCGCCAGTTGTGTTAATTTTTTGGATAG
TAACTGCGTTTGAAATTCTATTCTATCCGTATACTGCAATAGTAGTTGGGTTGATTGCAAATAGTCGATG
GATTGGATTTAATGAATATTTGAACAAAGTTGTTGGTAGGCCATTTGGAGGTTAATAATGCTACACAAAT
ATAAAAAGACGGCAACTATTCAAGCTGAACAGTTTGATGGGTCAGAAAAGATGATCAAGGAATATGACAT
TATAGAAGGGCTTAGAATTGGTTATGGAATTTATTATTCAGGAATATATCGTCTCCCCACAAAAGAAGGA
GATATGAATATTAGCATTGGCGATTGGATTGCCACTGGTATTGACGGAGAACATTGGTGCATTGCCGATG
ACATCTTCCGCAAGACCTATGAGAGGTGCGACTGATGGTTACAACAATGTTCTTAATCGTTTTGCTGATT
GTTCAGCTCTGGGGGTTGTATTGTTATGTTCAGAACTGGGTTAATCCGAGTAAATCAATCACTATTCTGA
AAGTTAAGACGGACAAAGAAATGAATGGTGCAGCCAATTTTACAGTAATCGTAATGGCACTCCTGTATAT
ACCTACACTGTTAATGGGGGCTAAGCTAGTGCCTAACAGTACAATTACCATTGCCTTAATTATTTTGGCA
GCAATCGAATTTGTCCTCGTACCAATGCGAGTTGCTAATGATGATAAGTTTTATTCTGGAACAAGCGAAG
AAATGATTGCCAAGTTCTTGCACCGACGAAAGTCATTAAAGCCTGTTCTGGGTTTTATTGGCAACTTGAT
TGAAACAGCAGTAATAGTTATAGCTCTGTGCTTAATTTTCACAGGTGGTGTTTTGAAATGACTGAAAAGC
AAAAGAATTGCCCGTACTGTCAAGATCCTTTTATGACATTTTTTGGAACGGATGGAGAACTTTACCAAGT
TAGTGAAGATGTTTTCTCGACACCGGTGTTAATTATGATTGTTGACACTAAGCATAAGTCACATATCACT
AAA
>LAP_20__35825
CACCGGTGTTAATTATGATTGTTGACACTAAGCATAAGTCACATATCACTAAAATTAAGTGCTGTCCGAT
GTGTGGGAGAAGGCTAATTGATAATGAATAAACAGCAAAGAAATTGTCCTTATTGTCACGAGCAAGCCGA
TTATTATGCAGAGCCAATTAGTGGTGGATTCAATGACATTGGATGTGGATTAGTTCATTAAGTTGCTAGA
CGAGGAAACTCGGTACTTTAGTGCCGAGAGGAATCGTCGTCTTGAGCAACTCATTTCTTTTCTAAAATAT
TATTGCAAGTCAGTTGTCTTTCACTAAAAAAGTGCTATACTATTAATAGTGAAAGAAGGCGAAACTACGA
CAACTATTACTTTGAAACTACGGTTATATCCAACTAGTAACCAAGCTAACTTACTAGATGCAACAATGGA
ACAATACCAATTAGCGTCTAATCTTGTATCTAATTATTACTTTGAACATGGTTTTAAGCCAAAGCAAAGT
GACTTACAGAAATCCTTATATCACTTAGTACGTGATAAATTTGGACTTAAAGCCCAAATGACTCAATCTA
GTTTCAAAACAGTGTTAGCTAGGTACAAAACAGTTAATACTCAACTTGGAAGGAAGCCTTACAAATACCT
AGATTCAGAATCTGGAAAGTGGGTTTCGATTAAACGAAACCTTGACTGGTTACAAAAGCCTATCCAGTTC
AGTCGCCCCCAATGTGATCTAGTATCAGTTAGAGATTGGTCGTTTGTTAAAGAACAGCTTTCAATCAATA
CTATTGGTACTAGAGAAAAGATGAATTTCACAGCCAAAGGATTTGAAAAGTATTTGGATAAAGGTAAATT
GGGTACTGCTAAGTTAGTAAAAAGCTGTGGTCATTATTTCTTACATGTTGCATGTACTTTGGAGACACCT
GAATTTAGCAAATGTTCTTTAAAACATGTTGTAGGTATTGACCGAGGGTTACGTTTCTTATCTACTATTT
ATGATGAAAAAGGCAACACCGCCTTTGTTTCAGGTAAATCAATAATAGCCAAACGTCGAAAGTACAAAAG
ATTACGTCAACAATTGCAAAGTAAAGGTACTAAGTCTGCTAAGCATAGGCTGAAAGCTATCAACAAACGA
GAAAACCGCTGGATGAGTGACATCAATCATCAATTAACTAAGACACTCGTTGATAAATATGGTAGTGGTA
CAGTATTTACAATTGAAGATTTAACTAATGTACGCTTCGCAACTGAAAAGGTTTCAAAGCATTATCGTTA
CGAACAAGTTAGCTGGGCTTTTTATCAATTTGAACAATTCTTAACCTATAAGGCTGAACTTCAAGGTTCA
ATAGTAGTTAAGGTAGATGCTCACTATACTAGCCAACGTTGTCCTAAATGCGGTTCTATTGATAAACAAG
CTCGTAACCATGTAACACATGAATATTACTGTGGGCATTGTGGTTATACCAGCAATGATGACCGCATTGG
TGCAATGAACATACAATTGCTAGGTACTAACTGGGTCACTGATAAGTCAACTAGTATCAAACAAATTAAA
CCAAATGAAGAATAGTTGGGTAAATCCTAGCTATTAAACGGGTGTTGCCAACCACCCGATGATGTAACCA
CTTTAGTAGGAGTCTTATGACGTTTGTACTACTAACCCGTAGGGTCGTGAGTTACAAGCTCGTTACTTTA
GTGACGAGTGGTTGACGATTCGCTCATATCATTCAAAAACTCGATGGCGTCAATTAAGGAGAGAATGTCA
TATGAATATTTTATCTTGCCTATATCTTTACGATACTCGTATTAAATCAACACCTAGAGGAAAGTGGAGT
GACGATAATGAATAAATGGGAAATATTCATGCAGGGATTTTTCTCAGCGTTTAATTCTTATGCGTTATTT
ATATCTGTATTTGGTGATTTTAGAGTAAAGCTTATCACTGGAGCTGAGTGGGTATTATCTGAACATCCTG
GTTGGAAATTTGCTCTAGTATCACTTTTCTTGGTTGGATTAGTTTATTCAATTTACAGTGTATGGAAAAT
GTAGGTTAATAACATAATGATTTTATTATTTTTAATTACGTTAGGATTGTTTCTATTTGAAGTTTTTCTA
GCGTGCGCCATGTATTCAGATATTCCATGGCTAGAAATTCCAGCGATGATTTTTGCAATAGGGTAAGGAA
ACACGTTCTTTTAAGGGCGTGATGAATTGCCTTTTTTTTTTTTTTTTTTGATTAAATACTTGTAAATTAT
AAATAGAGTGATATACTATACTTAGTAACTGAAAGCCAAAGTTACTAAGTATATTTAAGGCTAGGGACTA
GCCGTGGTAAAATATCTTAGTTCTGTAAGTTAGGTATTTGGAATACCAATATAATATCCTAAATACTACT
AAGTGTTCCCAGAAGCTCGTTAATTTAGTGACGAGTGGTTCACAATAATATTGCTTGGGTATTCTAAGAT
TACCCAATTAATAACCTAGGTGCAGAGAGCTGAGCAAGCTTGCCTAGGATGATACTTGAAAAAGTTACCT
AACCTTGATCTAGGGATACCTAGTGAGACAGAACAAAAACTTGGTAACAAGCTAGTAGGGTCAGTAAAAG
CTGGCTGGTTACAGTATCGTGTGAAATTACATTTGGATATAAGGTACCACGAATCTAGGGGTTCCGCAAT
AGAGGGTTCTGCTCAGAATGGTCATCCTGCATATTGGGAGTGTGACAGCTTCTTTTCCCTGTAGGAAGTG
TCAAACTAAGGAATCTGGCTGCTGATGTCATAGCGATATGGCTATAACCTAGGAAGTGGGTGTACGACAG
TAAGTCGGCTAGTTTACAGATTATTAATATGGATTAAATCAATAAAATATAATTCTGAAAGCTACTGTTG
TACTGGGAGTCATCATGCTTGCCCTAGCCTTGTAATGCAAGAGGAAGCAATTGGTTAGCTATTAGTTGCT
CAGACCTCTTGAGCTAGTGACTGAATAATATCTTGATGTAAGGAAGCAGGAGTAAAAGCCATTAATTGAG
TAATCTTAGAGTACCTAAGCAAACACTACTTCCTTTATTAATAATTTTTATTATTTGGAACTCATTTTGA
GTTCCTCCTTTTTATTTTATAATTAAACACTTGTTTAATTATATTCCTTGTGCTAAGATAATAGAGTAAG
AAAGGAAGTATAACTATGGATTTTATTACTTATAGGGAATTTAAAAAAGAGATAAAAAGTAACTTTGGAG
CAAGTGTAGAGCATAACTTTGGTTCTGTAAATATAGTAGTACAGGACTTGGGTGCTCCTATGGGTGGTAC
TATTACGATTGCTTCTGTAAGCACTAGTGAGCAGTTTAACTTTCAAGTAATGGATATTTCTGATACTGTG
TTATCTTATGGTGAATGGGAAGACGTTGCTAAGCTTTGCTTAAAGTTAGCTCGTACACCATTAGATAAGC
GGGGTAATTATCCAGTTAACAAGATTGTAGCTAAGCTATTCCACTCAAAGGATAGAATGTAACACTTCTG
TAACATTACTGTTATTGCTTTGTAATTAGGTAGTGCTATCATTAAGCATGAAGGGGTTAACCAAAAGGTT
AATTGCTTTGCAGGACATGCTCTTTACGAGTTAAACTGAAAGGATGAATTTTTATCTTAGAATCTACAAT
TTCTCATAAGAATATTACTAAGTCATTACTTGCTGGTGCTATCGTTGCTGGTGGTGCTTTAGCTATGACA
AATACAGCTAACGCTGCTACTAAGGTAGACGATAGTCACATTCAAGTAGAACAAGGTGATACTTTATCAG
AAATCGCTCATGATAATGGTATTGACCTTGATCAATTAGCTTCAATGAACAATATTGCTAACAAGAACCT
TATTCATGTAGGTGACAAGTTAGTTATTACTCCGCAAGCTAAGAACACTCAAGATCAATCAATTAATACC
CAAGTACAAACTAGTGCTATTGCACAGCCACAAGCCACTAGTCAAGCACCAGCGCAACAAACTAGTGCTC
CAGCTACTAGCAATGTAAGTGGTGGCTCAGTACATGATCAATTTATTGCTGCTGGTGGTACAGAAGCTAT
GTGGAATACTATTGTTATTCCAGAATCTGGTGGTAATCCTAATGCTACTAACGGTCAATACCGTGGCTTA
GGTCAAACTAATCAAAGCTGGGGAACAGGTTCAGTTGCGGAACAAACACGAGGCATGATTAACTATGCTA
ATTCTCGTTATGGATCTATTCAAAATGCTCTGAACTTCCGTTCAGCTAATAACTACTGGTAGTAAATACT
ACAAATTAGTATGATAAATAGTGCAGGCGATTGCTTGCACTATTTTAGTTTTAGGAGGATAAAGCATGAT
TAATAAAGTATTATTTGTACCTGGGGAATCTAGTAAGTTAGAAGCTAACATTAATAAGGTTATTGAAGAA
CTTAATAAAGAAAACTATAAGGTAACTAGTATTGTACCTACTAAGGGTGGTGTTATTTTAGCCCTTAATA
ATGATGTACCTAGTGTAGGTTATACTAAGAAAGCTCTCGTAGATGAGACTAGTAATCTAGCAACACCTAA
GCAGATTAACTACATTAAGCAATTACTTGCTAAGACAGGCCAAGAAAAAGACCTTGATGGTTTAACTAAA
CGTCAGGCAGGTATATTAATTGGTAACTTAAAGAAACAACTTAAAGGATATACCAAAAAGGAAGAACCAG
AGGATAACTTTAAGCCTAGTTTTGATATGGATAACCTAGAATCAATCCTAGACGGGGAAGACTAGCTATA
TTAGAAATGAGTTGAAATAAACTCATTTGCTTCTTCTCATATTTATAATCCTCCTTCCCTGAATCCAAGC
TCACAGATTAATTTCTGTGGGCTTTTTCTATTATTAAACAGTAGAGAAATGTCTCCACCGGTGGAGTCTA
TCCAAAAAATAGGAAGGGGACAATCTCTAATGGAAAAACCTAATAGCTTCAAAGGAGTGCGAGCTTGGCT
AATTGTTTTGTTCGTTACTCTAGGCGTAACAATGTTTGGTGGTGTAAGCACATCAACACCAACGGCAGTT
GTAAGTGAAACTAATTCTGGGGCTGTTGTAAAACAATCTAGTCCTATTAATGTTGTAACTAAGGCAATTG
ATGCTGTTCAGTCAACTGGCGTTGTTCATGCAGATGAACGAAGCTATGGGGTTGATTGGAGTAAGTACCA
GGGTGCTTATGGTGTCTGGGGTTACGGACGTGATCAATTTAGTATTTCTCAAATTGGGGGTACTACTAAT
GGGTGGAATTGCTATGATCAATGGACTTATCCCACGCAAGTACAATCAACGATTGCACAAGGTAAGCGTG
CACACACCTATATTTGGTGGCAGAATGTAACTACGCAGGCACAAGCAGACACTGTATTAAATTATTTCCT
TCCAAAGGTACAAACACCTAAAGGAAGTATTGTTGCTCTTGACGTTGAATCTGGTGCGCAAAATACCCAG
GTATTGGATTATGCTTTAACCCGTATTAAAGATGCAGGTTATACACCAATGCTCTATGGGTATAAGAACT
ATCTAACAACTCATACAGACTTACATTACTTAGCAAGTAAGTATGCTTTGTGGTTAGCAGAGTATCCAGA
TTATAATGTTCGTTCAGAACCAAACTTTGGATTTTTCCCATCATTTGAGAATGTACAAGTCTTTCAATTT
ACCTCTACATATAAGGCTGGTGGGCTTGATGGTGATATTGATTTAACTGGTATTACCAAGAATGGTTATA
CTAATAAGACTAATCAACCAGTAACTAAGACTCCAGCAGTTCAAGCAGGTAAGCAAGCTGACCATACACC
AAAGGCTAACATTAAAGTAGGCAACCAAGTAAAGGTTAACTTTAGTGCTAGTCGTTGGGCAACTGGACAA
GGCATTCCTAGTTGGGTAAAAGGTAAGACTTATCAAGTCTTAGAAGTATCTGGTAATCGAGTATTATTGA
GTAATGTTAAGAGTTGGATTAATATATCTGATGTTGAAGTAATTGCTACCCAGAAGACACAACAGACTGT
TCAGAAGCCTGTGCAAAACAATAACACAGGTTCACAGAACTATATCGTTAAGTCTGGTGATAGCTGGTGG
GTAATTGCACATCGCTTTGGTATGAATATGAATACCCTTGCTAGTTTAAATGGCAAGTCTATTTCAAGCA
TTATTTACCCAGGACAAGTATTAAGAGTTAGTGGTACAGCTACCAGTAACACTAATGGAGGAACATATAC
TATTCGCTCTGGTGATTCTTGGTGGGCGATTGCAAATCGCTATGGTATGAGTATGTACACTCTAGCAAGT
CTAAATGGTAGGTCAATTAGTAGTATTATTTATCCGGGACAGGTTCTACGAGTTAGTGGTAACACTAATA
CTAGTGCAGTTCATCTGTATACAGTAAGAAATGGTGATTTCTTATCGACAATTGCACAACGATTAGGTAC
TAGTGTAGGACATTTAACGAGTATGAACGGGATTGGTAATCCTAACTTGATTTATCCAGGGCAAGTCTTA
CGCTACTAAATAAATATGGTTTGGAGAGTTGTGACGGCAACTCTCTTTTTTATTACTCACGTTTATATTA
AGGAAGAACAAATATATCTTAGAGAGGGGAGTGTATTGCATGAGAGATATAAGTATTCTTGACGGGCAAT
ATTTTAAAGAGTCTGATCAAGATACTGCAATTATTATCCGATTACTTGACGATAGTTTTCAAACTACTCC
AACTTTAGCAGATACACAAATTCTGTTAAAAAACGAAGATGATCAAGTAATTGATACTTTTAAACCTGAT
GCAATTAATGATGATGGTGATTTAGTATTATCCTCTGATCAATTAGATGAACTAAAGCCGGGCGCTTATG
CTCTAGAAGTTTGGGTTACAAATAATGATAAGAAGCAAGTATATCCTAGTGAGACTAACCCAAGCATTAC
AATTATTTCTAACTTGCCTAATGATAATGGAGATACAGCAATTGTTTCATATCGTTATCTAAAGAGTGAG
CTGGATAAAATTTGGGATGCAATTCATGCTTTACAAAATAATCATGGTGGTTCAGGAGAACCAGTAATTC
CAGTAAATCCTGATGACCCTAGTTTAGATTATTCAAAGATTGTTCCTCGAATTAGTGATCATGATACTTG
GGTAATTAATGGTGAAGATACTGGTAAGCCAACTAAAGGACTTAATGGTCATTCACCAAAGATTACAATT
CAAGATAATCAATGGTTAATTGATGGTGAATCAACTGGGGTTAAGGTAGTTCCTAATCTTGTAATTGGGA
AAGTAATTACTGTTGATTCAGACCAACAAGCAGACGCTGAATTAGTTAAGGACGTTTATGGTAATTATTC
ATTAAATCTTTATTTACCTCGTGGTGAAAAAGGTGATAAAGGAGAACCTGGTAAAGATGGTTCTTCTACT
ATAACTCCTGGTGGAGGTGGAACTACTGTTGTTAAGGACGCTAAAATTGCTATTGGCTTAGTTAATACTG
TTGATTCAGATCAAGATGCTAGTGCTAAGTTAACTAAGCAAGATGATGGTAGTTATTTACTTGATTTATC
CATTCCTCGTGGTGTTAAGGGTGATAAAGGAGATACTCCTAATGTTTCCCTTAAAGCAGGTAAAGTAACT
AGCTTACCATCAGACGGTCAATTAAAAACTAATATCTATCGTGATTTAGTAGATCCAACAATCTTCTACT
TAGACTTGTCAATTCCACAAGGTAAGCAAGGTCAGTCTGCTTATGAAATCTGGCGTTCACAGGGTCATAC
CGGTACTGAATCAGATTTTCTTACTTCACTTAAAGGTGATAAAGGGGATAAGGGTGATCAAGGTCCTCAA
GGTCCTGAGGGTAAGCAAGGTATTGCTGGTATTGAAGGTCCACAAGGTGTTCAAGGTCCCGTTGGCCCTG
TAGGTCCTAAAGGGGATCAAGGTGATCCTGGTTTAACTGGTCCTGCTGGTAAGGACGGTAAAGATGGTAT
TACTCCTAGCTTTAGTGCAGGAACAATTAAGTCAGTTGCTTTTGATGAATCACCTACATTTAGACTAGTA
CCTGATGTAGATAATCCTAATCATTATTCTTTGAACTTGTCCGTACAACAGGGTCCAAAAGGGGACAAAG
GTGATCAAGGTGAACAAGGTCAACCAGGTAAGGACGGTATTAGTCCAGAATTAAAAGTAGGTACTGTAAC
TACTATTGGGTCAGGTGAAAACGCTAGTGCTGAATTAGTTAAGTCTGATACTGGTGATACTTACTCCCTT
AACTTAAAAATTCCGCAAGGTCCACAGAGTCCCGCAGGAACTGGTAGTTCTGGAGAAGGTACTCAACCAG
TAGCTAACTTAAGCCTAAAGATAGGGACAGTAACTACTGTAGACACGGATAAAGATGCTGGTGTAAGCTT
AGTTAAGCAAGGTGATAATCAATACTTGATTAACTTTACTCTTCCTCGTGGTGCTCAAGGGTCAAAAGGT
GATCAAGGTATTCGTGGCGAGACTGGTCCAAAGGGTGACCAAGGTGCTCAAGGTAATCCAGGTGAAAAGG
GTGATCCTGGTAAATCTGCATATCAAATATGGTTAGATAATGGTCATACTGGTACTGAAGCAGAGTTTCT
TTCTTCACTTAAAGGTGAAACTGGTCCAGTTGGTCCCACTGGAGCCAAAGGTGAAAAAGGTGATATTGGT
GAACAGGGTCCTGTAGGTCCAATTGGTCCTCAAGGTAGAGATGGTGAACAGGGTCCTGTAGGTCCAATTG
GTCCTCAAGGTAGAGATGGTAAAGATGGAATTACTCCAATAATTAAGCTTGGTACAGTAAAAGTTGGTGA
AGATACACCGACTGTTTCCTTAAAGGCTAGTGATGATAACCCGAATAATTATCTCCTTAACTTTGAGTTA
GTAAAGGGTCCAAAGGGTGATAAAGGGGATACTGGTGATCGTGGTCCTCAAGGTAATCCTGGTGAAAAGG
GGGCTACTGGTGAAAAAGGTGATCAGGGTCCAGTTGGTCCAAAAGGTGATAAAGGTGATCCTGGCTCCAT
TGGCCCAAAGGGTGATGATGGTAAATCAGCTTATCAAGTATGGTTAGATCAGGGTAATAAAGGAACTAAA
GATGACTTTTTAGCTTCTCTTAAAGGACCTAAAGGTGACCAAGGTAATCCTGGTGAAAAGGGTGCTGATG
GTAAACCTGGTGAAGCGGGTCCACAAGGTGCACCTGGTAAAGATGGTATTACTCCAACTATTATGATTGG
TACTGTAACAACTACTACTCCAGATAAGCAAGCACAAGCAACAATTGTTAGTGGAACTGATAGCGCTAAT
AGTTATCTTCTTAATTTGGTAATCCCACAAGGACAACAGGGTGAACCAGGTAAGAATGGTGAAACTGGTA
AAACAGTTGAAGTTGCTCCTAAGATTACTATCGGTGATGTTAAGGCGGTTGATGATGCTTCCTTAGCTAG
TGCTAATGTAGTTAAGACTGGTGATAATGCCTATGCAATTAACCTTTATTTACCACGAGGCCCTAAGGGT
GATCAAGGTGACGCTGGTATTGTTGGTCCTCAAGGACCAAAAGGTGATCCTGGTGCAACAGGCAAATCTG
CATATCAAGAATGGTTAGATGCAGGTCATACTGGTCCTGAAATCGTTTTTCTTGACTCACTTAAAGCTAA
GTTCCCAGAAACTAAAGTTACGGTAACCTTTATTGGTACTGGTGAAGCTGGTTCTGGTACCTGGAAAAAG
AATGATGATGGCACTGTTACTCTTGACTTATCTATTCCAGAGGGTAAACAAGGTCCTCAAGGATTAAAAG
GTGATAAAGGTGACCAAGGTTCTAAAGGGGATACTGGTGCCACTGGTTCTACTGGTAAAGATGGTCGTTC
TGTTTGGCAAAGTAGGATGAACTATGGTCCTAACCAAGAAGGACAATACTTTACTGATCTAGTTAACGCA
AGTGCCTCTAATTCACCTAAAGTTAATGATATTATGATTAATGCTGGCGGTAATATTGCAATGATTACTA
AGGTCAATATTACTAATGATGCAGGTCAAGGCGGAGGAAAATTTGACTATGGCTCTTGGATTGGTAATAT
CAAGGGTCCAAAGGGTGATCATGGGGATCCTGGATTTTATCATTACACTGTAGATTTAACAGATGCTAAG
TATGATCGTAATAAGTGGTACTATGTAGAGGCTAATAGTCGGTTATATGGTTCTTTGGGCGGGCCTAGTT
ACTTTAGCTTAGAAGCTCCTTTAGTTGAGAGTATAAATGTTCCTTATGGTAATCACACTTATAATGGTAA
TAGAAAAAATACTTGCGCTCGACAAAGTGTTTTATATGGTTCATCCTGCTGGGGTTCTTATGACCGTAAG
TTGATTGTGCTTGATGATCAAAACCCAACGCAATGGACGACAGATGGTAAGCGATTACTAACCTTTGCAG
TACCTAGTGATAATAACCTTAACTATGGATTTTATGCTCGTGGTGGCTTACAGATTAACATAGCTTCTGA
TGTTCCCGGATTAATTTGGACCCCGCATACAGATACATACGTAGTAAATAGTACTACAATATCTGTACTT
AATGATGCTCCAGATCCCAAGGCACTAGGGTTAGATGATGATCACACATTCTGGGCATTACCGATGTCCC
AGCTTAAACAACAGCTTAAACCCGTTAAGGGTGTTGATTATTGGACTGATGCAGATAAAAAAGAAATGCA
AGATATGTTTGATAAAGCAATAGAGGATGGGAAGTGGTAATTAGATGAGCTTAAATGAAACGATGACTGG
ACTAATGAATGCGGTGCGAAGTAAGTATGCACTGGCTGATAAACTCAGTGTGGATGATGCAACAGGATAT
ATTAGCAAACCTGAATTATCTAACGTAATTAATGGAAATTTTGCTTTTCAAAATAACAATTCTAGTTCAA
CATTCATTGACGGTGTATTCAAAATTATTGCTGCTAATGATGATCTTGAATCTGGTATTACCGGACCATT
TATGTACTATGACAAAGCAAAGATTAATCCAGGACACCGATATAGGTTTACCACGTTTATTCGAGGAAAT
ATGCAACTATACAAATTGGGTGAGGAACATAACCTGACTATTGATAGTAAAGTTATTCCTCTAAGTTCAA
CCGATTGGAAAATAATTACTTTTAATTTCATCGCTCAATCGGATATTGTTCTATATGGAATTGGTAAGAA
AGGTGATTGGATGGAGATTAAGAACTGGTACTTTTCAGAATTGGGGGGGGGTAATTCGTAAGTTTCTAAC
TGCGATTACTCCACGATTGGAGGTGGCAGCATGAGTATTGTTAGTACGATGACACCTTTAATGGATAAGT
TCCGAGAAAAGACGGGGTTAACTGATAAGCTAACTGTTACACGGGCAACTAGCTTGATGGATCATCTGGA
TTTGCATGTTAACCCAAACTTGTTAGATGCAACAACATATAGCGTGCAATCTAAACAAACAGATTCTTAT
CCAGAGTGGGATAACCTTGCTGTCTATCAAAATTTGCGAGCTGATACTACCTACACACTTACATTGTCTG
CTACAAGCACAAATGGTGTTAGAGGGGCTTCGATTAGACTTTATAAAAGCGACGATGACAATAATGGATA
TATCAATAAACAGTTCCAACAATTTTTATTTGACGCTGATGGTAAAAAACATTCGTTCACGTTTACCACA
CCAAAGTATGAAGGATGGTTGTATGACGTTTGTCTCTATGCCGGTATTATGGGAACTAATGAACATAAGG
ACTTTGTAACCACATATCGAGATTGCAAACTAGAACTTGGTGACCTAGCAACCCCACTGACCACAGTAGG
GGGGGGGGGTAACTAAGCGTCTCCTATTCAGCCTAGTACCTCGGATTGGAGGTGCTTGCTATGCCGCTTA
GTGAAACATTAATAAGTCTAGGTAATTCGGTACGTACCTTATCAGGAACTACTGATAAGCTAAGCCTGTC
TAACATGACAGAAATTATAAACCAGTTTAGTGCTTTTAAAAATCATGGTAGCTTAACGAGTAAGGATTTG
AATGAAGTCGATGAACCCGGTACTTATGATGTTAGTGAATGTGAAAATAAGCCTATCAATAATTGGGGAG
CTTTAGTTGTCATAAAGGCAGGTACACGAGTAGTACAAATTTATATTGCTGATTCTGGTGCTACCTTTAT
CCGAAACGGATATAAAAATAATTTTGCATATTCATGGAAACAAATGGGGGGGGGCATAACTAAAGCCCTC
CTATACGCATTACGATGGCACTTTAGATCCTCTTTAATTGGAGGTGTCGCTTGATGAGTATTTCAGATGT
TTTAACTAAGCACGCTGACACCTTTAGACAAAAGACGGGAGTAACTAATAAACTCTCTATTTCTGAAATG
ACTAACCTGATGGATAGTCTGAAATGGGGACAAAGCAACCTGCTCAAAGGAACGAGTGACCAATATAGAG
AAGTGAATACTAGCACAACTGATCAGGATGCCTGGGTTACACTGACAATGGTTAATGATAATCCATATCA
TTATTTTTCTCAGGATATTATGGATAACGCTAAATACCTTACTTATTCTGGTACTGTGGAAAATATGACT
AAATACACGATTAAAGCAGAATTAATTCCTATTGATAAGGATAGGAAACGTCTTACTGAAGGTATTACTT
CTGGAGAAATTTATCCTGGACAAAAAGATTATAGCTTCTCTATAACATCTCCAGTTCCAAAAAATTGTTC
TGGATTTCAGGCAGATTGTTATTATTATGGAGTAGGCAATGGTCAGTCATTTAGGATGAAGGAAGAACGC
CTTTATATCGGTACTTTACCTGGTATATGGACGCCAAACCCCGCTGATAAAGTGGGGGGGATAGTTAACC
TCGTCCTAACTGCCGCCTTTGAAAGAAGGTGTGCAGCATGACAGCAACAGATAGATTGACTAATCTAGGC
AATGCTCTACGAGATCAGTATGGAACTACTGATAAGTATTCGTTATCTGATATGGTAAAGATGATTAATG
GACTTGAGATTCATAACTTTCTTGCTGGTAATTCATTTGAAGCGACTTTCCAAAAAGAATGGATTAATAA
GGATTTAACAGGTCCAGATGTTGATACCTGGAATAAGTACATCGCTGGCAAAACCGTTACTTTTAGTTGT
GATGCAGAGTGGACGGGTTACATACCAGGAGCATCCGGCGATCGTTTCTTCTTTGAATTCATGACAACTA
CTACTGACGACCAACCTCATTGGAATGGATTGTACTTCACGCCAACTATAAAAGAAGGTAAGCAACATAT
CACTAGCACGATTAAAGTTTCCGACTTACCAGTTAAGTCAATTAATAGCATCAAATTCTGGGACGAACTT
AATGAAGGTAGCCACCTTAAAATAACGAATATCAAAATGACTATCAATCCAGTGGGGGGGGTAGCACCCC
TTGACCTATTTAACCCTGATTTGGCAACATGGGGCCATTCTAACATCGAAATATTTTCAGAGAACGGTTA
TCAGGTTGCAACCTTACCTCCAGATGGTAGTCAGCTACAAACTAAGATAAGTTGGGAACAAAATAAGACC
TATCGTTGGACGTTTGAGGCCAAAGCTGATTACTCCAGAGATATAATTCATACTGAAATGTGGGGTGGAT
CAGGAGGTCGTGATATTGAACTTGCTACAAATTGGAAACAGTATTCAACGTTTGGAATACCTAACCCGGC
ACACAACAATTTTTACTTCTGGAATTTTTCTAATCATGGCAACGTTTACCTCCGTAACATTAGAATCTAT
GAAGCATAATCAAAGCTCGATCGGATTTTCGATCGGGCTTTTTTATATTACGAAAAGAGGGATAAATTAT
GGATTATAAAGAAATAATGAGAAAGCGTAAGATTATCATGGATAATTCAGATAATCATAAAATATTAACT
AAGAAAAAAGGTAATCCTCGTTCTATGCATGTTTGTGCATTGTGTGGGCAACCTTTAACTAAGTATGTAC
CAAGAACAGATAACTATATAGTTTTAAGAAAACACTATACTTACACGTATTATAATAATTTGCATGGGTC
ACTATGCTATGATGCTAAAGCTTGTTATAACTACAGAAAAAGAAAGGAGGAATCTGTTTGTCAGGACTAA
TTGATAGTATTCGTGACCAGATTGCTAAGGGCGATACTAATAAGGAAGCAGAAGCGTCTGATAATATTAA
ACAAACTTTGGAGTTAGCCTCTCGTAAACTCCTTTCTAAGGTAGCTAATAATGAGGTTGAGCTAGATGTA
AAGGATATTAAGGATCTTGCTTCGGTATCTACATTATTACAACAGACTTCACCAGAAGAAGGGGCTACTG
GTACACCACAAGCTCCTGCTGGTATGGGAGATGTCTTTGGTAATACTATTACAGTAACCAAGGATCCTAG
TGACGATACTAAGCAAGTAGATCAAGATGATTTACTTGGGATGTCTTCAGAAGATATTGATAAGATGGTT
AAGGACCAGTTTAAGGAACAAAATAGTATTAACTATAAGGCTAATGAAGGATAACTATATTTTTTAGAAA
AATAAAATAATAGCCTAGTAAACTGATAGTAAAAGTTTAAGGGGCTGTTATTTTGTCTTATAAATTATAT
AATGATGACTGTTTAGAAATAATGCCAACCTTGCCAGAACACAGTATAGATTTAATTCTAGCAGATCTTC
CTTGAAATACTTTTATTACCACTTGTTTTATGATATAATTATAAATATCAAATAATAGGTGGGATATTAT
GAATGAGCATAAAATTATAGAGTTATACACAATTAAAAAAATGACTTTACGAATGATTGCTAAAGAAATG
GGTACTGATCATCACAGAATCAAGCGTATCTTAGTTAAAAATGGTGTCGAGATTACGCAAAAAGGTAGAA
TTAGAAAGCCGTTCACCGATGAACATAAAGCTAAAATAAGCAAAGCGACAAAAGGGAGAAAAGCTTGGTC
AAAAGGGAAAAAAATGACTAAAGAATTTATCCTTAAAAATATGGTTGCTCATATAAAATATGACGTAGAC
TTGGAATTTTATCAACAATTCAATGATATAGGAAAAATAAAATGTCTAAACAGAATGATAACGAACCCCA
GAGTAAGTAAACATTTTGATACAAAAAAGTACAAGTCATTTATAATGAAGTTCTATAATGATGAACAGTT
TAATGCAGCTTATCAAAAGTGGATAGATAGCAACGGAGACAGATGGGCCATTCCTTCACTCGACCACAAG
CAACCTATTTGCAAAGGTGGAAGTTATGAGTTAGACAACTTACAAGTGTTAACGTGGTTTGAAAATAGAG
CGAAATGTGATATGACTAATGACGAGTGGAAAGAATTTAAATTAAAAACAAAAACCACAAGCACCTATTT
TGTATAGGTTTTCATTGGTATAGAATTAGATAAGAAATACTTTGATATTGCTAAAGAAAGAATAAGTAAT
GCTAACTAAGAAAAAATAAGGTATTATTATAAGATGTGTTATTATAATTTATGCAGTAGCGCATGGGCGG
ACTGCACGCATGACTAAACCTCCTAATTTGGGCTGTCTAGATATATTCTGGGCAGTCTTTTTGTTTTGCG
CTATAATAGGAATTTAGGGAGGTGATAAACATCAGCAAGAAGATAAATCATGATGATCGAGATTTCTTTC
ATGAGCTGGCTCTAATAGTTGATATTATTGGCGATCTTATTAACCGTCACTTTGATAACCAAGAAGACCG
GGAATTTGCTTTAAATAGTTTTCGGGGCTTGGCTAGAATGAAGCAACTAGATATTGATTTAATTGATGCA
GATGGGTTAAAGAAGTCTTTCGAGGACTTTAAGAAATCCCATCCAGAATGGGTAAAGGAGAATAGCAAGT
GAAGAAAGTATATTTAGTTACTGATGCATATGATACAGGCGATGCTTGGGAACCTTGGGGTGAATTTAAC
GTTGCTCTAATTGGAATTTTTACTAGCCTAGAGCTGGCAAAGCAAAAGGCTAGAGAAAGCCTTGATTCCC
AGGAACCTCAAGAGTTTACACACGTAGATGGTGTTTGGAATTTAGGAACCATACAGATTCAGGAAGTTGG
GCTGGATAAGCTTGATTTAGATAAGGCAGGTAATGTTAAGTTGCTTGGCTCTTATCAATATGAGATTGAT
GATCTGTATGACGATCCTATGGACATATAGAGATGATATATAGATAGGAGTGATTCCTTGGACGGAAAAC
AAGTAGTAAAACTAGCTAGGCAGATGTTTAACCTAGCACCCAATGACAAGGTAACGGTGGACCAGTTGAA
TTATATTTTGGGAATGAGTAAGCCTAGTAATTACTTATTACAGCATCATACTATTAATGGGAAGCCACTT
ACTTTTAGTGTTCCAGATCATGATACTACTAAAGCATTATCACATAGACCTTGGCAGAAGATGGTCGTGG
ACGATGTTAATTATCCAGATATTTGTGTAATCAAGAGTCGGCAGTTGGGTTTTTCTGAAGTTGGTATAGA
GCAAATGATTTATTGGCTAGATATTCATAGCTCAGAAAAGCCAAATGGTCTATACACATTCCCAACTTAT
CGGCAACTTAATGATTTCTATAAGCAACGAATTTTGCCAGAATTTGAATCTGGTTATTATAAGAGTCTGA
TTAAAGATCCAAAGACAACTACTATGAATGGTATGAAGATAAGGGATAGTAATCTTATCTTCCGTACAAG
TAGCCAAGGATCTTCAATGGAAGGGTTGAATCTTTAGCCCATTATATTAGTAATAATATAATATGTTTGA
GGTTAAACGGGTAAAGCCAAATAACTGAAGTAAATAGGCTAGTAAGAAAGGCTAAGTCCAGAGGTGGATA
GAGCTAACCAACCGTACTAAATTTGAGTTATAATAAAGATAACAAGATAAATGTCTAACGACTATAGTGA
GGGAAGGAATAATAATGAGCTATGCAAGTAATTTAATACGTGTTGCTAAGGAAAAGAATATACGAATACT
AACTAATTATAGTAATATAAATGGTCATGATAAATTAGACTGTTTGTGCTTAACCTGTGGTAATAATTTT
AGAAAGATAGGGTATCAAATAAAAGGGTATCAATATCCTTGTGCAGAATGCAGTAAAAGGGCAAAGCAAT
TGAGAGTTCACTTGAAATGTGTTGAGCACTTTATAGAGCGACTAAGAAAAGAAAAACCCAATTATATATT
AGTTGGTGAGTATAAGGACTTAGACACTCCTACAGACTTTATGCATTTGACGTGTCACCACCTTCTAAGA
GGGGTTTATCCAGGGGATTTACTCAGAAAGCCTTATACTGATAGTGGGTGTAGATATTGTGGAAGTAATC
ATCATTGGGAAGATGATGAGATTAAAAGTTGGCTTAATACAAACACACCTTCTTATGTGTTCAAGCACTC
AGAAATGATTAACCACAATAATTATGTAAAATTAGTACACTCATGTGGAAAAGAATTTACAGTACTTTGG
TCTAGCTTTTGTAGACAAGGAACTCGTTGTCCACGTTGTAATGGCGGAGCAAAGAAAGATATGAATTATT
TTAAACAACAGGTATTAGACTTGGGGTATTCTGACTATATAGTTACTGATAAATTACCTTATAATGATGC
AAAGTCACCAATTATTATGCATCATAAGAAATGTGGATTGGAATATCCTGTTACTCCTAATGGTTTTTTA
ACTGGGACTAGATGTCCTTATTGTAGAGAATCACACGGTGAAAAGATGATTAAGCATTTTTTAGATGATA
ATTTTATTACATATGTAGCTCAAAAGCGCTTTAAGACCTGTATATATAAAGAAGTCCTTCCTTTTGACTT
TTATTTACCAGATTATAATTTGTGCATTGAGTATGATGGTATTCAGCATTTTCGTCCAGTATCTTTTTTT
GGTGGAGAAGATGCTTTTATTAGCCAAAAGTTAAGAGATAGTGTTAAGGATAATTGGTGTCAAAACAACT
GTATAAATTTATTGAGAATACCTTATTACATAACCAATCAAGATTTGGTAAATAAATATTTAAATAAATA
CTTCAATTCTGTTAAGAATAAGATATAGTCTAATATTGATAGAAATATTAAAAATATTATGTAAAGATAG
ACAGATTAGCACTGGATGAATATGATAGATTGAATCCCTTAAAGGCTAGGGGCTTTTAGTAGTAATACTA
ATTGAAATTTCTACTAAACGGGTAAAGCTGAATAATATCTATATACTGAATAGGCTAGTAAGAAAGGCTA
AATCCTAATAGGTAAGGGTAGAGCTAACCAACCGTTCTAAAGTAAATGACTAGAGATTAAAAAGTAGAAA
TTCCTTGTAAGGAATAAGATATAATCCAAAAATTTGTAGCAGAACAATCTGCAATTCAGTCTATGCAATC
ATCTAAATACAAGATTGTAAGTAGATGGTCAACCCCAACCGTCCAGAATTACGGGATCCATCGTTTGTTT
TTACAATCTGATCAAAGACGTTGGGTACACAAGTGTGCTCATTGTGGCTTTGAACAAGTGCTGGATTATA
CCAAGAATATTAAGCAAGTTAATAAAGACGGTATTGATTCAGATGCTCGTGTAGTACAGCCGGGTACCTT
TCAATTTGTTTGTCAGAAATGTGGCCGTCCCCTTGATCGTTGGTATGATGCGAGATGGGTTATTACGCAC
CCAGGATCGGGGCGTAGGCATGGCTATGCTATATCACAAATGGATAAATTACTGTGTCCTGCATAGTAGT
AATACTATGTATATATATATATATATCTCCTAAACGGGCAAAAGAAATTGGTAAGAAAAGCTAAGTCATA
AAGATAAAGCTAACCCCGTACTAAAATAAATGTCTAACGACTATATAGGGAATATCCTAAGAGGGTAAAG
ATATAGTCTAATCTTTATTGAAAGATAAAGTTATAATTAGCAGTGTGGATAACGGCCGATAAATTGAAAG
AGGAAGAAATGCGGGCACCAAGTAAGCAATTCTTCTACAATTATTCGCTTGGTATGCCCTATGAAGATAA
GGGTGCTTCTTTTAGAGCTGAAGATGTGCTTACTCATATTGATAATAATTATGAGAAGCCAGATAATCGT
GATGATTATAAGTTTGTTTCTACAGGTATAGACTGGGGTGAACATAATCATTCGATTGTCACCCTGGGAA
TGCGCCCAGATGGTCAAATAGATCTTATGGATCTTACTCAAATACCTCGTTCAGAAGGTGTTGAGCATAT
TGAAGAAGATCTTAATTTAGTAGTTCGCAAGATTAATCAGTATCAACCTGACATTATATGTCCAGACCTC
GGATTTTCGGGTAATTATGACCAGAAGCTGATGGCTTATTATGGAATGGGTCGTGTATATGGAGTTAATG
TTAGATCTGCAAAGACTAATGGTGACTTTAATGCACACTTTAATGATTCTGATTCAACAGTAACTTTGGA
[truncated: 189,040 more chars]
